# Supplementary material for: General framework for E(3)-equivariant neural network representation of density functional theory Hamiltonian
Source: Nat Commun. 2023 May 18;14:2848. doi: 10.1038/s41467-023-38468-8 (PMC10199065; doi:10.1038/s41467-023-38468-8)
Supplement: Supplementary file 4 — Source data [file 41467_2023_38468_MOESM4_ESM.zip]

Archive with 7 entries (6 files):
- source_data/
- source_data/Fig. 4.xlsx
- source_data/Fig. 5.xlsx
- source_data/Supplementary Figure 1.xlsx
- source_data/Supplementary Figure 2.xlsx
- source_data/Supplementary Figure 3.xlsx
- source_data/Supplementary Figure 4.xlsx
