# Supplementary material for: General framework for E(3)-equivariant neural network representation of density functional theory Hamiltonian
Source: Nat Commun. 2023 May 18;14:2848. doi: 10.1038/s41467-023-38468-8 (PMC10199065; doi:10.1038/s41467-023-38468-8)
Supplement: Supplementary file 4 — Source data [file 41467_2023_38468_MOESM4_ESM.zip › source_data/Fig. 4.xlsx]

## Sheet: Fig. 4b
tbg	atoms	mae-deephe3	mae-deeph
t-2-1	28	0.434552	0.923903
t-3-2	76	0.305017	0.702767
t-4-3	148	0.272846	0.673971
t-5-4	244	0.248996	0.636584
t-6-5	364	0.250425	0.641073
t-7-6	508	0.245505	0.646262
t-8-7	676	0.247619	0.660759
t-9-8	868	0.244818	0.662025
t-10-9	1084	0.241653	0.669536

## Sheet: Fig. 4c (DeepH-E3)
index of k-point index of band	1(K)	2	3	4	5	6	7	8	9	10	11	12	13	14	15	16	17	18	19	20(Gamma)	21(Gamma)	22	23	24	25	26	27	28	29	30	31	32	33	34	35	36	37(M)	38(M)	39	40	41	42	43	44	45	46	47(K)
1	-0.207853	-0.210971	-0.214356	-0.217896	-0.221495	-0.225072	-0.228558	-0.2319	-0.235072	-0.238087	-0.241	-0.243906	-0.246877	-0.24975	-0.251269	-0.250347	-0.250986	-0.254967	-0.260014	-0.265057	-0.265057	-0.261524	-0.257778	-0.255612	-0.254376	-0.251926	-0.249661	-0.2476	-0.246635	-0.247249	-0.246766	-0.245678	-0.244398	-0.243156	-0.24207	-0.241202	-0.240596	-0.240596	-0.240547	-0.238799	-0.235027	-0.230279	-0.225218	-0.220212	-0.21551	-0.211318	-0.207853
2	-0.207852	-0.210875	-0.214252	-0.217788	-0.221385	-0.224961	-0.228447	-0.231791	-0.234965	-0.23798	-0.240891	-0.24379	-0.246754	-0.249628	-0.251206	-0.25032	-0.250874	-0.254811	-0.259851	-0.265048	-0.265048	-0.25895	-0.25296	-0.247261	-0.242497	-0.240797	-0.242478	-0.244857	-0.245764	-0.244168	-0.242826	-0.241748	-0.240946	-0.240427	-0.240194	-0.240249	-0.240581	-0.240581	-0.240532	-0.238786	-0.235017	-0.230269	-0.225207	-0.2202	-0.215498	-0.211305	-0.207852
3	-0.207771	-0.20531	-0.203662	-0.202962	-0.203199	-0.204281	-0.206081	-0.208451	-0.211236	-0.214284	-0.217467	-0.220777	-0.224637	-0.229561	-0.234905	-0.239701	-0.241986	-0.2413	-0.24025	-0.239847	-0.239847	-0.240337	-0.24184	-0.242661	-0.241263	-0.240752	-0.239706	-0.238177	-0.236292	-0.234181	-0.231958	-0.22972	-0.227544	-0.225492	-0.223615	-0.221954	-0.220552	-0.220552	-0.218604	-0.214176	-0.209236	-0.205062	-0.202522	-0.201908	-0.202894	-0.204986	-0.207771
4	-0.207758	-0.205259	-0.203637	-0.202942	-0.203155	-0.204212	-0.205991	-0.208346	-0.21112	-0.214162	-0.217343	-0.220649	-0.224496	-0.229412	-0.234768	-0.239607	-0.24198	-0.241261	-0.240225	-0.239836	-0.239836	-0.240177	-0.24078	-0.241228	-0.239907	-0.234866	-0.229649	-0.22535	-0.222312	-0.220306	-0.219028	-0.218297	-0.218015	-0.21813	-0.218608	-0.219422	-0.220541	-0.220541	-0.218593	-0.214164	-0.209222	-0.205047	-0.202508	-0.201896	-0.202884	-0.204977	-0.207758
5	-0.157019	-0.158561	-0.162183	-0.166935	-0.172315	-0.178067	-0.184054	-0.190191	-0.196411	-0.202643	-0.20878	-0.214574	-0.219328	-0.22226	-0.223727	-0.224105	-0.223452	-0.221687	-0.218801	-0.214991	-0.214991	-0.219275	-0.223439	-0.227256	-0.230032	-0.22957	-0.225411	-0.220046	-0.21442	-0.208785	-0.203251	-0.197897	-0.192802	-0.188057	-0.183772	-0.180074	-0.177105	-0.177105	-0.177105	-0.177022	-0.176579	-0.175282	-0.1726	-0.168454	-0.163466	-0.158928	-0.157019
6	-0.157009	-0.158473	-0.162053	-0.166784	-0.172153	-0.1779	-0.183884	-0.19002	-0.196242	-0.202478	-0.208623	-0.214434	-0.219224	-0.222194	-0.223689	-0.224089	-0.223424	-0.221629	-0.218712	-0.214968	-0.214968	-0.218418	-0.220093	-0.219967	-0.218561	-0.216181	-0.212723	-0.207878	-0.201656	-0.194472	-0.18674	-0.178714	-0.174104	-0.173484	-0.173752	-0.174962	-0.177088	-0.177088	-0.177088	-0.177005	-0.176561	-0.175265	-0.172583	-0.168436	-0.163447	-0.158911	-0.157009
7	-0.141438	-0.144717	-0.14731	-0.14946	-0.151494	-0.153671	-0.156171	-0.159092	-0.162466	-0.166277	-0.170481	-0.175018	-0.179826	-0.184841	-0.189998	-0.195228	-0.200454	-0.205582	-0.210482	-0.214859	-0.214859	-0.210645	-0.206335	-0.202091	-0.19795	-0.193947	-0.190118	-0.186505	-0.183161	-0.180152	-0.177565	-0.175507	-0.170536	-0.162288	-0.154027	-0.145802	-0.137701	-0.137701	-0.137852	-0.138299	-0.139024	-0.139993	-0.141147	-0.142382	-0.143456	-0.143656	-0.141438
8	-0.141423	-0.144624	-0.147236	-0.149396	-0.151431	-0.153603	-0.156094	-0.159003	-0.162366	-0.166166	-0.170359	-0.174888	-0.17969	-0.1847	-0.189854	-0.195083	-0.200312	-0.205444	-0.210354	-0.214848	-0.214848	-0.209942	-0.20426	-0.198163	-0.191832	-0.185363	-0.178804	-0.172185	-0.165522	-0.158824	-0.152101	-0.145364	-0.138645	-0.132065	-0.126703	-0.130025	-0.137688	-0.137688	-0.137839	-0.138286	-0.139011	-0.139979	-0.141133	-0.142368	-0.143442	-0.143643	-0.141423
9	-0.14132	-0.13664	-0.130515	-0.123876	-0.117055	-0.110199	-0.103383	-0.0966461	-0.0899987	-0.0834351	-0.0769423	-0.0705121	-0.0641505	-0.0578837	-0.0517634	-0.045873	-0.0403401	-0.0353554	-0.0311951	-0.0282351	-0.0282351	-0.0312442	-0.035604	-0.0407904	-0.0464273	-0.0527276	-0.0594397	-0.0664552	-0.073712	-0.0811632	-0.0887704	-0.0964966	-0.10429	-0.112013	-0.118569	-0.11648	-0.110086	-0.110086	-0.110795	-0.112777	-0.115727	-0.119369	-0.123496	-0.127949	-0.132571	-0.137151	-0.14132
10	-0.1413	-0.136492	-0.130342	-0.123692	-0.116866	-0.110008	-0.103191	-0.0964516	-0.0898023	-0.0832365	-0.0767415	-0.0703095	-0.0639471	-0.0576812	-0.0515643	-0.0456809	-0.0401601	-0.0351949	-0.0310645	-0.0282286	-0.0282286	-0.0312191	-0.0354615	-0.0405925	-0.0464041	-0.0522736	-0.0581619	-0.0639563	-0.0695358	-0.0747784	-0.0795518	-0.0837084	-0.0870886	-0.0895357	-0.0963024	-0.103242	-0.110059	-0.110059	-0.110769	-0.112751	-0.115703	-0.119345	-0.123474	-0.127929	-0.132552	-0.137134	-0.1413
11	-0.0865885	-0.0865002	-0.0861191	-0.0852693	-0.0837888	-0.0815586	-0.0785254	-0.0747108	-0.0702041	-0.0651423	-0.0596884	-0.0540148	-0.0482986	-0.0427295	-0.0375288	-0.0329736	-0.0294136	-0.0272443	-0.0268252	-0.0281402	-0.0281402	-0.0268703	-0.0276983	-0.0303837	-0.0344243	-0.0393392	-0.0447675	-0.0504547	-0.0562181	-0.0619175	-0.068437	-0.0753556	-0.0823276	-0.0893183	-0.0909159	-0.0911615	-0.0902849	-0.0902849	-0.0899992	-0.0892797	-0.0884041	-0.0876025	-0.0870045	-0.0866531	-0.0865258	-0.0865457	-0.0865885
12	-0.0865488	-0.0864554	-0.0860649	-0.0852014	-0.0837039	-0.0814549	-0.0784033	-0.0745727	-0.0700535	-0.0649837	-0.0595261	-0.0538534	-0.0481425	-0.0425838	-0.0374	-0.0328703	-0.0293463	-0.0272227	-0.0267881	-0.0281147	-0.0281147	-0.0267208	-0.026936	-0.0288908	-0.0323672	-0.0370162	-0.0424953	-0.0485372	-0.0549535	-0.0616159	-0.0674353	-0.0726629	-0.0774903	-0.0817998	-0.0854614	-0.0883341	-0.0902659	-0.0902659	-0.0899784	-0.0892553	-0.088376	-0.0875713	-0.0869706	-0.0866171	-0.0864881	-0.0865067	-0.0865488
13	-3.94902e-05	-5.27883e-05	-6.4067e-05	-7.14373e-05	-7.60973e-05	-8.00334e-05	-8.56676e-05	-9.58987e-05	-0.000114366	-0.00014571	-0.000195837	-0.000272471	-0.000386046	-0.000550609	-0.000783626	-0.00110135	-0.00150272	-0.00193823	-0.00229081	-0.00242627	-0.00242627	-0.00230205	-0.00203663	-0.0017492	-0.00149275	-0.0012802	-0.00110879	-0.000971463	-0.000860956	-0.000770961	-0.000696298	-0.000632793	-0.000577118	-0.00052666	-0.000479466	-0.00043448	-0.000400546	-0.000400546	-0.000390179	-0.000360422	-0.00031507	-0.000259683	-0.000200625	-0.000144055	-9.51642e-05	-5.82744e-05	-3.94902e-05
14	-2.21594e-05	-2.74255e-05	-3.70527e-05	-4.40639e-05	-4.86675e-05	-5.2666e-05	-5.84311e-05	-6.89006e-05	-8.78246e-05	-0.000119907	-0.000171033	-0.000248886	-0.00036384	-0.000529785	-0.000763806	-0.00108166	-0.00148267	-0.0019197	-0.0022783	-0.00242029	-0.00242029	-0.00224998	-0.00177637	-0.00120457	-0.000731834	-0.000417347	-0.000235703	-0.000144713	-0.000110751	-0.000111476	-0.000132904	-0.000166407	-0.000206637	-0.000250251	-0.000295149	-0.000339752	-0.000373718	-0.000373718	-0.00036331	-0.000333437	-0.000287904	-0.000232282	-0.000172932	-0.000115981	-6.65663e-05	-2.98093e-05	-2.21594e-05
15	6.29325e-06	1.37647e-05	2.0221e-05	2.23284e-05	2.13408e-05	1.96796e-05	1.99461e-05	2.4915e-05	3.78554e-05	6.269e-05	0.000104035	0.000167518	0.00026028	0.000391166	0.000569662	0.000801447	0.00107758	0.00135927	0.00157621	0.00165807	0.00165807	0.00156375	0.00127827	0.000903775	0.000568558	0.000331151	0.000186987	0.000110705	7.87113e-05	7.42484e-05	8.64385e-05	0.000108423	0.000135893	0.00016615	0.000197549	0.000229086	0.00025564	0.00025564	0.000249137	0.000230317	0.000201147	0.000164584	0.000124155	8.34994e-05	4.6025e-05	1.59271e-05	6.29325e-06
16	1.48331e-05	2.30174e-05	2.96468e-05	3.12214e-05	2.96164e-05	2.73865e-05	2.72634e-05	3.21522e-05	4.52856e-05	7.03769e-05	0.000111855	0.000175261	0.000267709	0.000398054	0.000575844	0.0008069	0.00108246	0.00136389	0.00158096	0.00166301	0.00166301	0.00158408	0.00141715	0.00123013	0.00105733	0.000909785	0.000787899	0.000688379	0.000607155	0.000540413	0.000484862	0.000437744	0.000396769	0.000360054	0.00032609	0.000293803	0.000267128	0.000267128	0.000260615	0.000241764	0.000212542	0.000175914	0.00013544	9.48314e-05	5.764e-05	2.76873e-05	1.48331e-05
17	0.0882239	0.0881283	0.0877429	0.0869126	0.0854993	0.0834065	0.0805985	0.0771037	0.0730048	0.0684195	0.0634849	0.0583487	0.0531711	0.0481353	0.0434663	0.039454	0.0364626	0.0348858	0.0349886	0.036806	0.036806	0.034953	0.0347352	0.036192	0.0389849	0.0427105	0.0470318	0.0517045	0.0565579	0.06147	0.0663474	0.0711117	0.0756886	0.0799994	0.0839536	0.087442	0.090329	0.090329	0.0901751	0.0897697	0.0892446	0.0887407	0.0883616	0.0881551	0.0881125	0.0881719	0.0882239
18	0.0882495	0.0881591	0.0877835	0.0869676	0.0855723	0.0834997	0.0807118	0.0772356	0.0731519	0.0685779	0.0636501	0.0585159	0.0533349	0.0482893	0.0436026	0.0395626	0.0365325	0.0349105	0.035027	0.0368227	0.0368227	0.035008	0.035166	0.037269	0.0410176	0.0460001	0.0518444	0.0582724	0.0650918	0.0721702	0.0794141	0.0867531	0.0928607	0.0938527	0.0936929	0.0924707	0.0903358	0.0903358	0.0901844	0.0897835	0.0892625	0.0887618	0.0883847	0.0881797	0.0881378	0.0881975	0.0882495
19	0.152565	0.147987	0.14253	0.136524	0.130178	0.123618	0.116916	0.110118	0.103255	0.0963525	0.0894365	0.0825368	0.0756904	0.0689451	0.0623657	0.056042	0.0501025	0.0447327	0.0401948	0.0369176	0.0369176	0.0403479	0.0449541	0.0502261	0.055904	0.0617581	0.0676033	0.0732733	0.078602	0.0834121	0.0875137	0.0907169	0.0941307	0.101495	0.108791	0.115948	0.122817	0.122817	0.123396	0.125067	0.127671	0.131017	0.134917	0.139204	0.143713	0.148263	0.152565
20	0.152593	0.148149	0.142709	0.136711	0.130371	0.123813	0.117112	0.110314	0.103451	0.096548	0.0896314	0.0827305	0.075882	0.0691336	0.0625492	0.0562179	0.0502668	0.0448795	0.0403156	0.0369336	0.0369336	0.0403908	0.0452188	0.0510693	0.0576167	0.0646587	0.0720546	0.0797054	0.0875391	0.095499	0.103533	0.111578	0.119515	0.126947	0.131647	0.128938	0.122828	0.122828	0.123406	0.125076	0.12768	0.131024	0.134925	0.139214	0.143727	0.148281	0.152593
21	0.152677	0.156332	0.15941	0.161749	0.163546	0.165156	0.166908	0.169007	0.171545	0.174529	0.177915	0.181641	0.185635	0.189829	0.194156	0.198559	0.202982	0.207375	0.211688	0.215848	0.215848	0.211616	0.207055	0.202284	0.197367	0.192317	0.187131	0.181796	0.176298	0.170625	0.164779	0.158784	0.15274	0.14703	0.143883	0.147982	0.15533	0.15533	0.155466	0.155859	0.156459	0.157172	0.157836	0.158174	0.157747	0.156001	0.152677
22	0.152702	0.1564	0.159459	0.161786	0.163579	0.165196	0.166959	0.169074	0.171627	0.174624	0.178023	0.181759	0.18576	0.189959	0.19429	0.198695	0.203118	0.20751	0.21182	0.215858	0.215858	0.21165	0.207339	0.203067	0.198859	0.194784	0.190924	0.187379	0.184274	0.181757	0.179997	0.17917	0.179422	0.17959	0.171439	0.16331	0.155343	0.155343	0.155479	0.155872	0.156472	0.157186	0.157852	0.158194	0.157773	0.156034	0.152702
23	0.179748	0.180392	0.182319	0.185438	0.189554	0.194395	0.199707	0.205296	0.211003	0.216663	0.222043	0.226741	0.230125	0.231611	0.231236	0.229487	0.226817	0.223536	0.219844	0.215993	0.215993	0.220004	0.223514	0.226299	0.228071	0.228451	0.22697	0.223288	0.217694	0.210907	0.203473	0.195684	0.187694	0.180836	0.183399	0.187011	0.191507	0.191507	0.19147	0.191304	0.190836	0.189799	0.187956	0.185375	0.182609	0.18051	0.179748
24	0.179854	0.180533	0.182487	0.185624	0.189748	0.19459	0.1999	0.205482	0.211178	0.21682	0.222173	0.226828	0.230157	0.231636	0.231298	0.229574	0.22692	0.223651	0.219966	0.216018	0.216018	0.220023	0.224067	0.227973	0.231712	0.235242	0.238454	0.240848	0.238977	0.234683	0.228289	0.221678	0.215089	0.208656	0.202494	0.196731	0.191521	0.191521	0.191486	0.191327	0.190869	0.189844	0.188014	0.185448	0.182697	0.180611	0.179854
25	0.221908	0.219898	0.219026	0.21927	0.220493	0.222518	0.22516	0.228229	0.231546	0.234953	0.23834	0.241727	0.245383	0.249635	0.254406	0.259266	0.263689	0.267151	0.269295	0.27002	0.27002	0.269191	0.266552	0.262182	0.256736	0.251032	0.24586	0.241844	0.239917	0.236806	0.235011	0.233477	0.232196	0.231196	0.230513	0.230187	0.230238	0.230238	0.229206	0.226557	0.223233	0.220167	0.218083	0.217347	0.217917	0.219541	0.221908
26	0.221959	0.219989	0.21908	0.219292	0.220517	0.222569	0.225235	0.228324	0.231657	0.235078	0.238479	0.241884	0.245561	0.249826	0.254591	0.259429	0.263816	0.267235	0.269335	0.270023	0.270023	0.269356	0.267525	0.264829	0.26154	0.257892	0.254078	0.25026	0.246569	0.243115	0.239983	0.237238	0.234925	0.233067	0.231674	0.230742	0.230269	0.230269	0.229239	0.226593	0.223274	0.220212	0.218131	0.217394	0.217963	0.219585	0.221959
27	0.222007	0.224807	0.228071	0.231674	0.235548	0.239637	0.243889	0.248255	0.252675	0.257072	0.261311	0.265125	0.268118	0.270396	0.272681	0.275364	0.278566	0.282381	0.286742	0.291105	0.291105	0.286386	0.280952	0.275267	0.26936	0.263281	0.257169	0.251575	0.249069	0.250693	0.253366	0.256193	0.258954	0.261497	0.263655	0.265322	0.266567	0.266567	0.265188	0.260071	0.253569	0.246989	0.240682	0.234839	0.229641	0.22528	0.222007
28	0.222057	0.224848	0.228124	0.231734	0.235613	0.239704	0.243957	0.248319	0.252734	0.257123	0.261352	0.26516	0.268164	0.270474	0.272792	0.275504	0.27873	0.28256	0.286916	0.291114	0.291114	0.287084	0.28374	0.281772	0.281187	0.281774	0.281202	0.279143	0.277196	0.275382	0.273716	0.272208	0.27086	0.269665	0.268599	0.267605	0.266578	0.266578	0.265227	0.26012	0.253617	0.247038	0.240732	0.234892	0.229697	0.225338	0.222057
29	0.300064	0.299519	0.298007	0.295776	0.293047	0.290006	0.286817	0.283634	0.280626	0.278007	0.276087	0.275347	0.276374	0.279097	0.282591	0.286098	0.28916	0.291431	0.292638	0.291252	0.291252	0.291727	0.289893	0.287767	0.285558	0.283355	0.283259	0.282837	0.280544	0.278572	0.276968	0.275788	0.27511	0.275056	0.275787	0.277317	0.277502	0.277502	0.274424	0.275757	0.279748	0.284559	0.28942	0.293798	0.297232	0.299368	0.300064
30	0.300259	0.299678	0.298134	0.295873	0.293119	0.290059	0.286856	0.283666	0.280656	0.278041	0.276132	0.275406	0.276434	0.279136	0.282606	0.286121	0.289206	0.291484	0.292683	0.291263	0.291263	0.294444	0.294394	0.292979	0.290723	0.288079	0.285385	0.285025	0.28443	0.282543	0.28092	0.279588	0.278558	0.277836	0.277424	0.277407	0.277515	0.277515	0.274479	0.275834	0.279838	0.284665	0.289546	0.293947	0.297404	0.299556	0.300259
31	0.340824	0.338662	0.335597	0.332297	0.328993	0.325773	0.322677	0.319731	0.316951	0.314353	0.31195	0.309753	0.307759	0.305982	0.304414	0.302993	0.301516	0.299471	0.296324	0.294235	0.294235	0.29468	0.295688	0.29497	0.293253	0.291097	0.2888	0.28654	0.285883	0.285262	0.283912	0.282414	0.280997	0.279758	0.278746	0.27799	0.279822	0.279822	0.285602	0.293035	0.300734	0.308537	0.316348	0.324053	0.331388	0.337581	0.340824
32	0.340866	0.338852	0.335784	0.332469	0.329146	0.325905	0.322787	0.319819	0.317017	0.314398	0.311975	0.309761	0.307779	0.306021	0.30447	0.303061	0.301576	0.299485	0.296391	0.294243	0.294243	0.297308	0.302103	0.303946	0.301677	0.299294	0.297195	0.295966	0.296686	0.299777	0.301673	0.297726	0.293793	0.289951	0.286274	0.282856	0.279846	0.279846	0.285617	0.293051	0.300751	0.308552	0.316359	0.324057	0.331407	0.33765	0.340866
33	0.340933	0.34085	0.33942	0.337549	0.335576	0.333428	0.330741	0.327735	0.324795	0.322039	0.319506	0.31721	0.315157	0.313334	0.31173	0.310278	0.308841	0.307398	0.306404	0.306093	0.306093	0.306178	0.305598	0.306722	0.310777	0.313521	0.313962	0.312177	0.309142	0.305533	0.304349	0.309702	0.315509	0.321586	0.327791	0.333979	0.339946	0.339946	0.339872	0.339667	0.339387	0.339131	0.339047	0.339323	0.340092	0.34107	0.340933
34	0.341007	0.340998	0.339566	0.33768	0.335684	0.333499	0.330784	0.327774	0.32483	0.322069	0.319529	0.317223	0.315163	0.313352	0.311762	0.310315	0.30886	0.30742	0.306426	0.306107	0.306107	0.306671	0.309159	0.313272	0.318056	0.323068	0.327501	0.33152	0.335958	0.340749	0.345844	0.350987	0.35296	0.352627	0.349901	0.345433	0.339974	0.339974	0.339903	0.339705	0.339437	0.339198	0.339135	0.339436	0.340227	0.341212	0.341007
35	0.355057	0.351154	0.346897	0.342841	0.339072	0.335817	0.33351	0.331953	0.330771	0.329835	0.329077	0.32842	0.327727	0.326756	0.325178	0.322907	0.320662	0.319686	0.320549	0.322907	0.322907	0.320407	0.319136	0.319485	0.321242	0.324018	0.328164	0.333258	0.338277	0.34309	0.34747	0.351211	0.3568	0.362596	0.368563	0.374653	0.380648	0.380648	0.379556	0.376785	0.373105	0.368997	0.364696	0.360434	0.356615	0.354207	0.355057
36	0.355098	0.351246	0.34699	0.342937	0.339176	0.335946	0.333653	0.332089	0.330897	0.329954	0.329194	0.328541	0.327863	0.326924	0.325391	0.323143	0.320852	0.319764	0.320583	0.322921	0.322921	0.320638	0.320315	0.322052	0.325229	0.329278	0.332375	0.335849	0.34049	0.345729	0.351307	0.357103	0.36305	0.369094	0.375164	0.380986	0.380655	0.380655	0.379588	0.376831	0.373153	0.369047	0.364757	0.360503	0.356677	0.354232	0.355098
37	0.355119	0.357353	0.361502	0.36673	0.3725	0.378445	0.383952	0.383294	0.37678	0.370001	0.363326	0.356874	0.35079	0.345303	0.340693	0.336977	0.333576	0.329963	0.326257	0.32302	0.32302	0.326297	0.329302	0.330933	0.330964	0.330855	0.333887	0.338888	0.344185	0.349719	0.355446	0.361334	0.367352	0.373468	0.379628	0.38567	0.387937	0.387937	0.384107	0.379319	0.374566	0.369953	0.36561	0.361659	0.358251	0.355823	0.355119
38	0.35517	0.357446	0.361605	0.366841	0.372617	0.378565	0.384058	0.383476	0.377024	0.370253	0.363573	0.357107	0.350998	0.345469	0.340806	0.337054	0.333657	0.330062	0.326362	0.323028	0.323028	0.326512	0.330985	0.336089	0.341573	0.347091	0.352286	0.357069	0.36158	0.365893	0.369939	0.373558	0.376696	0.379739	0.383236	0.387192	0.387944	0.387944	0.384179	0.37939	0.374627	0.370011	0.365677	0.361737	0.358337	0.355908	0.35517
39	0.356589	0.360977	0.367668	0.374912	0.382344	0.389744	0.391902	0.391126	0.390903	0.384406	0.377887	0.371575	0.365562	0.359985	0.355087	0.351308	0.349193	0.348902	0.350126	0.352466	0.352466	0.349863	0.348298	0.348758	0.351656	0.356213	0.36129	0.367436	0.373723	0.380126	0.386693	0.391883	0.395392	0.397807	0.394161	0.388008	0.39	0.39	0.391782	0.390011	0.386127	0.381298	0.376125	0.370883	0.365704	0.360672	0.356589
40	0.356607	0.361233	0.367962	0.375221	0.382666	0.390106	0.392041	0.391144	0.391055	0.384593	0.378074	0.371755	0.365734	0.360142	0.35522	0.351398	0.349224	0.348934	0.350198	0.352476	0.352476	0.350373	0.349647	0.350435	0.352663	0.356289	0.361638	0.367533	0.374317	0.381618	0.388061	0.393384	0.399947	0.40034	0.397217	0.393208	0.390011	0.390011	0.391846	0.390081	0.386176	0.381334	0.376156	0.370913	0.365733	0.360699	0.356607
41	0.432943	0.427737	0.420533	0.413244	0.405998	0.398927	0.397768	0.398219	0.395556	0.396792	0.394703	0.390369	0.385127	0.379624	0.374167	0.368928	0.364031	0.359585	0.355694	0.352586	0.352586	0.355538	0.358814	0.362201	0.365668	0.369209	0.372831	0.376537	0.380326	0.384183	0.38915	0.396653	0.400024	0.400442	0.401215	0.397329	0.394517	0.394517	0.395918	0.400382	0.405468	0.410657	0.415826	0.420871	0.425655	0.429985	0.432943
42	0.433142	0.428088	0.420878	0.413589	0.406352	0.399324	0.397854	0.398464	0.395635	0.396912	0.394877	0.390558	0.385314	0.379805	0.374339	0.369091	0.364183	0.359723	0.355815	0.352604	0.352604	0.356159	0.360832	0.366366	0.372534	0.37914	0.385997	0.392892	0.399515	0.405322	0.40691	0.402814	0.405181	0.405761	0.40167	0.398471	0.39453	0.39453	0.396025	0.400506	0.405592	0.410785	0.415961	0.421015	0.425814	0.430157	0.433142
43	0.436798	0.437894	0.434399	0.427063	0.41977	0.412573	0.405602	0.405443	0.412562	0.418797	0.423118	0.428307	0.434365	0.440725	0.444355	0.442548	0.440551	0.438984	0.438003	0.437671	0.437671	0.438019	0.439047	0.440685	0.442787	0.442118	0.434288	0.426656	0.419376	0.41267	0.409355	0.410569	0.407894	0.407838	0.409956	0.410423	0.414361	0.414361	0.412585	0.412245	0.414081	0.417143	0.420777	0.424676	0.428698	0.432778	0.436798
44	0.436803	0.437898	0.434598	0.427278	0.419985	0.412783	0.405784	0.405695	0.412798	0.418958	0.423295	0.428525	0.434614	0.441046	0.444492	0.442587	0.440603	0.439026	0.438028	0.437686	0.437686	0.43805	0.439112	0.440785	0.442871	0.444803	0.444697	0.440497	0.434378	0.427786	0.421078	0.41438	0.409032	0.41243	0.412499	0.414531	0.414371	0.414371	0.412732	0.41237	0.414173	0.417212	0.420832	0.424718	0.42873	0.432805	0.436803
45	0.436931	0.440594	0.440605	0.442203	0.441483	0.43767	0.432466	0.427339	0.42351	0.423406	0.428826	0.435592	0.441858	0.445569	0.44805	0.454404	0.460772	0.466596	0.471084	0.472893	0.472893	0.4708	0.4651	0.457826	0.45004	0.445083	0.446764	0.446095	0.442205	0.43667	0.430605	0.424476	0.41867	0.414035	0.414702	0.419287	0.418144	0.418144	0.421582	0.427305	0.431488	0.433205	0.43541	0.438116	0.441332	0.443394	0.436931

## Sheet: Fig. 4c (DFT)
index of k-point index of band	1 (K)	2	3	4(Gamma)	5	6(M)	7(K)
1	-0.132	-0.1487	-0.1745	-0.2058	-0.1767	-0.1275	-0.132
2	-0.1319	-0.1486	-0.1743	-0.2058	-0.1564	-0.1275	-0.1319
3	-0.1317	-0.0919	-0.0527	-0.0216	-0.0647	-0.1015	-0.1317
4	-0.1316	-0.0917	-0.0525	-0.0216	-0.0629	-0.1015	-0.1316
5	-0.0787	-0.0707	-0.0388	-0.0215	-0.0523	-0.083	-0.0787
6	-0.0787	-0.0706	-0.0387	-0.0215	-0.0473	-0.083	-0.0787
7	0	-0.0004	-0.0012	-0.0045	-0.0022	-0.0014	0
8	0	-0.0004	-0.0011	-0.0044	-0.0008	-0.0014	0
9	0.0001	0.0005	0.0016	0.0073	0.0001	0.0012	0.0001
10	0.0002	0.0005	0.0016	0.0074	0.0027	0.0012	0.0002
11	0.0845	0.0776	0.0494	0.0333	0.0567	0.088	0.0845
12	0.0845	0.0776	0.0495	0.0333	0.0641	0.088	0.0845
13	0.1518	0.1124	0.0685	0.0334	0.0761	0.1212	0.1518
14	0.1518	0.1126	0.0687	0.0334	0.0849	0.1212	0.1518
15	0.152	0.1673	0.1875	0.2145	0.1746	0.1532	0.152
16	0.1521	0.1674	0.1877	0.2145	0.1849	0.1532	0.1521
17	0.1784	0.2011	0.2312	0.2146	0.2167	0.1937	0.1784
18	0.1786	0.2013	0.2312	0.2147	0.2362	0.1938	0.1786
19	0.2243	0.227	0.2462	0.2711	0.2398	0.2304	0.2243
20	0.2244	0.2271	0.2463	0.2711	0.2475	0.2304	0.2244
21	0.2245	0.2463	0.2703	0.2902	0.2502	0.2667	0.2245
22	0.2245	0.2465	0.2704	0.2902	0.2767	0.2668	0.2245
23	0.3003	0.2866	0.2788	0.2903	0.2781	0.2778	0.3003
24	0.3005	0.2868	0.2789	0.2903	0.2839	0.2778	0.3005
25	0.339	0.3195	0.3045	0.2933	0.2867	0.2805	0.339
26	0.3392	0.3196	0.3047	0.2933	0.2989	0.2806	0.3392
27	0.3392	0.3304	0.3143	0.3034	0.3116	0.3419	0.3392
28	0.3393	0.3306	0.3144	0.3034	0.3353	0.342	0.3393
29	0.3559	0.3337	0.3287	0.3229	0.3392	0.378	0.3559
30	0.3559	0.3337	0.3289	0.3229	0.34	0.378	0.3559
31	0.3571	0.3858	0.3462	0.323	0.3411	0.3858	0.3571
32	0.3571	0.3859	0.3464	0.323	0.3622	0.3858	0.3572
33	0.3573	0.3917	0.3615	0.3562	0.3715	0.3872	0.3573
34	0.3574	0.3918	0.3617	0.3562	0.3742	0.3872	0.3574
35	0.4319	0.3971	0.3851	0.3563	0.3842	0.3955	0.4319
36	0.432	0.3974	0.3852	0.3563	0.4027	0.3955	0.432
37	0.4365	0.4022	0.4417	0.444	0.4223	0.416	0.4365
38	0.4366	0.4023	0.4417	0.444	0.431	0.416	0.4366
39	0.4367	0.4329	0.4429	0.4752	0.4401	0.4224	0.4367
40	0.4367	0.4331	0.4433	0.4753	0.4437	0.4225	0.4367
41	0.4465	0.4558	0.4595	0.4862	0.4457	0.4306	0.4465
42	0.4469	0.4559	0.4596	0.4862	0.4566	0.4306	0.4469
43	0.4471	0.4609	0.4782	0.4863	0.4663	0.4326	0.4471
44	0.4473	0.4611	0.4783	0.4863	0.4698	0.4326	0.4473
45	0.4473	0.4772	0.4861	0.4943	0.4727	0.4825	0.4473
46	0.4475	0.4773	0.4861	0.4943	0.4932	0.4825	0.4475
47	0.4694	0.4791	0.4923	0.4978	0.4964	0.5003	0.4694
48	0.4699	0.4795	0.4923	0.4978	0.5022	0.5003	0.4699
49	0.492	0.4843	0.5165	0.4979	0.5076	0.513	0.492
50	0.4921	0.4844	0.5168	0.4979	0.5109	0.5131	0.4921
51	0.4922	0.5016	0.5189	0.5201	0.5121	0.514	0.4922
52	0.4924	0.5017	0.5191	0.5201	0.5198	0.514	0.4924
53	0.5357	0.5344	0.5237	0.5203	0.5307	0.5198	0.5357
54	0.5358	0.5345	0.5239	0.5203	0.5315	0.5198	0.5358
55	0.536	0.5526	0.5367	0.5236	0.5326	0.5228	0.536
56	0.5361	0.5526	0.5369	0.5236	0.533	0.5228	0.5361
57	0.5536	0.5574	0.5413	0.5578	0.5333	0.538	0.5536
58	0.5538	0.5577	0.5414	0.5578	0.5486	0.538	0.5538
59	0.5858	0.5636	0.5603	0.558	0.5629	0.5598	0.5858
60	0.5868	0.5642	0.5611	0.558	0.5648	0.5598	0.5868

## Sheet: Fig. 4c (Model)
index of k-point index of band	1(K)	2	3	4	5	6	7	8	9	10	11	12	13	14	15	16	17	18	19	20	21	22	23	24	25	26	27	28	29	30	31	32	33	34	35	36	37	38	39	40	41	42	43	44	45	46	47	48	49
1	-1.24241	-1.24396	-1.24552	-1.24708	-1.24866	-1.25024	-1.25183	-1.25343	-1.25503	-1.25664	-1.25826	-1.25989	-1.26153	-1.26317	-1.26483	-1.26649	-1.26815	-1.26983	-1.27151	-1.2732	-1.2749	-1.2766	-1.27831	-1.28003	-1.28176	-1.2835	-1.28524	-1.28699	-1.28874	-1.29051	-1.29228	-1.29405	-1.29584	-1.29763	-1.29943	-1.30124	-1.30305	-1.30487	-1.3067	-1.30853	-1.31037	-1.31222	-1.31407	-1.31593	-1.3178	-1.31967	-1.32155	-1.32344	-1.32534
2	-1.03088	-1.02888	-1.0269	-1.02493	-1.02456	-1.02602	-1.02751	-1.02904	-1.03059	-1.03218	-1.03379	-1.03543	-1.03709	-1.03878	-1.04049	-1.04223	-1.04399	-1.04577	-1.04757	-1.04939	-1.05123	-1.05309	-1.05496	-1.05685	-1.05876	-1.06068	-1.06262	-1.06457	-1.06654	-1.06852	-1.07051	-1.07252	-1.07454	-1.07657	-1.07861	-1.08067	-1.08274	-1.08482	-1.08691	-1.08901	-1.09112	-1.09324	-1.09538	-1.09752	-1.09967	-1.10184	-1.10401	-1.10619	-1.10838
3	-1.01902	-1.02036	-1.02172	-1.02312	-1.02297	-1.02103	-1.01911	-1.01719	-1.01589	-1.01722	-1.01855	-1.01987	-1.02119	-1.0225	-1.02381	-1.02513	-1.02644	-1.02775	-1.02907	-1.03038	-1.0317	-1.03303	-1.03435	-1.03569	-1.03702	-1.03836	-1.03971	-1.04107	-1.04243	-1.04379	-1.04517	-1.04655	-1.04794	-1.04933	-1.05074	-1.05215	-1.05357	-1.055	-1.05643	-1.05787	-1.05933	-1.06079	-1.06226	-1.06373	-1.06522	-1.06671	-1.06821	-1.06973	-1.07125
4	-1.005	-1.00639	-1.00777	-1.00915	-1.01051	-1.01187	-1.01322	-1.01456	-1.0153	-1.01342	-1.01155	-1.00969	-1.00785	-1.00603	-1.00422	-1.00243	-1.00065	-0.998882	-0.997131	-0.995396	-0.993675	-0.991968	-0.990277	-0.9886	-0.986938	-0.98529	-0.983657	-0.982039	-0.980435	-0.978845	-0.97727	-0.97571	-0.974163	-0.972632	-0.971114	-0.969611	-0.968121	-0.966647	-0.965186	-0.963739	-0.962306	-0.960888	-0.962557	-0.964397	-0.966243	-0.968094	-0.969952	-0.971816	-0.973686
5	-0.999286	-0.997294	-0.995303	-0.993315	-0.991329	-0.989345	-0.987363	-0.985382	-0.983404	-0.981428	-0.979454	-0.977482	-0.975513	-0.973546	-0.971581	-0.96962	-0.96766	-0.965704	-0.96375	-0.9618	-0.959852	-0.957908	-0.955968	-0.954031	-0.952097	-0.950168	-0.948243	-0.946321	-0.944405	-0.942492	-0.940953	-0.94272	-0.944493	-0.946273	-0.948058	-0.949849	-0.951646	-0.95345	-0.955259	-0.957074	-0.958896	-0.960724	-0.959483	-0.958092	-0.956715	-0.955352	-0.954003	-0.952668	-0.951347
6	-0.89078	-0.892363	-0.893953	-0.895548	-0.89715	-0.898758	-0.900372	-0.901993	-0.903619	-0.905252	-0.906891	-0.908536	-0.910187	-0.911845	-0.913508	-0.915178	-0.916853	-0.918535	-0.920223	-0.921917	-0.923617	-0.925324	-0.927036	-0.928754	-0.930479	-0.932209	-0.933946	-0.935689	-0.937438	-0.939192	-0.940585	-0.938682	-0.936784	-0.934892	-0.933004	-0.931123	-0.929247	-0.927377	-0.925513	-0.923655	-0.921804	-0.919959	-0.918121	-0.916291	-0.914467	-0.91265	-0.914486	-0.917334	-0.920188
7	-0.866564	-0.864728	-0.862907	-0.861103	-0.859315	-0.857542	-0.855785	-0.854044	-0.852317	-0.850606	-0.848909	-0.847228	-0.845561	-0.843909	-0.842272	-0.84065	-0.839042	-0.837449	-0.837025	-0.839684	-0.842363	-0.845054	-0.847754	-0.850463	-0.853178	-0.855901	-0.858631	-0.861368	-0.864111	-0.86686	-0.869616	-0.872378	-0.875146	-0.877921	-0.880701	-0.883486	-0.886278	-0.889075	-0.891878	-0.894685	-0.897499	-0.900317	-0.903141	-0.90597	-0.908804	-0.911643	-0.910842	-0.90904	-0.907247
8	-0.829856	-0.829902	-0.829965	-0.830044	-0.830141	-0.830255	-0.830386	-0.830534	-0.8307	-0.830883	-0.831083	-0.831302	-0.831539	-0.831795	-0.832074	-0.832387	-0.832815	-0.834443	-0.83587	-0.834306	-0.83398	-0.834377	-0.83479	-0.835221	-0.835669	-0.836135	-0.836619	-0.837123	-0.837645	-0.838187	-0.838749	-0.839331	-0.839933	-0.840557	-0.841202	-0.841869	-0.84256	-0.843273	-0.844011	-0.844775	-0.845565	-0.846382	-0.847228	-0.848104	-0.849012	-0.849953	-0.850929	-0.851942	-0.852994
9	-0.825305	-0.822523	-0.81974	-0.816957	-0.814173	-0.811389	-0.808606	-0.807966	-0.810558	-0.813158	-0.815767	-0.818383	-0.821007	-0.823636	-0.826269	-0.828893	-0.831427	-0.832787	-0.833217	-0.833596	-0.832757	-0.831222	-0.829702	-0.828196	-0.826705	-0.825229	-0.823767	-0.82232	-0.820888	-0.819471	-0.818068	-0.816681	-0.815309	-0.816491	-0.817875	-0.81927	-0.820676	-0.822092	-0.823516	-0.824948	-0.826387	-0.827831	-0.829279	-0.830734	-0.832233	-0.835041	-0.838255	-0.841478	-0.844704
10	-0.795578	-0.792697	-0.795152	-0.797694	-0.800247	-0.802811	-0.805384	-0.805823	-0.803041	-0.800261	-0.797482	-0.794705	-0.791929	-0.791947	-0.793012	-0.794096	-0.795198	-0.796317	-0.797455	-0.79861	-0.799782	-0.800972	-0.802179	-0.803403	-0.804643	-0.8059	-0.807172	-0.80846	-0.809763	-0.811081	-0.812413	-0.81376	-0.815119	-0.813952	-0.81261	-0.811283	-0.809972	-0.809281	-0.812492	-0.815705	-0.818919	-0.822135	-0.825351	-0.828565	-0.831736	-0.833598	-0.835054	-0.836496	-0.837929
11	-0.790105	-0.792622	-0.789824	-0.786958	-0.784102	-0.784094	-0.785011	-0.785946	-0.786899	-0.787872	-0.788863	-0.789872	-0.790901	-0.789156	-0.786386	-0.783618	-0.780853	-0.778091	-0.775333	-0.772578	-0.769827	-0.767082	-0.764343	-0.764519	-0.767703	-0.770889	-0.774078	-0.777268	-0.780461	-0.783656	-0.786852	-0.790051	-0.793251	-0.796453	-0.799658	-0.802864	-0.806071	-0.808676	-0.807396	-0.806132	-0.804883	-0.803651	-0.802435	-0.804198	-0.80749	-0.810783	-0.814077	-0.817372	-0.820667
12	-0.780975	-0.78061	-0.781455	-0.782317	-0.783196	-0.781253	-0.778413	-0.775581	-0.772846	-0.771892	-0.770953	-0.770027	-0.769115	-0.768217	-0.767333	-0.766464	-0.765608	-0.764766	-0.763938	-0.763124	-0.762323	-0.761536	-0.761337	-0.761623	-0.759387	-0.758572	-0.757847	-0.757143	-0.756454	-0.758215	-0.761491	-0.764769	-0.768048	-0.771328	-0.77461	-0.777893	-0.781177	-0.784463	-0.787749	-0.791037	-0.794326	-0.797615	-0.800906	-0.801234	-0.800051	-0.798884	-0.797733	-0.796599	-0.795483
13	-0.779781	-0.77991	-0.77886	-0.777823	-0.7768	-0.775791	-0.774795	-0.773814	-0.772758	-0.769945	-0.76714	-0.764345	-0.761559	-0.758783	-0.756017	-0.75326	-0.750514	-0.747778	-0.748631	-0.751804	-0.754979	-0.758157	-0.760759	-0.759982	-0.75874	-0.756094	-0.753378	-0.751667	-0.75494	-0.755781	-0.755122	-0.754477	-0.753846	-0.753229	-0.752626	-0.752037	-0.751462	-0.7509	-0.750352	-0.749817	-0.749296	-0.748789	-0.748294	-0.747813	-0.747345	-0.746889	-0.746447	-0.746017	-0.7456
14	-0.742169	-0.739913	-0.737863	-0.735995	-0.734276	-0.732673	-0.731157	-0.729707	-0.728308	-0.726952	-0.725631	-0.726489	-0.729645	-0.732803	-0.735964	-0.739127	-0.742292	-0.745461	-0.745052	-0.742337	-0.739633	-0.73694	-0.735327	-0.738591	-0.741857	-0.745125	-0.748395	-0.75066	-0.747945	-0.745234	-0.742529	-0.739828	-0.737133	-0.734443	-0.73176	-0.729082	-0.726411	-0.723747	-0.722621	-0.724665	-0.726727	-0.728808	-0.730906	-0.73302	-0.735151	-0.737297	-0.739457	-0.741632	-0.743821
15	-0.741118	-0.737903	-0.734684	-0.731494	-0.728363	-0.725325	-0.722393	-0.71954	-0.717039	-0.720186	-0.723336	-0.724342	-0.72308	-0.721844	-0.720633	-0.719444	-0.718277	-0.719038	-0.722291	-0.725546	-0.728804	-0.732064	-0.734258	-0.731588	-0.728929	-0.726282	-0.723647	-0.721024	-0.718413	-0.715815	-0.713231	-0.71066	-0.710791	-0.712707	-0.714646	-0.716608	-0.718592	-0.720596	-0.721089	-0.718438	-0.715795	-0.713159	-0.711043	-0.712703	-0.714362	-0.716019	-0.717674	-0.719329	-0.720984
16	-0.735726	-0.73367	-0.731431	-0.729002	-0.726384	-0.723578	-0.720599	-0.717494	-0.716729	-0.713935	-0.711147	-0.708361	-0.705574	-0.706058	-0.709298	-0.712541	-0.715788	-0.717131	-0.716007	-0.714903	-0.71382	-0.712757	-0.711713	-0.710689	-0.709686	-0.708702	-0.707739	-0.706797	-0.705885	-0.705343	-0.707039	-0.7089	-0.708104	-0.705565	-0.703054	-0.700675	-0.701052	-0.702701	-0.704373	-0.706045	-0.707714	-0.70938	-0.710531	-0.707912	-0.705301	-0.702699	-0.700108	-0.697527	-0.694959
17	-0.691967	-0.69509	-0.698216	-0.701346	-0.704478	-0.707614	-0.710753	-0.713894	-0.714317	-0.711101	-0.707864	-0.704616	-0.702823	-0.702787	-0.699998	-0.697209	-0.694419	-0.691629	-0.688839	-0.688035	-0.689641	-0.69127	-0.692922	-0.694598	-0.696297	-0.69802	-0.699767	-0.701536	-0.70332	-0.704778	-0.704041	-0.703183	-0.702338	-0.701509	-0.700696	-0.699901	-0.699188	-0.69842	-0.697686	-0.696975	-0.696284	-0.695614	-0.694965	-0.694335	-0.693726	-0.693138	-0.692569	-0.692022	-0.691494
18	-0.684134	-0.682743	-0.681384	-0.680059	-0.678768	-0.680396	-0.68356	-0.686744	-0.689942	-0.693151	-0.696369	-0.699593	-0.701361	-0.698103	-0.694843	-0.691584	-0.688327	-0.685073	-0.68645	-0.686047	-0.683257	-0.680467	-0.677678	-0.678272	-0.680074	-0.681866	-0.68365	-0.685423	-0.687187	-0.688941	-0.690685	-0.692419	-0.694142	-0.695853	-0.697545	-0.699113	-0.697867	-0.695431	-0.692967	-0.690508	-0.688061	-0.685626	-0.683205	-0.680799	-0.678407	-0.677542	-0.680115	-0.682697	-0.685288
19	-0.665551	-0.668237	-0.67114	-0.674165	-0.677259	-0.677513	-0.676293	-0.675109	-0.673962	-0.673077	-0.674493	-0.675924	-0.677372	-0.678837	-0.680321	-0.681823	-0.683345	-0.684886	-0.681822	-0.678578	-0.675346	-0.674644	-0.676462	-0.674888	-0.6721	-0.669312	-0.666525	-0.663739	-0.660957	-0.659859	-0.659661	-0.659521	-0.659437	-0.659406	-0.659428	-0.659505	-0.659641	-0.659863	-0.660431	-0.662419	-0.664864	-0.667365	-0.66989	-0.672429	-0.67498	-0.67603	-0.673668	-0.671321	-0.66899
20	-0.660094	-0.661801	-0.663326	-0.66476	-0.666154	-0.667531	-0.668906	-0.670286	-0.671675	-0.672852	-0.671781	-0.670748	-0.669754	-0.668799	-0.667885	-0.667011	-0.666177	-0.667307	-0.669149	-0.670987	-0.672819	-0.672134	-0.668962	-0.665898	-0.663226	-0.661642	-0.66091	-0.660454	-0.660113	-0.658166	-0.655384	-0.652602	-0.649821	-0.647389	-0.64983	-0.652278	-0.654729	-0.657154	-0.659291	-0.660068	-0.660444	-0.66082	-0.661228	-0.661675	-0.662162	-0.662689	-0.663255	-0.663859	-0.664499
21	-0.637023	-0.638253	-0.639847	-0.641565	-0.643339	-0.645143	-0.646964	-0.648797	-0.650639	-0.652486	-0.654337	-0.656191	-0.658046	-0.659902	-0.661756	-0.663609	-0.66546	-0.665385	-0.664632	-0.663917	-0.663238	-0.662586	-0.661942	-0.661237	-0.660192	-0.658107	-0.655221	-0.652111	-0.648934	-0.645733	-0.642526	-0.642543	-0.644959	-0.64704	-0.644262	-0.641484	-0.638707	-0.635932	-0.633158	-0.630386	-0.627615	-0.624847	-0.624022	-0.626137	-0.628584	-0.631172	-0.633832	-0.636532	-0.63926
22	-0.633223	-0.632676	-0.631899	-0.631099	-0.630326	-0.629588	-0.628888	-0.628223	-0.627591	-0.626989	-0.626416	-0.625871	-0.625353	-0.624861	-0.624394	-0.623953	-0.623537	-0.623146	-0.622779	-0.622437	-0.62212	-0.621828	-0.621572	-0.623664	-0.625968	-0.62829	-0.630628	-0.632981	-0.635349	-0.63773	-0.640118	-0.639291	-0.636076	-0.632858	-0.629641	-0.626427	-0.623218	-0.620741	-0.620958	-0.621266	-0.621734	-0.622549	-0.622078	-0.620689	-0.621259	-0.621726	-0.622161	-0.622594	-0.623037
23	-0.629059	-0.626801	-0.624553	-0.622317	-0.620095	-0.617889	-0.615702	-0.613538	-0.611404	-0.609311	-0.607275	-0.605327	-0.603524	-0.602421	-0.604163	-0.606126	-0.60818	-0.610293	-0.61245	-0.614642	-0.616863	-0.619108	-0.621362	-0.621315	-0.621097	-0.620905	-0.620737	-0.620596	-0.62048	-0.620391	-0.620328	-0.620292	-0.620285	-0.620307	-0.620359	-0.620444	-0.620565	-0.620003	-0.616811	-0.61388	-0.616263	-0.61835	-0.619821	-0.619309	-0.616547	-0.613785	-0.611882	-0.614893	-0.617907
24	-0.623729	-0.621991	-0.620138	-0.618202	-0.616207	-0.614172	-0.612107	-0.610023	-0.607927	-0.605824	-0.603719	-0.601614	-0.600668	-0.601803	-0.600644	-0.599808	-0.599333	-0.599104	-0.599022	-0.599025	-0.599078	-0.599163	-0.599268	-0.599386	-0.599513	-0.599645	-0.599782	-0.599919	-0.600058	-0.600197	-0.600334	-0.60047	-0.600604	-0.600736	-0.601034	-0.603616	-0.606202	-0.608783	-0.611347	-0.613605	-0.610444	-0.607301	-0.604291	-0.602878	-0.605873	-0.608875	-0.611024	-0.608266	-0.60551
25	-0.596676	-0.596698	-0.596737	-0.596793	-0.596869	-0.596968	-0.597099	-0.597273	-0.597519	-0.597887	-0.598467	-0.599376	-0.599511	-0.597421	-0.595347	-0.593311	-0.591375	-0.58953	-0.587647	-0.585706	-0.583726	-0.581723	-0.579712	-0.577715	-0.576533	-0.57847	-0.580847	-0.583295	-0.585776	-0.58828	-0.590802	-0.593341	-0.595893	-0.598458	-0.600866	-0.600993	-0.601117	-0.601238	-0.601354	-0.601465	-0.601565	-0.601639	-0.601586	-0.602469	-0.602307	-0.602369	-0.602472	-0.60259	-0.602718
26	-0.574554	-0.576261	-0.578033	-0.579852	-0.5817	-0.583566	-0.585431	-0.587276	-0.589063	-0.590728	-0.592162	-0.593216	-0.593777	-0.593821	-0.593337	-0.592309	-0.590771	-0.588876	-0.586867	-0.584837	-0.582811	-0.580799	-0.578817	-0.576943	-0.575536	-0.573597	-0.571596	-0.569597	-0.567607	-0.565631	-0.564464	-0.567362	-0.570283	-0.573214	-0.576152	-0.579096	-0.582047	-0.585005	-0.587969	-0.590938	-0.593914	-0.596895	-0.599879	-0.600343	-0.597456	-0.594352	-0.591217	-0.588078	-0.584941
27	-0.554365	-0.552804	-0.551198	-0.549565	-0.547914	-0.546254	-0.544587	-0.542918	-0.541249	-0.541669	-0.543763	-0.545886	-0.548038	-0.550217	-0.552423	-0.554653	-0.556908	-0.559186	-0.561485	-0.563804	-0.56614	-0.568486	-0.570827	-0.57307	-0.574059	-0.572493	-0.570585	-0.56864	-0.566691	-0.564749	-0.563668	-0.561726	-0.559803	-0.557901	-0.556023	-0.554167	-0.552335	-0.550528	-0.548744	-0.546983	-0.545248	-0.543537	-0.543971	-0.546833	-0.549701	-0.552574	-0.555453	-0.558336	-0.561225
28	-0.527989	-0.526418	-0.527991	-0.529811	-0.531692	-0.533616	-0.535578	-0.537575	-0.539606	-0.53958	-0.537915	-0.536253	-0.534596	-0.532944	-0.531298	-0.529662	-0.528049	-0.527423	-0.530106	-0.532903	-0.535719	-0.538547	-0.541387	-0.544237	-0.547097	-0.549965	-0.552842	-0.555728	-0.55862	-0.561514	-0.562766	-0.560844	-0.558911	-0.55698	-0.555053	-0.553131	-0.551214	-0.549304	-0.547401	-0.545509	-0.543627	-0.541758	-0.541849	-0.540191	-0.538559	-0.536956	-0.535385	-0.533847	-0.532346
29	-0.524169	-0.524508	-0.521755	-0.518803	-0.515838	-0.512877	-0.509926	-0.506986	-0.50406	-0.505427	-0.508094	-0.510782	-0.51349	-0.516214	-0.518954	-0.521705	-0.524454	-0.526235	-0.524725	-0.523121	-0.521516	-0.519916	-0.518323	-0.516738	-0.51516	-0.513591	-0.512031	-0.51048	-0.50894	-0.507413	-0.51007	-0.51286	-0.515657	-0.518461	-0.521271	-0.524087	-0.52691	-0.529738	-0.532573	-0.535414	-0.53826	-0.541111	-0.539904	-0.53807	-0.53626	-0.534488	-0.53278	-0.531203	-0.529968
30	-0.483141	-0.485364	-0.487682	-0.490075	-0.49253	-0.495036	-0.497584	-0.500169	-0.502784	-0.501149	-0.498258	-0.495392	-0.49256	-0.48978	-0.487102	-0.484692	-0.48317	-0.483136	-0.483824	-0.484734	-0.485739	-0.486805	-0.488119	-0.490759	-0.493489	-0.496232	-0.498984	-0.501744	-0.504512	-0.507286	-0.505897	-0.50441	-0.503002	-0.502339	-0.503411	-0.504789	-0.506227	-0.507698	-0.509196	-0.510717	-0.51226	-0.513823	-0.515404	-0.516998	-0.5186	-0.520199	-0.521767	-0.523237	-0.524399
31	-0.468389	-0.468751	-0.469334	-0.470007	-0.470724	-0.471469	-0.472234	-0.473018	-0.473818	-0.474633	-0.475463	-0.476303	-0.477146	-0.477976	-0.478745	-0.479293	-0.479008	-0.477311	-0.477239	-0.4799	-0.482589	-0.485287	-0.487789	-0.489008	-0.490177	-0.49137	-0.492588	-0.49383	-0.495096	-0.496383	-0.497688	-0.499001	-0.500267	-0.500822	-0.499674	-0.498253	-0.496806	-0.495357	-0.493913	-0.492478	-0.491053	-0.489642	-0.489597	-0.490659	-0.491736	-0.492826	-0.493926	-0.495036	-0.496155
32	-0.463661	-0.46319	-0.462971	-0.462955	-0.463067	-0.463262	-0.463515	-0.463814	-0.464151	-0.464523	-0.46493	-0.465372	-0.465862	-0.466445	-0.467399	-0.469405	-0.471921	-0.47453	-0.474936	-0.47268	-0.471345	-0.471403	-0.471914	-0.47255	-0.473242	-0.473972	-0.474731	-0.475516	-0.476323	-0.477152	-0.478001	-0.478871	-0.47976	-0.480667	-0.481593	-0.482536	-0.483496	-0.484473	-0.485466	-0.486475	-0.487498	-0.488531	-0.488223	-0.486832	-0.48545	-0.484598	-0.487599	-0.490617	-0.493637
33	-0.457279	-0.455846	-0.453923	-0.451708	-0.449338	-0.446891	-0.445565	-0.448089	-0.450656	-0.453235	-0.455823	-0.458412	-0.460992	-0.463513	-0.465693	-0.46685	-0.467516	-0.468087	-0.468588	-0.468873	-0.46819	-0.46612	-0.463624	-0.461039	-0.458438	-0.455845	-0.453273	-0.45073	-0.448228	-0.445799	-0.444006	-0.445634	-0.447906	-0.450331	-0.452873	-0.455516	-0.45824	-0.461032	-0.463876	-0.466763	-0.469684	-0.47263	-0.475597	-0.478581	-0.481576	-0.484063	-0.482715	-0.481367	-0.480032
34	-0.434063	-0.432935	-0.43542	-0.437921	-0.440437	-0.442962	-0.444336	-0.441853	-0.439333	-0.436812	-0.434299	-0.431799	-0.429318	-0.426858	-0.424426	-0.422029	-0.41972	-0.42065	-0.42218	-0.423734	-0.42531	-0.426911	-0.42854	-0.430198	-0.431892	-0.433627	-0.43541	-0.437248	-0.439148	-0.441094	-0.442542	-0.440727	-0.438715	-0.441003	-0.443204	-0.445329	-0.447394	-0.449416	-0.451408	-0.453385	-0.455358	-0.457338	-0.459338	-0.461371	-0.463452	-0.465601	-0.467837	-0.470182	-0.472647
35	-0.430467	-0.430993	-0.427929	-0.424869	-0.421813	-0.418763	-0.415718	-0.41268	-0.409656	-0.408942	-0.410348	-0.411774	-0.413213	-0.414667	-0.416134	-0.417614	-0.419063	-0.417347	-0.415135	-0.413085	-0.41146	-0.411108	-0.412634	-0.415041	-0.417704	-0.420445	-0.4232	-0.425939	-0.428639	-0.431281	-0.433849	-0.43633	-0.438437	-0.43618	-0.434011	-0.432061	-0.431363	-0.433578	-0.436519	-0.43956	-0.442617	-0.445666	-0.448692	-0.451682	-0.45462	-0.457488	-0.460266	-0.462932	-0.465473
36	-0.403543	-0.400646	-0.399401	-0.400687	-0.402027	-0.403383	-0.404751	-0.406129	-0.40751	-0.406597	-0.403584	-0.40057	-0.397562	-0.394561	-0.391568	-0.390472	-0.393349	-0.396199	-0.398991	-0.401646	-0.403904	-0.404917	-0.40408	-0.402392	-0.400491	-0.398647	-0.3988	-0.401698	-0.404795	-0.407921	-0.411055	-0.414188	-0.417314	-0.420424	-0.423488	-0.426387	-0.428094	-0.426952	-0.425155	-0.423333	-0.421575	-0.419908	-0.418351	-0.416917	-0.41562	-0.414471	-0.413484	-0.412668	-0.412034
37	-0.396654	-0.397944	-0.397606	-0.394761	-0.391887	-0.389024	-0.386179	-0.383354	-0.380552	-0.377775	-0.376033	-0.378909	-0.381796	-0.384688	-0.387581	-0.388582	-0.385607	-0.382644	-0.379699	-0.377029	-0.379643	-0.382733	-0.385839	-0.388947	-0.39204	-0.395019	-0.395999	-0.394255	-0.392345	-0.390443	-0.388575	-0.38675	-0.384973	-0.383247	-0.381574	-0.379957	-0.378397	-0.376894	-0.37545	-0.374062	-0.372731	-0.371454	-0.370227	-0.369048	-0.36791	-0.36681	-0.365739	-0.364692	-0.363661
38	-0.349764	-0.351801	-0.35414	-0.356652	-0.359273	-0.361968	-0.364718	-0.367507	-0.370327	-0.373171	-0.375029	-0.372319	-0.369656	-0.367072	-0.364748	-0.364743	-0.367419	-0.370394	-0.373427	-0.376226	-0.373772	-0.370868	-0.367972	-0.365094	-0.362241	-0.359419	-0.35664	-0.353921	-0.351297	-0.348828	-0.346633	-0.344912	-0.343856	-0.343449	-0.343508	-0.343864	-0.344417	-0.34511	-0.345909	-0.34679	-0.347736	-0.348735	-0.349776	-0.350848	-0.351945	-0.35306	-0.354187	-0.355321	-0.356461
39	-0.345458	-0.344252	-0.343134	-0.342196	-0.341534	-0.341304	-0.341717	-0.342896	-0.344739	-0.347028	-0.349589	-0.352313	-0.35513	-0.357978	-0.360661	-0.361111	-0.358963	-0.356604	-0.354275	-0.352024	-0.349879	-0.347867	-0.346015	-0.344349	-0.342895	-0.341668	-0.340668	-0.339874	-0.339239	-0.338681	-0.338056	-0.337144	-0.335731	-0.333816	-0.331568	-0.329142	-0.326628	-0.324076	-0.321512	-0.318954	-0.316413	-0.313899	-0.311421	-0.308985	-0.306601	-0.30428	-0.302033	-0.299881	-0.297852
40	-0.3361	-0.335543	-0.334852	-0.33417	-0.333653	-0.33343	-0.333436	-0.333388	-0.333133	-0.332706	-0.332185	-0.331621	-0.331044	-0.330469	-0.329905	-0.329352	-0.328808	-0.328269	-0.327724	-0.327163	-0.326568	-0.325918	-0.325189	-0.324353	-0.323385	-0.322267	-0.32099	-0.31956	-0.317993	-0.316314	-0.314548	-0.312722	-0.310861	-0.308986	-0.307119	-0.30528	-0.303489	-0.301769	-0.300145	-0.298641	-0.297282	-0.296085	-0.295059	-0.294199	-0.293496	-0.292935	-0.292504	-0.292202	-0.292048
41	-0.316523	-0.318452	-0.320545	-0.322536	-0.324158	-0.325118	-0.325271	-0.324772	-0.323878	-0.322768	-0.321539	-0.320246	-0.318917	-0.317571	-0.31622	-0.314873	-0.313535	-0.312212	-0.310906	-0.30962	-0.308357	-0.307117	-0.305903	-0.304715	-0.303555	-0.302422	-0.301318	-0.300242	-0.299193	-0.298172	-0.297176	-0.296204	-0.295252	-0.294316	-0.293388	-0.292462	-0.291524	-0.290559	-0.28955	-0.288475	-0.287316	-0.286061	-0.284716	-0.283321	-0.282054	-0.281712	-0.282687	-0.284114	-0.285661
42	-0.313977	-0.312596	-0.311197	-0.309808	-0.308437	-0.307085	-0.305753	-0.304441	-0.30315	-0.30188	-0.300632	-0.299405	-0.298201	-0.297018	-0.295858	-0.29472	-0.293605	-0.292513	-0.291444	-0.290399	-0.289377	-0.28838	-0.287407	-0.28646	-0.285538	-0.284644	-0.283777	-0.282939	-0.282131	-0.281356	-0.280616	-0.279914	-0.279255	-0.278644	-0.278087	-0.277595	-0.277179	-0.276857	-0.276648	-0.276581	-0.276683	-0.276984	-0.277499	-0.278203	-0.278924	-0.278853	-0.277576	-0.275918	-0.274143
43	-0.303732	-0.303024	-0.302008	-0.300816	-0.299522	-0.298166	-0.296772	-0.295355	-0.293924	-0.292488	-0.291051	-0.289617	-0.288189	-0.286769	-0.28536	-0.283962	-0.282577	-0.281207	-0.279851	-0.278512	-0.277189	-0.275883	-0.274595	-0.273326	-0.272077	-0.270849	-0.269644	-0.268464	-0.267312	-0.266192	-0.265111	-0.264078	-0.263108	-0.262225	-0.261468	-0.260912	-0.260669	-0.260841	-0.261377	-0.26211	-0.262891	-0.263624	-0.264252	-0.264746	-0.265107	-0.265355	-0.265526	-0.265675	-0.2659
44	-0.208967	-0.20976	-0.210956	-0.212202	-0.21349	-0.214812	-0.216166	-0.217546	-0.218947	-0.220368	-0.221803	-0.223249	-0.224704	-0.226164	-0.227627	-0.229089	-0.230547	-0.232001	-0.233446	-0.234881	-0.236305	-0.237715	-0.23911	-0.240489	-0.241852	-0.243197	-0.244525	-0.245834	-0.247125	-0.248396	-0.249646	-0.25087	-0.252059	-0.253198	-0.254252	-0.255157	-0.255807	-0.256111	-0.256126	-0.256026	-0.25597	-0.256065	-0.256381	-0.256957	-0.257791	-0.258847	-0.260058	-0.261344	-0.262584
45	-0.20853	-0.207853	-0.206948	-0.206169	-0.205523	-0.205016	-0.20465	-0.204425	-0.204341	-0.204394	-0.204582	-0.204898	-0.205336	-0.205889	-0.20655	-0.207311	-0.208163	-0.209099	-0.21011	-0.211191	-0.212333	-0.21353	-0.214777	-0.216069	-0.2174	-0.218767	-0.220168	-0.221601	-0.223066	-0.224563	-0.226095	-0.227663	-0.229269	-0.230913	-0.23259	-0.234291	-0.236004	-0.237709	-0.239382	-0.240991	-0.2425	-0.243867	-0.245048	-0.246016	-0.246769	-0.247334	-0.247754	-0.24807	-0.248313
46	-0.16457	-0.164726	-0.165141	-0.165785	-0.166631	-0.167656	-0.168843	-0.170173	-0.171634	-0.173209	-0.174885	-0.176649	-0.17849	-0.180396	-0.182358	-0.184368	-0.186417	-0.188499	-0.190608	-0.192737	-0.19488	-0.197032	-0.199188	-0.20134	-0.203482	-0.205607	-0.207705	-0.209767	-0.21178	-0.21373	-0.215604	-0.217383	-0.219049	-0.220587	-0.221981	-0.223216	-0.224282	-0.22517	-0.225872	-0.22638	-0.22669	-0.226797	-0.226702	-0.226407	-0.22592	-0.225252	-0.224418	-0.223432	-0.222313
47	-0.142039	-0.143267	-0.144695	-0.146073	-0.147386	-0.148627	-0.149797	-0.150898	-0.15194	-0.152932	-0.153887	-0.154821	-0.155747	-0.156679	-0.15763	-0.15861	-0.15963	-0.160696	-0.161814	-0.162988	-0.164222	-0.165515	-0.16687	-0.168284	-0.169756	-0.171285	-0.172868	-0.174501	-0.176183	-0.177908	-0.179675	-0.181479	-0.183317	-0.185185	-0.18708	-0.188996	-0.190931	-0.192881	-0.19484	-0.196806	-0.198773	-0.200738	-0.202693	-0.204636	-0.206559	-0.208456	-0.21032	-0.212144	-0.213919
48	-0.141323	-0.13992	-0.138054	-0.136009	-0.133832	-0.131555	-0.129203	-0.126794	-0.124342	-0.12186	-0.119356	-0.116837	-0.11431	-0.111777	-0.109244	-0.106712	-0.104185	-0.101664	-0.0991497	-0.0966439	-0.0941466	-0.0916581	-0.0891782	-0.0867068	-0.0842435	-0.0817879	-0.0793396	-0.0768985	-0.0744644	-0.0720375	-0.0696182	-0.0672073	-0.0648059	-0.0624154	-0.060038	-0.0576759	-0.0553324	-0.053011	-0.0507164	-0.048454	-0.0462301	-0.0440528	-0.0419312	-0.0398769	-0.0379033	-0.0360267	-0.0342665	-0.0326454	-0.0311895
49	-0.0839163	-0.0839063	-0.0838751	-0.0838143	-0.0837153	-0.083569	-0.0833667	-0.0830995	-0.082759	-0.0823373	-0.081827	-0.0812221	-0.0805172	-0.0797084	-0.0787931	-0.0777701	-0.0766396	-0.075403	-0.0740633	-0.0726244	-0.0710913	-0.0694701	-0.0677673	-0.0659902	-0.0641466	-0.0622446	-0.0602925	-0.0582988	-0.0562721	-0.0542215	-0.0521558	-0.0500844	-0.0480171	-0.0459641	-0.0439364	-0.0419459	-0.0400055	-0.0381298	-0.0363347	-0.0346384	-0.033061	-0.0316245	-0.0303534	-0.0292736	-0.0284114	-0.0277929	-0.0274404	-0.0273709	-0.0275922
50	-1.83754e-05	-6.35474e-05	-0.000114054	-0.000162819	-0.000209365	-0.000253624	-0.000295629	-0.000335473	-0.000373288	-0.000409241	-0.000443529	-0.000476377	-0.00050804	-0.000538795	-0.000568948	-0.000598832	-0.000628809	-0.000659269	-0.000690636	-0.000723374	-0.000757985	-0.000795022	-0.000835094	-0.000878873	-0.000927108	-0.000980637	-0.0010404	-0.00110746	-0.00118301	-0.00126843	-0.00136524	-0.00147522	-0.00160034	-0.00174281	-0.00190511	-0.00208991	-0.00230002	-0.00253827	-0.00280726	-0.00310896	-0.00344422	-0.00381193	-0.0042082	-0.00462529	-0.00505089	-0.00546793	-0.00585534	-0.00619006	-0.00644998
51	1.83754e-05	6.09444e-05	0.000109074	0.00015566	0.000200203	0.000242605	0.000282873	0.000321072	0.000357306	0.000391714	0.000424464	0.000455753	0.000485805	0.000514868	0.000543215	0.000571147	0.000598988	0.00062709	0.000655838	0.000685646	0.000716966	0.000750294	0.00078617	0.000825194	0.000868025	0.000915399	0.00096814	0.00102717	0.00109352	0.00116837	0.00125303	0.001349	0.00145793	0.0015817	0.00172233	0.00188204	0.00206312	0.00226788	0.00249837	0.00275616	0.00304183	0.00335437	0.00369042	0.00404345	0.00440314	0.00475517	0.00508186	0.00536385	0.00558251
52	0.082026	0.0820139	0.0819801	0.081916	0.0818127	0.081661	0.0814517	0.0811759	0.0808248	0.0803904	0.0798653	0.0792431	0.0785186	0.0776879	0.0767485	0.0756994	0.074541	0.0732754	0.0719056	0.0704361	0.0688724	0.0672209	0.0654887	0.0636835	0.0618132	0.0598864	0.0579116	0.0558976	0.0538532	0.0517874	0.0497094	0.0476289	0.0455555	0.0434999	0.0414733	0.0394878	0.0375568	0.0356951	0.0339192	0.0322473	0.0306996	0.0292982	0.0280669	0.0270303	0.0262131	0.0256389	0.0253274	0.0252927	0.0255404
53	0.138851	0.137288	0.135448	0.133426	0.131266	0.129002	0.126661	0.124261	0.121819	0.119346	0.116852	0.114344	0.111828	0.109307	0.106787	0.104269	0.101755	0.0992487	0.0967495	0.0942584	0.0917758	0.0893016	0.0868357	0.0843775	0.0819267	0.0794829	0.0770455	0.0746145	0.0721898	0.0697717	0.0673606	0.0649575	0.0625636	0.0601805	0.0578105	0.0554562	0.0531207	0.0508081	0.0485228	0.0462706	0.0440581	0.041893	0.0397849	0.0377449	0.0357865	0.0339255	0.0321807	0.0305739	0.0291297
54	0.139596	0.140929	0.142253	0.143513	0.144703	0.145822	0.146876	0.14787	0.148815	0.149723	0.150607	0.151482	0.15236	0.153253	0.154174	0.155132	0.156134	0.157188	0.158299	0.159469	0.160701	0.161996	0.163353	0.164772	0.16625	0.167785	0.169375	0.171016	0.172705	0.17444	0.176215	0.178028	0.179875	0.181752	0.183656	0.185583	0.187528	0.189488	0.191459	0.193436	0.195415	0.197392	0.199362	0.201318	0.203256	0.205169	0.20705	0.208891	0.210683
55	0.1615	0.161721	0.162226	0.16298	0.163947	0.165098	0.166409	0.167858	0.169426	0.171098	0.172859	0.174696	0.176598	0.178557	0.180563	0.182608	0.184688	0.186794	0.188922	0.191066	0.19322	0.19538	0.197538	0.199688	0.201822	0.203932	0.206006	0.208031	0.209994	0.211877	0.213663	0.215335	0.21688	0.218284	0.21954	0.220641	0.221579	0.222347	0.22294	0.22335	0.223571	0.2236	0.223437	0.223084	0.22255	0.221845	0.220983	0.219978	0.218845
56	0.204854	0.203796	0.202843	0.202018	0.201329	0.200779	0.200372	0.200108	0.199987	0.200006	0.200162	0.20045	0.200864	0.201396	0.202039	0.202785	0.203626	0.204554	0.205561	0.206642	0.207787	0.208993	0.210253	0.211562	0.212919	0.214321	0.215766	0.217257	0.218796	0.220386	0.22203	0.223731	0.225487	0.22729	0.229132	0.230995	0.232864	0.234716	0.236527	0.238268	0.239899	0.241371	0.242627	0.243621	0.24434	0.244818	0.245115	0.245287	0.245376
57	0.205416	0.206558	0.207772	0.209034	0.210336	0.211675	0.213045	0.214442	0.215862	0.2173	0.218755	0.220221	0.221697	0.223178	0.224662	0.226145	0.227625	0.2291	0.230566	0.232022	0.233464	0.234891	0.236302	0.237693	0.239063	0.240412	0.241737	0.243037	0.244309	0.245551	0.246757	0.24792	0.249025	0.250048	0.250946	0.251651	0.252088	0.252238	0.252183	0.252057	0.251979	0.252042	0.252325	0.252882	0.253718	0.254786	0.256001	0.257264	0.258464
58	0.301343	0.300583	0.299488	0.29821	0.296829	0.295386	0.293909	0.292412	0.290907	0.289399	0.287894	0.286397	0.28491	0.283435	0.281975	0.28053	0.279103	0.277694	0.276304	0.274935	0.273586	0.272259	0.270955	0.269675	0.26842	0.267191	0.265991	0.264822	0.263688	0.262595	0.26155	0.260566	0.259661	0.258864	0.258223	0.257812	0.257712	0.257946	0.258437	0.259061	0.259714	0.260331	0.260873	0.261331	0.261712	0.262041	0.262354	0.262701	0.263159
59	0.311113	0.309679	0.308253	0.306844	0.305455	0.304085	0.302735	0.301404	0.300093	0.298801	0.29753	0.296279	0.295047	0.293837	0.292647	0.291478	0.290331	0.289205	0.288102	0.287022	0.285965	0.284932	0.283923	0.282941	0.281985	0.281058	0.28016	0.279295	0.278464	0.27767	0.276919	0.276213	0.27556	0.274966	0.274441	0.273998	0.273652	0.27342	0.273326	0.273395	0.273651	0.274113	0.274781	0.275616	0.276369	0.275887	0.274358	0.272604	0.270769
60	0.313493	0.315507	0.317718	0.319879	0.321719	0.322852	0.322991	0.322349	0.321303	0.320069	0.318746	0.31738	0.315996	0.314608	0.313224	0.311851	0.310492	0.309152	0.307832	0.306535	0.305262	0.304014	0.302792	0.301598	0.300431	0.299293	0.298182	0.2971	0.296046	0.295018	0.294015	0.293036	0.292076	0.291132	0.290197	0.289262	0.288315	0.287341	0.286321	0.285232	0.284056	0.282779	0.281405	0.279978	0.278746	0.278848	0.280073	0.281557	0.283056
61	0.333513	0.332887	0.332027	0.331129	0.330416	0.33019	0.330593	0.331225	0.331611	0.331631	0.33138	0.33097	0.330474	0.329934	0.329371	0.328795	0.328208	0.327607	0.326983	0.326322	0.325607	0.324813	0.323915	0.322888	0.321713	0.320381	0.318894	0.31727	0.315529	0.3137	0.311806	0.309872	0.307919	0.305965	0.304029	0.302128	0.300282	0.298511	0.296838	0.29529	0.293891	0.292657	0.291598	0.29071	0.28998	0.289395	0.288945	0.288635	0.288513
62	0.343938	0.343283	0.342447	0.341656	0.341012	0.340621	0.340638	0.341254	0.342572	0.344497	0.346834	0.349421	0.352151	0.354939	0.357556	0.357867	0.355728	0.353398	0.351108	0.348909	0.34683	0.344902	0.343152	0.341606	0.340281	0.339181	0.338291	0.33757	0.33695	0.336308	0.335445	0.334128	0.332284	0.330059	0.327624	0.325084	0.322495	0.319887	0.31728	0.314685	0.312112	0.30957	0.307065	0.304605	0.3022	0.29986	0.297602	0.295447	0.293436
63	0.347096	0.348466	0.350475	0.352789	0.355273	0.357863	0.360524	0.363236	0.365983	0.368756	0.371482	0.369026	0.366373	0.363804	0.36152	0.361642	0.364311	0.367269	0.370284	0.372539	0.369746	0.36683	0.363926	0.361043	0.358187	0.355367	0.352601	0.349913	0.347354	0.345023	0.343096	0.341788	0.341151	0.341026	0.34123	0.34165	0.342219	0.3429	0.343667	0.344505	0.345397	0.346333	0.347304	0.348299	0.349311	0.350333	0.35136	0.352385	0.353403
64	0.394804	0.396369	0.394368	0.391476	0.388594	0.385728	0.382881	0.380055	0.377254	0.374481	0.371806	0.374364	0.377177	0.379994	0.382808	0.384597	0.381615	0.378642	0.375689	0.373541	0.37647	0.379546	0.382628	0.385694	0.38869	0.391278	0.391507	0.389936	0.388119	0.38627	0.384435	0.38263	0.380865	0.379145	0.377475	0.375858	0.374295	0.372787	0.371335	0.369939	0.368598	0.36731	0.366071	0.364878	0.363727	0.362611	0.361524	0.360462	0.359419
65	0.400242	0.397367	0.398074	0.399687	0.401306	0.402922	0.404534	0.406137	0.405721	0.402684	0.399653	0.396628	0.39361	0.390599	0.387596	0.385616	0.388392	0.391129	0.393783	0.396265	0.398346	0.39948	0.399188	0.397928	0.396337	0.395009	0.395993	0.398773	0.401816	0.40492	0.408047	0.411184	0.414323	0.417459	0.420576	0.42357	0.424238	0.422387	0.420465	0.418604	0.41683	0.415158	0.413602	0.412175	0.41089	0.409759	0.408795	0.408009	0.407411
66	0.429239	0.427133	0.42406	0.420992	0.417928	0.414869	0.411816	0.408768	0.407733	0.409305	0.410849	0.412345	0.413752	0.41498	0.4158	0.415778	0.414729	0.413081	0.411249	0.409486	0.408089	0.407635	0.408623	0.410618	0.413036	0.415623	0.418277	0.420954	0.423625	0.426269	0.428849	0.431242	0.432369	0.430847	0.428812	0.426855	0.427252	0.430217	0.433318	0.436431	0.43954	0.442634	0.445704	0.448739	0.451721	0.454623	0.457408	0.460028	0.462441
67	0.43021	0.429855	0.430497	0.431165	0.43186	0.432582	0.433331	0.434104	0.434879	0.434255	0.43185	0.429474	0.427205	0.42514	0.423514	0.422768	0.423097	0.424095	0.425384	0.426801	0.428279	0.429788	0.431312	0.432841	0.434365	0.435869	0.437324	0.43865	0.439569	0.439351	0.437869	0.436026	0.435272	0.437096	0.439407	0.44173	0.443999	0.446196	0.448316	0.450363	0.452344	0.454274	0.456167	0.458045	0.459932	0.461861	0.463878	0.466033	0.468371
68	0.456838	0.454694	0.452231	0.449678	0.447097	0.444512	0.441938	0.439385	0.436885	0.435846	0.436667	0.437558	0.438486	0.439449	0.440444	0.441474	0.442538	0.443637	0.444771	0.44594	0.447144	0.44838	0.449638	0.45089	0.451943	0.451353	0.449214	0.447024	0.445248	0.444665	0.445441	0.446799	0.448375	0.450068	0.451849	0.453711	0.45565	0.457667	0.459757	0.461914	0.464131	0.466396	0.468699	0.471028	0.473375	0.47572	0.475385	0.473573	0.471758
69	0.462593	0.464196	0.465999	0.467761	0.469401	0.470882	0.472193	0.473344	0.474357	0.475259	0.47607	0.4768	0.477438	0.477917	0.47802	0.477224	0.475353	0.472951	0.470365	0.467718	0.465056	0.462405	0.459786	0.457241	0.454974	0.454448	0.455602	0.457028	0.458545	0.460123	0.461755	0.463437	0.465168	0.466949	0.468779	0.470658	0.472588	0.47457	0.476603	0.478689	0.480829	0.483022	0.482655	0.480852	0.47904	0.477237	0.478117	0.480475	0.482837
70	0.472633	0.474806	0.476918	0.478909	0.480755	0.482521	0.484316	0.486205	0.488199	0.49026	0.492092	0.491036	0.488471	0.485941	0.48377	0.482503	0.482329	0.482711	0.483306	0.483998	0.484744	0.485525	0.486333	0.48716	0.488002	0.488853	0.489708	0.490558	0.491394	0.4922	0.492951	0.493609	0.494109	0.494347	0.494192	0.493559	0.492496	0.491133	0.489585	0.487929	0.486207	0.484444	0.48527	0.48757	0.489922	0.492322	0.494748	0.496709	0.496028
71	0.479583	0.480283	0.481228	0.482493	0.484118	0.486051	0.488181	0.490421	0.492719	0.49501	0.494668	0.495252	0.497451	0.499814	0.50224	0.504707	0.507203	0.509721	0.512259	0.51481	0.517372	0.519928	0.521298	0.51961	0.517851	0.516082	0.514313	0.51255	0.510802	0.509082	0.50741	0.50582	0.504371	0.503155	0.50229	0.501843	0.501743	0.501829	0.501949	0.501995	0.501898	0.501625	0.501176	0.50057	0.499837	0.49901	0.498133	0.497716	0.499951
72	0.521776	0.520445	0.517562	0.514614	0.511664	0.508723	0.505796	0.502891	0.500023	0.497266	0.497519	0.499874	0.502271	0.504684	0.507108	0.509541	0.511983	0.514433	0.51689	0.519354	0.521822	0.52317	0.522649	0.525168	0.527757	0.530349	0.531736	0.530199	0.528674	0.527191	0.525757	0.524377	0.523059	0.521811	0.520649	0.51959	0.518659	0.517885	0.517304	0.516951	0.516851	0.517011	0.517418	0.518044	0.518852	0.51981	0.520889	0.522066	0.523307
73	0.523882	0.523585	0.5249	0.526337	0.527837	0.529389	0.53099	0.532638	0.534332	0.53607	0.537851	0.53964	0.538514	0.536852	0.535178	0.533494	0.5318	0.530096	0.528381	0.526658	0.524931	0.524337	0.526805	0.529298	0.5318	0.533408	0.533023	0.535598	0.538207	0.540819	0.543428	0.546027	0.548587	0.550859	0.550526	0.5487	0.54675	0.544782	0.542813	0.540851	0.538898	0.536957	0.535027	0.53311	0.531207	0.529317	0.527442	0.525582	0.523756
74	0.558121	0.556498	0.554876	0.553254	0.551631	0.550006	0.548379	0.54675	0.545116	0.543478	0.541837	0.540223	0.541558	0.543463	0.54541	0.547397	0.549401	0.54766	0.545756	0.543885	0.542048	0.540246	0.53848	0.536752	0.535064	0.534325	0.536837	0.539364	0.5419	0.544443	0.546989	0.549529	0.551992	0.553107	0.554278	0.556757	0.559345	0.561957	0.56458	0.567209	0.569841	0.572477	0.575115	0.577756	0.580399	0.583044	0.585683	0.584214	0.581056
75	0.569809	0.571162	0.572536	0.573928	0.574912	0.572705	0.570489	0.568293	0.566118	0.563964	0.561833	0.559727	0.557646	0.555591	0.553565	0.551567	0.549619	0.551484	0.553579	0.555708	0.557867	0.560052	0.562257	0.564463	0.566599	0.568124	0.567224	0.565326	0.563302	0.561258	0.559221	0.557218	0.555348	0.555135	0.557494	0.56006	0.562661	0.56528	0.567911	0.570553	0.573204	0.575863	0.578529	0.581202	0.583882	0.586566	0.587392	0.588339	0.590973
76	0.584063	0.581759	0.579472	0.577203	0.575381	0.576791	0.578249	0.57973	0.581233	0.582759	0.584307	0.585877	0.587469	0.589082	0.590718	0.591566	0.589375	0.587186	0.585002	0.582825	0.580657	0.578503	0.57637	0.574276	0.572291	0.570955	0.572085	0.57425	0.57658	0.578972	0.5814	0.583855	0.58633	0.588819	0.591313	0.593792	0.596215	0.598456	0.600132	0.600844	0.600969	0.600898	0.600119	0.596932	0.593746	0.590567	0.589261	0.591951	0.594644
77	0.59232	0.595179	0.598047	0.600924	0.603808	0.606699	0.609596	0.608694	0.606654	0.604567	0.602443	0.600293	0.598125	0.595945	0.593757	0.592375	0.594055	0.595755	0.597477	0.599221	0.600986	0.602772	0.604579	0.606405	0.607686	0.607189	0.606707	0.606245	0.605803	0.605383	0.604984	0.604607	0.604254	0.603929	0.60364	0.603401	0.603256	0.603328	0.603997	0.60566	0.606509	0.603323	0.600769	0.600603	0.600436	0.600271	0.600113	0.599967	0.599843
78	0.620552	0.619155	0.617666	0.616074	0.614373	0.612568	0.610671	0.6125	0.615409	0.618315	0.617388	0.616477	0.615613	0.614791	0.614007	0.613256	0.612535	0.611844	0.611179	0.61054	0.609926	0.609335	0.608766	0.608221	0.608264	0.610127	0.612017	0.613927	0.615857	0.617808	0.619779	0.621769	0.623779	0.625809	0.625725	0.62255	0.619353	0.616148	0.612942	0.609739	0.60797	0.610466	0.61307	0.615727	0.618419	0.621136	0.622543	0.621966	0.621412
79	0.631368	0.629463	0.627657	0.625973	0.62442	0.622996	0.621692	0.620493	0.619386	0.618364	0.621246	0.624172	0.627103	0.63004	0.632981	0.635927	0.638877	0.641832	0.644792	0.647724	0.646459	0.645216	0.643996	0.642798	0.641622	0.640469	0.639338	0.638225	0.637128	0.636036	0.634916	0.633638	0.63167	0.628832	0.627857	0.629923	0.629772	0.628919	0.628098	0.627307	0.626545	0.625811	0.625105	0.624426	0.623773	0.623146	0.623876	0.626632	0.629404
80	0.638143	0.639446	0.640779	0.642131	0.643498	0.644876	0.646265	0.647664	0.649072	0.650489	0.651915	0.653349	0.654791	0.655761	0.654372	0.653002	0.651651	0.650321	0.649012	0.647756	0.650724	0.653696	0.656672	0.659653	0.658516	0.655262	0.652015	0.648775	0.645548	0.642345	0.639197	0.636236	0.633996	0.632654	0.631612	0.63067	0.632015	0.634121	0.636246	0.638389	0.640552	0.642732	0.644931	0.647147	0.649382	0.649896	0.647109	0.644334	0.641572
81	0.661225	0.664364	0.667501	0.670418	0.668921	0.66742	0.665924	0.664435	0.662956	0.661488	0.660033	0.658593	0.657168	0.65624	0.657695	0.659157	0.660625	0.662097	0.663573	0.665052	0.666531	0.668004	0.665036	0.661774	0.662637	0.665626	0.668618	0.671614	0.674614	0.677618	0.679192	0.67932	0.678991	0.678329	0.677466	0.676495	0.675375	0.672525	0.669673	0.666824	0.663982	0.661147	0.658321	0.655503	0.652695	0.651634	0.653904	0.65619	0.658494
82	0.674911	0.673424	0.671927	0.670641	0.673765	0.676888	0.680003	0.683107	0.686034	0.685609	0.685162	0.684744	0.684353	0.68399	0.683652	0.683336	0.683022	0.681343	0.678103	0.674836	0.671568	0.668306	0.669483	0.670946	0.672393	0.673813	0.675187	0.676484	0.677652	0.678598	0.680623	0.681615	0.681671	0.681678	0.680823	0.678206	0.675468	0.674413	0.673351	0.672294	0.671248	0.670218	0.669209	0.668224	0.667264	0.666332	0.66543	0.664559	0.663721
83	0.677982	0.680508	0.683007	0.685482	0.68793	0.687728	0.687148	0.686605	0.686258	0.689276	0.692324	0.695341	0.697809	0.694527	0.691246	0.687971	0.684722	0.682864	0.682594	0.682377	0.682188	0.682024	0.681884	0.681767	0.681673	0.681602	0.681552	0.681525	0.681519	0.681533	0.681569	0.683637	0.686651	0.684282	0.682374	0.682256	0.682379	0.682553	0.682758	0.682988	0.683241	0.683516	0.683814	0.684132	0.684473	0.684834	0.685217	0.68562	0.686045
84	0.691257	0.690458	0.689708	0.689006	0.688353	0.690368	0.692781	0.695178	0.697565	0.699944	0.702319	0.701096	0.698318	0.701234	0.704044	0.70629	0.705641	0.704164	0.70263	0.701096	0.699577	0.698082	0.696615	0.695184	0.693796	0.692462	0.691203	0.690048	0.689053	0.688309	0.687947	0.688081	0.687082	0.689668	0.690914	0.692277	0.69373	0.695242	0.696797	0.698384	0.699994	0.701625	0.703271	0.704879	0.702376	0.69972	0.69707	0.694429	0.691796
85	0.703254	0.705569	0.707929	0.710331	0.712773	0.715245	0.717521	0.714251	0.710961	0.707672	0.704384	0.704688	0.707024	0.709064	0.709017	0.708158	0.709992	0.712559	0.715111	0.7176	0.720023	0.719318	0.716353	0.713394	0.710441	0.707494	0.704552	0.701617	0.698689	0.695769	0.692857	0.689958	0.688705	0.689695	0.69269	0.695715	0.698743	0.701775	0.70481	0.707848	0.710889	0.7104	0.70772	0.705101	0.706613	0.708299	0.709996	0.711704	0.713421
86	0.733233	0.731652	0.729897	0.727326	0.724105	0.720829	0.717741	0.719902	0.719373	0.717759	0.716089	0.714435	0.712849	0.711617	0.712581	0.714927	0.717486	0.720148	0.722897	0.725262	0.722287	0.722385	0.72469	0.726941	0.729136	0.731255	0.733242	0.734929	0.73604	0.736611	0.73693	0.73715	0.734855	0.732111	0.729372	0.726641	0.723916	0.721198	0.718488	0.715784	0.713088	0.713934	0.716981	0.720032	0.723085	0.726142	0.727771	0.726198	0.724632
87	0.737377	0.734109	0.730911	0.728477	0.726671	0.724923	0.723223	0.721866	0.723266	0.725799	0.728434	0.731096	0.73372	0.735989	0.736898	0.73706	0.734214	0.731226	0.728241	0.725721	0.728608	0.731539	0.734453	0.736732	0.737235	0.737469	0.737785	0.738384	0.739551	0.741258	0.740367	0.737615	0.737347	0.737522	0.737695	0.737872	0.738054	0.738244	0.738444	0.738654	0.737354	0.73574	0.734132	0.732532	0.730938	0.729351	0.729202	0.732264	0.73533
88	0.739635	0.739182	0.738856	0.738606	0.738403	0.738235	0.738091	0.737967	0.737862	0.737775	0.73771	0.73768	0.737735	0.738189	0.740041	0.737208	0.737099	0.737114	0.737126	0.737146	0.737182	0.737247	0.737394	0.738241	0.740932	0.743979	0.74709	0.748679	0.745902	0.743132	0.743219	0.74528	0.747385	0.748847	0.747185	0.745529	0.74388	0.742238	0.740603	0.738975	0.738875	0.739107	0.739351	0.739608	0.739876	0.740158	0.740452	0.740759	0.74108
89	0.782535	0.779495	0.776457	0.77342	0.770386	0.767353	0.764324	0.761297	0.758274	0.755253	0.752236	0.749223	0.746213	0.743207	0.740205	0.742676	0.745469	0.748321	0.751208	0.754121	0.757055	0.760008	0.762655	0.759848	0.757047	0.754252	0.751463	0.750231	0.753393	0.755568	0.753877	0.752194	0.750517	0.749511	0.751651	0.7538	0.755955	0.758115	0.760281	0.762451	0.764626	0.766805	0.768989	0.771177	0.77337	0.775567	0.77777	0.779977	0.782189
90	0.796222	0.796471	0.796752	0.797066	0.797411	0.797788	0.796438	0.794578	0.792727	0.790883	0.789047	0.787219	0.785398	0.783585	0.781779	0.779981	0.77819	0.776407	0.773939	0.77111	0.768286	0.765468	0.762977	0.765859	0.764126	0.7624	0.760681	0.75897	0.757265	0.75657	0.75976	0.76296	0.766169	0.769385	0.772608	0.775837	0.779071	0.782309	0.785552	0.788798	0.792048	0.795301	0.798556	0.801815	0.805075	0.808338	0.811603	0.81487	0.818138
91	0.807771	0.80586	0.803959	0.802066	0.800182	0.798306	0.798197	0.798637	0.799108	0.799521	0.796759	0.79389	0.791025	0.788165	0.785309	0.782459	0.779614	0.776774	0.774631	0.772862	0.7711	0.769346	0.767599	0.765961	0.768959	0.771969	0.77499	0.778021	0.781061	0.78411	0.787166	0.790229	0.793298	0.796371	0.799448	0.802528	0.805609	0.808688	0.811764	0.814832	0.817888	0.820921	0.823917	0.826852	0.829683	0.832346	0.834771	0.836933	0.838881
92	0.825723	0.822807	0.819895	0.816988	0.814085	0.811187	0.808293	0.805404	0.802521	0.799731	0.800152	0.800715	0.80131	0.801935	0.80259	0.803275	0.803989	0.804732	0.805504	0.806305	0.807134	0.80799	0.808875	0.809787	0.810726	0.811692	0.812685	0.813705	0.814752	0.815825	0.816924	0.81805	0.819202	0.820382	0.821588	0.822823	0.824086	0.825379	0.826704	0.828066	0.829468	0.830919	0.832433	0.834036	0.835768	0.837694	0.839883	0.84102	0.839631
93	0.844675	0.847085	0.849503	0.851929	0.854362	0.856804	0.859252	0.861708	0.864171	0.866642	0.869119	0.871603	0.874093	0.876591	0.879094	0.881604	0.880463	0.879137	0.877821	0.876514	0.875216	0.873928	0.872648	0.871376	0.870112	0.868855	0.867605	0.866361	0.865123	0.863889	0.862659	0.861432	0.860207	0.858982	0.857756	0.856527	0.855295	0.854057	0.852811	0.851557	0.850291	0.849013	0.847721	0.846414	0.84509	0.84375	0.842393	0.84236	0.845077
94	0.897971	0.898599	0.899238	0.898647	0.897184	0.895732	0.89429	0.89286	0.89144	0.890031	0.888633	0.887246	0.885868	0.884502	0.883146	0.881799	0.884121	0.886643	0.889172	0.891706	0.894246	0.896792	0.898233	0.896189	0.894161	0.892152	0.890162	0.888191	0.886241	0.884313	0.882407	0.880525	0.878668	0.876838	0.875036	0.873264	0.871524	0.869817	0.868145	0.866511	0.864916	0.863363	0.861852	0.860386	0.858966	0.857591	0.856263	0.854981	0.853745
95	0.903101	0.901605	0.90012	0.899889	0.900551	0.901225	0.90191	0.902607	0.903316	0.904036	0.904767	0.905511	0.906266	0.907033	0.907811	0.908601	0.909403	0.908698	0.906574	0.904466	0.902373	0.900295	0.899343	0.901899	0.904459	0.907023	0.909591	0.91216	0.914726	0.917279	0.91978	0.922018	0.923508	0.924629	0.925683	0.926727	0.927772	0.928824	0.929885	0.930955	0.932035	0.933126	0.934227	0.935339	0.936462	0.937595	0.93874	0.939895	0.941061
96	0.946733	0.944406	0.942089	0.939782	0.937486	0.9352	0.932926	0.930663	0.928411	0.926171	0.923942	0.921726	0.919522	0.917331	0.915152	0.912987	0.910835	0.910217	0.911042	0.91188	0.912729	0.91359	0.914464	0.91535	0.916248	0.91716	0.918085	0.919026	0.919987	0.920977	0.922036	0.923375	0.925478	0.927967	0.930538	0.933136	0.935748	0.93837	0.940998	0.943633	0.946274	0.948919	0.951569	0.954223	0.956882	0.959544	0.962211	0.964882	0.967556
97	0.954954	0.95618	0.957419	0.958669	0.959931	0.961206	0.962492	0.96379	0.9651	0.966422	0.967755	0.9691	0.970457	0.971825	0.973204	0.974595	0.975997	0.97741	0.978835	0.98027	0.981717	0.983175	0.984643	0.986123	0.987614	0.989115	0.990628	0.992151	0.993685	0.995229	0.996785	0.99835	0.999927	1.00151	1.00311	1.00472	1.00634	1.00797	1.00961	1.01126	1.01292	1.01459	1.01627	1.01796	1.01966	1.02137	1.02309	1.02483	1.02657
98	1.06777	1.06954	1.07132	1.0731	1.07489	1.07669	1.07849	1.0803	1.08212	1.08394	1.08577	1.0876	1.08944	1.09129	1.09314	1.095	1.09686	1.09873	1.1006	1.10248	1.10436	1.10625	1.10814	1.11004	1.11194	1.11139	1.10965	1.10792	1.1062	1.10448	1.10277	1.10108	1.09939	1.09771	1.09604	1.09438	1.09272	1.09108	1.08944	1.08782	1.0862	1.08459	1.08299	1.08141	1.07983	1.07826	1.0767	1.07514	1.0736
99	1.11252	1.11389	1.11526	1.11664	1.11804	1.11944	1.12086	1.12229	1.12373	1.12518	1.12664	1.12811	1.1296	1.13109	1.13109	1.12926	1.12744	1.12562	1.12381	1.12202	1.12022	1.11844	1.11667	1.1149	1.11314	1.11384	1.11575	1.11767	1.11959	1.12151	1.12344	1.12537	1.1273	1.12924	1.13118	1.13313	1.13508	1.13703	1.13898	1.14094	1.1429	1.14487	1.14683	1.1488	1.15078	1.15275	1.15473	1.15671	1.15869
100	1.15757	1.15563	1.1537	1.15177	1.14985	1.14794	1.14604	1.14414	1.14226	1.14038	1.1385	1.13664	1.13478	1.13294	1.1326	1.13412	1.13565	1.13719	1.13874	1.1403	1.14187	1.14346	1.14506	1.14666	1.14828	1.14991	1.15156	1.15321	1.15487	1.15655	1.15824	1.15994	1.16165	1.16337	1.1651	1.16685	1.1686	1.17037	1.17215	1.17394	1.17574	1.17756	1.17938	1.18122	1.18307	1.18493	1.1868	1.18868	1.19058
101	-1.24241	-1.23904	-1.23567	-1.2323	-1.22893	-1.22556	-1.22219	-1.21882	-1.21545	-1.21208	-1.20871	-1.20534	-1.20197	-1.1986	-1.19523	-1.19186	-1.18849	-1.18512	-1.18175	-1.17838	-1.17501	-1.17164	-1.16827	-1.16491	-1.16154	-1.15817	-1.1548	-1.15143	-1.14806	-1.1447	-1.14133	-1.13796	-1.13761	-1.14095	-1.1443	-1.14764	-1.15098	-1.15433	-1.15767	-1.16102	-1.16436	-1.16771	-1.17106	-1.1744	-1.17775	-1.1811	-1.18445	-1.1878	-1.19114
102	-1.03088	-1.0342	-1.03753	-1.04086	-1.04419	-1.04752	-1.05085	-1.05418	-1.05751	-1.06084	-1.06417	-1.06751	-1.07084	-1.07417	-1.07751	-1.08084	-1.08418	-1.08751	-1.09085	-1.09419	-1.09752	-1.10086	-1.1042	-1.10754	-1.11088	-1.11422	-1.11756	-1.1209	-1.12424	-1.12758	-1.13092	-1.13427	-1.13459	-1.13123	-1.12786	-1.12449	-1.12112	-1.12257	-1.12591	-1.12924	-1.13258	-1.13592	-1.13926	-1.14259	-1.14593	-1.14927	-1.15261	-1.15594	-1.15928
103	-1.01902	-1.01572	-1.01241	-1.00927	-1.0126	-1.01593	-1.01926	-1.02259	-1.02591	-1.02924	-1.03257	-1.0359	-1.03924	-1.04257	-1.0459	-1.04923	-1.05256	-1.05589	-1.05922	-1.06256	-1.06589	-1.06922	-1.07255	-1.07589	-1.07922	-1.08255	-1.08589	-1.08922	-1.09255	-1.09589	-1.09922	-1.10256	-1.10589	-1.10923	-1.11256	-1.1159	-1.11924	-1.11776	-1.11439	-1.11102	-1.10766	-1.10429	-1.10092	-1.09756	-1.09419	-1.09083	-1.08746	-1.08409	-1.08073
104	-1.005	-1.00261	-1.00594	-1.00911	-1.00581	-1.00251	-0.999207	-0.995907	-0.992608	-0.98931	-0.986013	-0.982716	-0.97942	-0.976125	-0.972831	-0.969538	-0.966245	-0.962954	-0.959663	-0.956373	-0.953084	-0.949796	-0.946509	-0.943223	-0.946426	-0.949766	-0.953108	-0.95645	-0.959792	-0.963136	-0.96648	-0.969825	-0.973171	-0.976517	-0.979864	-0.983211	-0.986559	-0.989908	-0.993257	-0.996607	-0.999957	-1.00331	-1.00666	-1.01001	-1.01336	-1.01672	-1.02007	-1.02342	-1.02678
105	-0.999286	-1.00169	-0.998385	-0.995078	-0.991771	-0.988464	-0.985158	-0.981853	-0.978548	-0.975243	-0.971939	-0.968636	-0.965333	-0.96203	-0.958728	-0.955427	-0.952126	-0.948826	-0.945526	-0.942227	-0.938928	-0.936409	-0.939747	-0.943086	-0.939938	-0.936654	-0.933371	-0.930089	-0.926807	-0.923527	-0.920248	-0.918175	-0.921213	-0.924254	-0.927298	-0.930344	-0.933392	-0.936443	-0.939496	-0.942552	-0.94561	-0.94867	-0.951732	-0.954797	-0.957864	-0.960933	-0.964005	-0.967079	-0.970155
106	-0.89078	-0.887448	-0.884116	-0.880785	-0.879823	-0.883141	-0.886461	-0.889783	-0.893106	-0.89643	-0.899755	-0.903082	-0.90641	-0.909739	-0.913069	-0.9164	-0.919733	-0.923066	-0.9264	-0.929736	-0.933072	-0.93563	-0.932333	-0.929036	-0.925739	-0.922444	-0.919149	-0.915854	-0.91256	-0.912105	-0.915138	-0.91697	-0.913693	-0.910417	-0.907143	-0.903869	-0.900596	-0.903563	-0.906887	-0.910212	-0.913538	-0.916864	-0.92019	-0.923517	-0.926844	-0.930172	-0.9335	-0.936829	-0.940158
107	-0.866564	-0.869876	-0.87319	-0.876506	-0.877454	-0.874124	-0.870794	-0.867464	-0.864135	-0.860807	-0.857479	-0.857952	-0.860937	-0.863925	-0.866916	-0.86991	-0.872906	-0.875905	-0.878907	-0.881912	-0.884919	-0.887929	-0.890942	-0.893957	-0.896975	-0.899996	-0.903019	-0.906045	-0.909074	-0.909267	-0.905974	-0.902682	-0.899391	-0.8961	-0.893592	-0.896915	-0.900239	-0.897325	-0.894055	-0.890786	-0.887518	-0.884252	-0.880986	-0.877722	-0.874459	-0.871198	-0.867937	-0.864679	-0.861421
108	-0.829856	-0.828259	-0.831215	-0.834174	-0.837136	-0.840101	-0.843069	-0.84604	-0.849014	-0.85199	-0.85497	-0.854151	-0.850824	-0.847497	-0.844171	-0.840845	-0.83752	-0.837188	-0.840501	-0.843815	-0.847129	-0.850444	-0.85376	-0.857076	-0.860393	-0.86371	-0.867028	-0.870347	-0.873666	-0.876986	-0.880306	-0.883627	-0.886948	-0.89027	-0.89281	-0.88952	-0.886231	-0.882943	-0.879656	-0.876369	-0.873083	-0.869797	-0.866513	-0.863229	-0.859945	-0.856663	-0.853381	-0.8501	-0.849546
109	-0.825305	-0.826936	-0.82402	-0.821109	-0.818202	-0.8153	-0.812402	-0.809509	-0.807401	-0.810708	-0.814016	-0.817324	-0.820633	-0.823943	-0.827253	-0.830564	-0.833876	-0.834195	-0.830871	-0.827547	-0.824224	-0.820901	-0.817579	-0.814258	-0.810937	-0.807616	-0.808113	-0.809133	-0.810227	-0.811403	-0.812671	-0.814042	-0.815522	-0.817114	-0.818817	-0.820625	-0.822527	-0.824513	-0.826571	-0.828691	-0.830864	-0.833082	-0.83534	-0.837633	-0.839959	-0.842314	-0.844697	-0.847108	-0.846819
110	-0.795578	-0.795665	-0.795783	-0.795931	-0.796109	-0.797486	-0.80079	-0.804095	-0.806621	-0.803737	-0.80086	-0.79825	-0.798626	-0.799076	-0.799557	-0.80007	-0.800615	-0.801192	-0.801803	-0.802449	-0.80313	-0.803849	-0.804607	-0.805409	-0.806257	-0.807156	-0.804296	-0.800977	-0.797681	-0.799579	-0.801419	-0.803191	-0.804887	-0.806505	-0.808046	-0.80952	-0.810937	-0.812313	-0.81367	-0.815041	-0.816503	-0.818287	-0.820733	-0.823665	-0.826769	-0.829931	-0.833116	-0.836309	-0.839501
111	-0.790105	-0.787	-0.787576	-0.790879	-0.794182	-0.796317	-0.796556	-0.796824	-0.797123	-0.797451	-0.797809	-0.797935	-0.795109	-0.792246	-0.789388	-0.786534	-0.783685	-0.780841	-0.778003	-0.779338	-0.781418	-0.783496	-0.785571	-0.787637	-0.789692	-0.791731	-0.793747	-0.795733	-0.797658	-0.79434	-0.791023	-0.787706	-0.787406	-0.790647	-0.793884	-0.797117	-0.800343	-0.803558	-0.80675	-0.809898	-0.812931	-0.815627	-0.81765	-0.819181	-0.820538	-0.821834	-0.823109	-0.824376	-0.825645
112	-0.780975	-0.784275	-0.783897	-0.780798	-0.777702	-0.774609	-0.771519	-0.768433	-0.765349	-0.76227	-0.760805	-0.762835	-0.764875	-0.766922	-0.768978	-0.77104	-0.773108	-0.775182	-0.777258	-0.77517	-0.772342	-0.76952	-0.766704	-0.763893	-0.761462	-0.764704	-0.767947	-0.77119	-0.774434	-0.777678	-0.780921	-0.784164	-0.78439	-0.781074	-0.777759	-0.774444	-0.771131	-0.767818	-0.764505	-0.761193	-0.757882	-0.760787	-0.764023	-0.767259	-0.770496	-0.773732	-0.776969	-0.780206	-0.783443
113	-0.779781	-0.776599	-0.773418	-0.770239	-0.767063	-0.763888	-0.760715	-0.757545	-0.756774	-0.758785	-0.759193	-0.75612	-0.753051	-0.749985	-0.746923	-0.743865	-0.74081	-0.739402	-0.742037	-0.74527	-0.748505	-0.751743	-0.754982	-0.758221	-0.761088	-0.758289	-0.755496	-0.752709	-0.749928	-0.747154	-0.744386	-0.741626	-0.740377	-0.740527	-0.740697	-0.74145	-0.744622	-0.74785	-0.751082	-0.754316	-0.757551	-0.754572	-0.751262	-0.747953	-0.744645	-0.743242	-0.743552	-0.743874	-0.74421
114	-0.742169	-0.743079	-0.74497	-0.746898	-0.748846	-0.750809	-0.752786	-0.754774	-0.754377	-0.751211	-0.748047	-0.744886	-0.741726	-0.739486	-0.739447	-0.739419	-0.7394	-0.738785	-0.739382	-0.739391	-0.739408	-0.739434	-0.739469	-0.739513	-0.739568	-0.739632	-0.739706	-0.73979	-0.739885	-0.73999	-0.740106	-0.740232	-0.738864	-0.736117	-0.738126	-0.740777	-0.741023	-0.741224	-0.741434	-0.741655	-0.741888	-0.742134	-0.742392	-0.742662	-0.742946	-0.741338	-0.738031	-0.736026	-0.739083
115	-0.741118	-0.741442	-0.741011	-0.740687	-0.740439	-0.740244	-0.740084	-0.739951	-0.739839	-0.739743	-0.739662	-0.739592	-0.739534	-0.73857	-0.735415	-0.732337	-0.735566	-0.737759	-0.734712	-0.731669	-0.72863	-0.725595	-0.722565	-0.719538	-0.716516	-0.713499	-0.712315	-0.715539	-0.718765	-0.721991	-0.725219	-0.728447	-0.731676	-0.734904	-0.733376	-0.73064	-0.727912	-0.72519	-0.722476	-0.719769	-0.717069	-0.717752	-0.720789	-0.72383	-0.726875	-0.729922	-0.732973	-0.734725	-0.73142
116	-0.735726	-0.734428	-0.732935	-0.731327	-0.729654	-0.727945	-0.726218	-0.724483	-0.722748	-0.721016	-0.719293	-0.719438	-0.722659	-0.725883	-0.729109	-0.732263	-0.729114	-0.725966	-0.722822	-0.71968	-0.716541	-0.713404	-0.71027	-0.707139	-0.705872	-0.709092	-0.710486	-0.707477	-0.704473	-0.701475	-0.698481	-0.695493	-0.692511	-0.693572	-0.696582	-0.699596	-0.702613	-0.705634	-0.708658	-0.711686	-0.714717	-0.714376	-0.711691	-0.709014	-0.706345	-0.703684	-0.706893	-0.710189	-0.713485
117	-0.691967	-0.691384	-0.690854	-0.693736	-0.696939	-0.700145	-0.703354	-0.706566	-0.70978	-0.712996	-0.716214	-0.717576	-0.715874	-0.714185	-0.712509	-0.710848	-0.709203	-0.707574	-0.705963	-0.704369	-0.702794	-0.70124	-0.699798	-0.702655	-0.70401	-0.700885	-0.697762	-0.694643	-0.691529	-0.689507	-0.68814	-0.687562	-0.690565	-0.689538	-0.686598	-0.685156	-0.685307	-0.68551	-0.685737	-0.685989	-0.68716	-0.690439	-0.693727	-0.697016	-0.700307	-0.703599	-0.70103	-0.698385	-0.695748
118	-0.684134	-0.68733	-0.690501	-0.69029	-0.689785	-0.689303	-0.688845	-0.68841	-0.687999	-0.68761	-0.687243	-0.686899	-0.686577	-0.686277	-0.685999	-0.685743	-0.685508	-0.685295	-0.686561	-0.689774	-0.692988	-0.696201	-0.699323	-0.698167	-0.696673	-0.695197	-0.693741	-0.692306	-0.690891	-0.68841	-0.685301	-0.686797	-0.685478	-0.684766	-0.684878	-0.683518	-0.680594	-0.679275	-0.680582	-0.683862	-0.686246	-0.686545	-0.686859	-0.687192	-0.687547	-0.687922	-0.688317	-0.688733	-0.689169
119	-0.665551	-0.663128	-0.660788	-0.658515	-0.656295	-0.654116	-0.651972	-0.651332	-0.654524	-0.657718	-0.660915	-0.664114	-0.667315	-0.670518	-0.673723	-0.67693	-0.680139	-0.683349	-0.685104	-0.684934	-0.684785	-0.684658	-0.684552	-0.684467	-0.684403	-0.684361	-0.684339	-0.684339	-0.684359	-0.684401	-0.684574	-0.684545	-0.684647	-0.684185	-0.682917	-0.681676	-0.680459	-0.67764	-0.678115	-0.676985	-0.675885	-0.674816	-0.673777	-0.672771	-0.671797	-0.670858	-0.669953	-0.669084	-0.668251
120	-0.660094	-0.657239	-0.654312	-0.651334	-0.64832	-0.645282	-0.648142	-0.649857	-0.647767	-0.645701	-0.643656	-0.641632	-0.639627	-0.63764	-0.637134	-0.640065	-0.643001	-0.645941	-0.648886	-0.651836	-0.65479	-0.657749	-0.660711	-0.663679	-0.66665	-0.669625	-0.672605	-0.675588	-0.678576	-0.681567	-0.684451	-0.682193	-0.679089	-0.675988	-0.672891	-0.670748	-0.674024	-0.677302	-0.67469	-0.671744	-0.668803	-0.665868	-0.662938	-0.660015	-0.657098	-0.654196	-0.65645	-0.658733	-0.661033
121	-0.637023	-0.634283	-0.635411	-0.638588	-0.64177	-0.644954	-0.642229	-0.639168	-0.636105	-0.633047	-0.63	-0.62837	-0.631286	-0.634208	-0.635672	-0.633722	-0.63179	-0.629876	-0.62798	-0.626103	-0.624246	-0.625316	-0.628513	-0.631723	-0.634943	-0.638172	-0.641408	-0.644651	-0.647899	-0.651152	-0.654409	-0.65767	-0.660935	-0.664203	-0.667474	-0.669797	-0.666706	-0.663619	-0.660535	-0.657455	-0.654379	-0.651307	-0.648238	-0.649701	-0.651934	-0.654174	-0.651282	-0.648384	-0.645493
122	-0.633223	-0.632238	-0.631863	-0.629816	-0.628079	-0.62657	-0.625231	-0.624019	-0.622905	-0.622554	-0.62546	-0.626978	-0.624008	-0.621188	-0.618881	-0.617493	-0.616571	-0.615799	-0.615826	-0.618963	-0.622127	-0.622399	-0.620579	-0.618777	-0.616996	-0.615248	-0.614469	-0.61634	-0.618289	-0.62026	-0.62225	-0.624257	-0.626281	-0.628323	-0.630382	-0.632459	-0.634554	-0.636665	-0.638795	-0.640941	-0.643106	-0.645287	-0.647485	-0.645173	-0.642113	-0.639056	-0.636004	-0.632957	-0.633095
123	-0.629059	-0.63084	-0.62831	-0.625582	-0.622734	-0.619851	-0.616995	-0.616759	-0.619654	-0.621865	-0.62088	-0.61993	-0.618979	-0.617929	-0.616411	-0.61402	-0.611208	-0.612701	-0.615087	-0.614433	-0.613808	-0.613213	-0.612644	-0.612101	-0.611585	-0.61242	-0.613376	-0.611721	-0.610025	-0.609316	-0.608932	-0.608575	-0.608246	-0.607952	-0.607705	-0.607531	-0.607489	-0.607738	-0.608603	-0.61026	-0.612419	-0.614805	-0.617299	-0.619855	-0.622451	-0.625079	-0.627731	-0.630403	-0.629912
124	-0.623729	-0.622163	-0.620458	-0.618599	-0.616574	-0.614377	-0.613871	-0.614208	-0.611507	-0.608891	-0.606343	-0.603845	-0.601381	-0.600718	-0.603614	-0.606588	-0.609622	-0.608291	-0.605351	-0.602414	-0.602992	-0.604861	-0.606738	-0.608623	-0.610513	-0.611075	-0.610604	-0.610152	-0.609719	-0.608336	-0.606672	-0.605028	-0.603404	-0.601803	-0.600224	-0.598691	-0.600443	-0.602432	-0.60384	-0.604488	-0.604666	-0.604647	-0.60455	-0.604419	-0.604274	-0.604126	-0.60398	-0.603842	-0.603717
125	-0.596676	-0.599523	-0.602379	-0.605242	-0.608112	-0.610988	-0.612005	-0.609459	-0.606749	-0.603897	-0.600933	-0.597887	-0.597921	-0.598936	-0.596506	-0.594083	-0.595507	-0.597391	-0.599261	-0.601125	-0.599489	-0.596588	-0.593714	-0.590873	-0.588072	-0.585324	-0.58267	-0.580592	-0.581821	-0.58404	-0.586359	-0.588714	-0.591089	-0.593472	-0.595848	-0.598166	-0.597125	-0.595616	-0.594131	-0.59267	-0.591234	-0.589825	-0.588444	-0.587095	-0.586926	-0.589629	-0.592346	-0.595067	-0.597787
126	-0.574554	-0.576019	-0.57753	-0.579095	-0.580723	-0.582427	-0.584223	-0.586131	-0.588173	-0.590368	-0.592728	-0.595251	-0.594781	-0.591634	-0.591658	-0.593601	-0.591662	-0.58924	-0.586817	-0.584389	-0.581957	-0.579524	-0.577107	-0.574786	-0.573407	-0.574808	-0.576861	-0.578497	-0.576919	-0.574429	-0.571914	-0.56943	-0.566991	-0.564604	-0.562294	-0.56263	-0.565293	-0.567978	-0.57067	-0.573367	-0.576067	-0.578771	-0.581478	-0.584185	-0.585744	-0.585123	-0.587998	-0.590882	-0.593764
127	-0.554365	-0.557484	-0.56058	-0.563647	-0.566674	-0.56965	-0.572557	-0.575377	-0.578086	-0.580667	-0.583107	-0.585408	-0.587585	-0.58966	-0.588458	-0.58526	-0.582046	-0.578821	-0.575588	-0.572348	-0.569108	-0.566005	-0.567673	-0.569687	-0.570763	-0.569047	-0.566623	-0.56408	-0.56148	-0.558839	-0.556163	-0.553481	-0.554569	-0.557228	-0.559877	-0.559992	-0.559563	-0.562225	-0.565046	-0.56789	-0.570746	-0.573609	-0.576478	-0.579351	-0.582229	-0.584452	-0.5832	-0.581972	-0.580778
128	-0.527989	-0.529303	-0.530719	-0.532192	-0.533714	-0.535283	-0.536895	-0.538549	-0.540245	-0.541981	-0.543757	-0.54557	-0.547421	-0.549308	-0.551231	-0.553187	-0.555176	-0.557196	-0.559245	-0.561321	-0.563415	-0.565384	-0.562575	-0.559325	-0.556069	-0.55281	-0.549549	-0.546287	-0.543927	-0.546574	-0.549225	-0.551862	-0.550762	-0.550857	-0.553592	-0.55633	-0.557348	-0.555307	-0.553152	-0.551016	-0.548911	-0.546838	-0.544797	-0.542787	-0.540809	-0.538861	-0.536944	-0.535056	-0.533199
129	-0.524169	-0.52126	-0.518307	-0.515353	-0.512408	-0.509476	-0.50656	-0.503665	-0.5008	-0.498003	-0.498363	-0.500658	-0.50302	-0.505428	-0.507873	-0.510347	-0.512845	-0.515365	-0.517902	-0.520455	-0.523023	-0.525602	-0.528193	-0.530794	-0.533405	-0.536024	-0.538651	-0.541286	-0.543026	-0.539817	-0.54228	-0.545072	-0.547805	-0.547742	-0.544996	-0.542162	-0.539291	-0.536392	-0.53347	-0.530527	-0.527567	-0.524593	-0.521612	-0.518645	-0.516046	-0.516683	-0.517995	-0.519351	-0.520723
130	-0.483141	-0.48378	-0.484599	-0.485622	-0.486869	-0.488345	-0.490036	-0.491911	-0.493935	-0.496051	-0.495187	-0.492878	-0.493595	-0.495978	-0.498535	-0.501149	-0.503797	-0.506469	-0.50916	-0.511866	-0.514585	-0.517316	-0.520057	-0.522808	-0.525568	-0.528336	-0.531112	-0.533894	-0.536682	-0.539422	-0.536493	-0.533231	-0.529968	-0.526705	-0.523442	-0.52018	-0.516919	-0.513659	-0.510406	-0.508689	-0.509945	-0.51123	-0.512525	-0.513808	-0.514727	-0.512414	-0.509434	-0.506428	-0.504183
131	-0.468389	-0.470451	-0.472427	-0.47431	-0.476105	-0.477854	-0.479631	-0.481519	-0.483568	-0.485767	-0.488046	-0.490052	-0.489184	-0.48693	-0.485256	-0.484872	-0.485264	-0.485909	-0.486651	-0.487447	-0.48828	-0.489143	-0.490033	-0.490949	-0.491889	-0.492853	-0.493841	-0.494852	-0.495886	-0.496943	-0.498022	-0.499123	-0.500245	-0.501389	-0.502553	-0.503737	-0.50494	-0.506161	-0.507394	-0.507109	-0.503868	-0.500612	-0.497356	-0.494101	-0.495276	-0.497378	-0.499515	-0.501674	-0.503098
132	-0.463661	-0.463832	-0.465452	-0.467525	-0.469682	-0.47178	-0.473721	-0.475429	-0.476875	-0.478086	-0.479109	-0.479985	-0.48071	-0.481174	-0.480917	-0.47935	-0.477015	-0.474453	-0.471827	-0.469191	-0.466573	-0.464002	-0.461552	-0.459778	-0.460268	-0.461577	-0.463025	-0.464534	-0.466086	-0.467674	-0.469296	-0.470949	-0.472634	-0.474349	-0.476095	-0.477871	-0.479677	-0.481514	-0.483382	-0.485282	-0.487213	-0.489178	-0.491176	-0.493208	-0.490847	-0.487594	-0.484346	-0.483193	-0.485688
133	-0.457279	-0.456909	-0.455069	-0.45274	-0.450263	-0.447738	-0.445205	-0.442686	-0.440706	-0.441613	-0.442599	-0.443619	-0.444672	-0.445756	-0.446872	-0.44802	-0.4492	-0.45041	-0.45165	-0.452917	-0.454206	-0.4555	-0.456735	-0.457369	-0.455833	-0.453607	-0.451468	-0.449781	-0.449192	-0.449784	-0.450917	-0.452255	-0.453691	-0.455191	-0.456741	-0.45834	-0.459991	-0.461699	-0.463472	-0.46532	-0.467253	-0.469277	-0.471397	-0.473609	-0.475906	-0.478276	-0.480702	-0.481078	-0.477837
134	-0.434063	-0.434783	-0.435531	-0.436309	-0.437116	-0.437952	-0.438817	-0.439708	-0.440118	-0.437716	-0.435337	-0.433075	-0.431044	-0.429495	-0.428837	-0.429158	-0.430066	-0.431239	-0.432531	-0.433881	-0.43526	-0.43665	-0.438042	-0.439422	-0.440775	-0.442064	-0.443198	-0.443892	-0.443526	-0.442027	-0.44005	-0.437958	-0.436205	-0.438113	-0.440838	-0.443569	-0.446269	-0.448923	-0.451516	-0.454039	-0.456478	-0.458826	-0.461078	-0.463236	-0.465307	-0.467303	-0.469241	-0.471138	-0.473013
135	-0.430467	-0.427419	-0.424377	-0.421339	-0.418305	-0.415277	-0.41293	-0.414443	-0.415931	-0.417379	-0.418765	-0.420041	-0.421101	-0.421696	-0.421422	-0.420194	-0.418412	-0.416411	-0.414356	-0.412351	-0.410531	-0.409212	-0.409105	-0.410552	-0.412845	-0.415456	-0.418197	-0.420996	-0.423821	-0.426655	-0.429484	-0.432279	-0.434697	-0.433458	-0.431429	-0.429464	-0.427918	-0.429376	-0.432372	-0.435494	-0.438643	-0.4418	-0.44496	-0.448117	-0.45127	-0.454415	-0.457548	-0.460663	-0.463751
136	-0.403543	-0.405124	-0.406704	-0.408277	-0.409841	-0.411392	-0.412251	-0.409236	-0.406225	-0.403219	-0.40022	-0.397228	-0.394242	-0.391264	-0.388294	-0.385344	-0.387822	-0.390641	-0.393421	-0.396119	-0.398629	-0.400653	-0.40149	-0.400809	-0.399334	-0.397652	-0.396371	-0.397785	-0.400676	-0.403748	-0.406867	-0.410003	-0.413146	-0.416289	-0.419422	-0.422507	-0.425229	-0.425015	-0.423344	-0.421634	-0.419994	-0.418451	-0.417021	-0.415716	-0.414547	-0.413526	-0.412662	-0.411967	-0.411447
137	-0.396654	-0.393734	-0.390827	-0.387935	-0.385064	-0.382214	-0.379389	-0.376593	-0.37383	-0.371112	-0.370829	-0.373628	-0.376454	-0.379292	-0.382137	-0.384971	-0.382379	-0.379438	-0.376512	-0.373661	-0.375397	-0.378458	-0.381539	-0.384623	-0.387692	-0.39069	-0.393196	-0.392988	-0.391313	-0.389484	-0.387645	-0.385829	-0.38405	-0.382315	-0.380627	-0.378992	-0.377411	-0.375886	-0.374418	-0.373007	-0.371654	-0.370358	-0.369118	-0.36793	-0.366793	-0.365703	-0.364657	-0.363649	-0.362679
138	-0.349764	-0.349766	-0.350812	-0.352634	-0.354863	-0.357309	-0.359885	-0.362543	-0.365258	-0.368008	-0.368399	-0.365789	-0.363256	-0.360895	-0.35932	-0.36067	-0.363364	-0.366278	-0.369264	-0.372226	-0.370639	-0.367758	-0.364884	-0.362029	-0.359198	-0.3564	-0.35365	-0.350975	-0.348429	-0.346134	-0.344335	-0.343306	-0.342994	-0.343129	-0.34352	-0.344074	-0.344745	-0.345507	-0.346342	-0.347237	-0.348182	-0.349167	-0.350184	-0.351227	-0.352287	-0.353359	-0.354438	-0.355519	-0.356598
139	-0.345458	-0.345505	-0.345225	-0.344651	-0.344016	-0.343463	-0.343111	-0.343108	-0.34364	-0.344835	-0.34664	-0.348876	-0.351359	-0.353902	-0.355842	-0.355013	-0.352991	-0.350904	-0.34891	-0.347063	-0.345397	-0.343938	-0.3427	-0.341684	-0.340879	-0.340263	-0.339803	-0.339454	-0.339142	-0.338731	-0.337962	-0.336552	-0.334542	-0.332197	-0.3297	-0.327139	-0.324555	-0.321971	-0.3194	-0.316852	-0.314336	-0.311858	-0.309428	-0.307052	-0.304743	-0.302512	-0.300376	-0.298362	-0.296508
140	-0.3361	-0.335939	-0.335239	-0.334257	-0.333201	-0.332284	-0.331859	-0.33224	-0.333023	-0.333589	-0.333745	-0.333568	-0.333176	-0.332653	-0.332043	-0.331367	-0.330631	-0.329829	-0.328948	-0.327972	-0.326883	-0.325663	-0.324305	-0.322811	-0.321191	-0.319467	-0.317663	-0.315804	-0.313913	-0.312014	-0.310126	-0.30827	-0.306463	-0.304723	-0.303069	-0.301517	-0.300081	-0.298771	-0.297593	-0.296545	-0.295623	-0.294819	-0.294123	-0.293528	-0.293028	-0.292618	-0.292302	-0.292094	-0.292043
141	-0.316523	-0.316109	-0.317901	-0.320117	-0.32235	-0.32433	-0.325628	-0.325799	-0.325071	-0.323935	-0.322635	-0.321266	-0.319868	-0.318462	-0.31706	-0.315666	-0.314287	-0.312925	-0.311583	-0.310261	-0.308961	-0.307684	-0.306429	-0.305198	-0.303988	-0.302801	-0.301633	-0.300484	-0.299351	-0.29823	-0.297117	-0.296005	-0.294887	-0.293754	-0.292598	-0.291408	-0.290177	-0.288903	-0.287592	-0.286259	-0.284939	-0.2837	-0.282682	-0.282116	-0.282172	-0.282783	-0.283795	-0.285058	-0.286408
142	-0.313977	-0.314519	-0.313362	-0.312008	-0.310649	-0.309307	-0.307986	-0.306688	-0.305414	-0.304165	-0.30294	-0.301741	-0.300568	-0.299422	-0.298301	-0.297207	-0.296141	-0.295101	-0.29409	-0.293105	-0.292149	-0.291221	-0.290321	-0.289448	-0.288605	-0.287789	-0.287001	-0.286241	-0.285509	-0.284804	-0.284127	-0.283478	-0.282856	-0.282263	-0.281699	-0.281166	-0.280665	-0.280202	-0.27978	-0.279402	-0.279069	-0.278759	-0.278391	-0.277798	-0.276867	-0.275686	-0.274401	-0.273118	-0.271911
143	-0.303732	-0.303674	-0.303031	-0.302055	-0.300893	-0.299625	-0.298293	-0.296922	-0.295527	-0.294118	-0.292702	-0.291283	-0.289865	-0.288451	-0.287041	-0.285638	-0.284241	-0.282853	-0.281472	-0.280099	-0.278734	-0.277376	-0.276026	-0.274683	-0.273347	-0.272018	-0.270696	-0.269384	-0.268082	-0.266793	-0.265523	-0.264282	-0.263084	-0.261964	-0.260998	-0.260399	-0.260541	-0.261378	-0.262512	-0.263731	-0.264945	-0.266089	-0.2671	-0.267913	-0.268473	-0.268749	-0.268745	-0.268489	-0.268041
144	-0.208967	-0.210117	-0.211325	-0.212579	-0.213873	-0.215203	-0.216563	-0.217951	-0.219361	-0.220791	-0.222236	-0.223694	-0.225162	-0.226636	-0.228114	-0.229593	-0.231071	-0.232545	-0.234013	-0.235474	-0.236925	-0.238366	-0.239795	-0.241212	-0.242616	-0.244007	-0.245386	-0.246753	-0.248109	-0.249453	-0.250785	-0.252101	-0.253394	-0.254639	-0.255769	-0.256587	-0.256735	-0.256277	-0.255639	-0.255056	-0.254655	-0.254529	-0.254755	-0.255368	-0.25633	-0.257555	-0.258945	-0.260408	-0.261846
145	-0.20853	-0.207471	-0.206528	-0.205712	-0.205029	-0.204482	-0.204075	-0.203808	-0.203681	-0.203692	-0.203837	-0.204111	-0.20451	-0.205025	-0.205651	-0.206379	-0.207201	-0.208111	-0.2091	-0.210161	-0.211288	-0.212475	-0.213716	-0.215007	-0.216344	-0.217725	-0.219147	-0.220612	-0.22212	-0.223674	-0.225276	-0.226929	-0.228632	-0.230381	-0.232168	-0.233979	-0.235796	-0.237598	-0.239355	-0.241032	-0.24258	-0.243942	-0.245057	-0.245901	-0.246505	-0.24694	-0.247277	-0.247565	-0.247826
146	-0.16457	-0.164791	-0.165292	-0.166037	-0.166992	-0.16813	-0.169424	-0.170856	-0.172407	-0.174062	-0.175805	-0.177626	-0.179513	-0.181456	-0.183449	-0.185482	-0.187549	-0.189645	-0.191764	-0.1939	-0.196048	-0.198202	-0.200358	-0.202508	-0.204645	-0.206763	-0.20885	-0.210896	-0.212889	-0.214814	-0.216655	-0.218396	-0.220022	-0.221521	-0.222881	-0.224093	-0.225148	-0.226036	-0.226744	-0.227258	-0.227562	-0.227642	-0.227487	-0.227095	-0.22647	-0.225627	-0.224587	-0.223378	-0.222031
147	-0.142039	-0.143365	-0.144694	-0.145965	-0.14717	-0.14831	-0.149387	-0.150408	-0.151383	-0.152323	-0.15324	-0.154146	-0.155056	-0.155979	-0.156928	-0.157912	-0.158939	-0.160015	-0.161145	-0.162332	-0.163579	-0.164887	-0.166256	-0.167684	-0.16917	-0.170713	-0.172309	-0.173955	-0.17565	-0.177388	-0.179168	-0.180985	-0.182836	-0.184718	-0.186626	-0.188558	-0.190509	-0.192476	-0.194455	-0.196443	-0.198434	-0.200425	-0.202412	-0.20439	-0.206353	-0.208295	-0.210211	-0.21209	-0.213918
148	-0.141323	-0.139765	-0.137923	-0.135901	-0.133741	-0.131476	-0.129131	-0.126728	-0.12428	-0.1218	-0.119298	-0.116779	-0.114251	-0.111718	-0.109184	-0.106651	-0.104123	-0.101601	-0.0990852	-0.096578	-0.0940793	-0.0915895	-0.0891083	-0.0866357	-0.0841712	-0.0817145	-0.0792652	-0.0768231	-0.0743882	-0.0719606	-0.0695407	-0.0671293	-0.0647275	-0.0623368	-0.0599591	-0.057597	-0.0552536	-0.0529326	-0.0506386	-0.0483769	-0.0461542	-0.0439784	-0.041859	-0.0398073	-0.0378373	-0.0359653	-0.0342109	-0.0325972	-0.0311503
149	-0.0839163	-0.083908	-0.0838783	-0.0838189	-0.083721	-0.0835758	-0.0833743	-0.0831078	-0.0827677	-0.0823461	-0.0818358	-0.0812306	-0.0805253	-0.0797159	-0.0787999	-0.077776	-0.0766445	-0.0754069	-0.074066	-0.0726259	-0.0710916	-0.0694692	-0.0677652	-0.0659869	-0.0641422	-0.062239	-0.0602858	-0.0582911	-0.0562635	-0.054212	-0.0521455	-0.0500735	-0.0480056	-0.0459522	-0.0439243	-0.0419337	-0.0399934	-0.038118	-0.0363235	-0.034628	-0.0330514	-0.0316161	-0.0303461	-0.0292673	-0.0284061	-0.0277879	-0.0274354	-0.0273653	-0.0275855
150	-1.83754e-05	-6.47242e-05	-0.000114047	-0.000161526	-0.000206819	-0.000249883	-0.000290761	-0.000329547	-0.000366372	-0.000401404	-0.000434838	-0.000466899	-0.000497838	-0.000527935	-0.000557493	-0.000586844	-0.000616348	-0.000646396	-0.00067741	-0.000709853	-0.000744227	-0.000781084	-0.000821032	-0.000864743	-0.000912965	-0.000966534	-0.00102639	-0.00109359	-0.00116934	-0.00125499	-0.0013521	-0.0014624	-0.00158788	-0.00173075	-0.00189346	-0.00207869	-0.00228923	-0.00252792	-0.00279733	-0.00309945	-0.00343512	-0.00380325	-0.00419996	-0.00461754	-0.00504366	-0.00546117	-0.00584881	-0.00618318	-0.00644166
151	1.83754e-05	6.57507e-05	0.000116043	0.00016442	0.000210526	0.000254298	0.000295762	0.000334993	0.000372102	0.000407234	0.000440564	0.000472291	0.000502643	0.000531871	0.000560251	0.000588085	0.000615697	0.000643444	0.000671707	0.000700904	0.000731487	0.000763952	0.000798841	0.000836755	0.000878357	0.000924387	0.000975672	0.00103314	0.00109784	0.00117096	0.00125384	0.00134798	0.00145508	0.00157705	0.00171598	0.00187413	0.00205389	0.00225763	0.00248754	0.00274528	0.00303156	0.00334547	0.00368371	0.0040398	0.0044033	0.00475965	0.00509078	0.00537678	0.0055984
152	0.082026	0.0820202	0.081993	0.081936	0.0818403	0.0816966	0.0814959	0.081229	0.0808873	0.0804625	0.0799473	0.0793351	0.0786207	0.0777999	0.0768703	0.0758306	0.0746811	0.0734236	0.0720613	0.0705984	0.0690403	0.0673934	0.0656648	0.0638621	0.0619935	0.0600674	0.0580923	0.0560772	0.054031	0.0519627	0.0498816	0.0477973	0.0457198	0.0436594	0.0416274	0.0396361	0.0376987	0.0358301	0.0340466	0.0323664	0.0308097	0.0293985	0.0281565	0.0271084	0.0262792	0.0256924	0.0253683	0.0253213	0.0255576
153	0.138851	0.137473	0.135602	0.133548	0.131362	0.129077	0.126718	0.124304	0.121849	0.119366	0.116863	0.114346	0.111822	0.109295	0.106769	0.104246	0.101728	0.0992178	0.0967155	0.0942221	0.0917379	0.0892627	0.0867965	0.0843387	0.0818888	0.0794464	0.0770109	0.0745822	0.0721601	0.0697448	0.0673368	0.0649369	0.0625463	0.0601666	0.0577999	0.0554489	0.0531168	0.0508074	0.0485254	0.0462763	0.0440668	0.0419046	0.0397993	0.037762	0.035806	0.0339472	0.0322044	0.0305992	0.0291562
154	0.139596	0.14079	0.14221	0.143578	0.144876	0.146099	0.147247	0.148323	0.149336	0.150298	0.151223	0.152126	0.153022	0.153925	0.154849	0.155804	0.156801	0.157847	0.158947	0.160106	0.161327	0.162609	0.163955	0.165362	0.166829	0.168353	0.169933	0.171565	0.173246	0.174973	0.176741	0.178548	0.180389	0.182261	0.18416	0.186083	0.188025	0.189982	0.19195	0.193926	0.195904	0.197881	0.19985	0.201808	0.203748	0.205663	0.207546	0.209387	0.211169
155	0.1615	0.161661	0.162085	0.162742	0.163602	0.164644	0.165848	0.167197	0.168676	0.170269	0.171963	0.173744	0.1756	0.177521	0.179497	0.181518	0.183578	0.18567	0.187787	0.189923	0.192073	0.194231	0.196391	0.198546	0.20069	0.202814	0.20491	0.206966	0.20897	0.210908	0.212763	0.21452	0.21616	0.217669	0.219032	0.220238	0.221278	0.222144	0.222828	0.223324	0.223624	0.223724	0.223622	0.223316	0.222813	0.222121	0.221254	0.220228	0.219069
156	0.204854	0.2043	0.203382	0.20259	0.201935	0.201421	0.20105	0.200823	0.200739	0.200796	0.200989	0.201313	0.201761	0.202325	0.202998	0.203772	0.204638	0.205588	0.206615	0.20771	0.208868	0.210081	0.211345	0.212653	0.214003	0.21539	0.216813	0.218271	0.219765	0.221296	0.222866	0.224479	0.226137	0.227837	0.229576	0.231344	0.233128	0.234912	0.236671	0.23838	0.240003	0.241496	0.242805	0.243878	0.244682	0.24523	0.245569	0.245755	0.245835
157	0.205416	0.206079	0.207284	0.208541	0.209839	0.211173	0.212538	0.213929	0.215343	0.216774	0.218221	0.21968	0.221146	0.222618	0.224091	0.225564	0.227034	0.228498	0.229953	0.231398	0.232831	0.23425	0.235654	0.237041	0.23841	0.239762	0.241094	0.242407	0.243701	0.244974	0.246224	0.247447	0.248635	0.249774	0.250838	0.251783	0.252541	0.253037	0.253249	0.253256	0.253189	0.253174	0.253314	0.253688	0.254335	0.255241	0.25634	0.257546	0.258757
158	0.301343	0.301063	0.300222	0.299089	0.297804	0.296439	0.295028	0.293593	0.292148	0.290699	0.289253	0.287814	0.286385	0.284969	0.283566	0.28218	0.280811	0.279459	0.278126	0.276813	0.27552	0.274247	0.272996	0.271766	0.270558	0.269374	0.268213	0.267079	0.265973	0.264899	0.263863	0.262871	0.261937	0.26108	0.260331	0.259742	0.259386	0.259344	0.259642	0.260207	0.26091	0.261635	0.262293	0.26283	0.263228	0.263498	0.263674	0.263805	0.263954
159	0.311113	0.311576	0.310398	0.309044	0.307674	0.306309	0.304955	0.303616	0.302293	0.300988	0.299702	0.298436	0.297191	0.295968	0.294767	0.293589	0.292433	0.291302	0.290195	0.289112	0.288054	0.287022	0.286015	0.285034	0.284079	0.283151	0.282251	0.281379	0.280536	0.279724	0.278943	0.278197	0.277489	0.276821	0.276201	0.275636	0.275135	0.274714	0.274392	0.274194	0.274152	0.274297	0.274646	0.275112	0.275009	0.273948	0.272667	0.271347	0.270027
160	0.313493	0.313256	0.315116	0.317294	0.319395	0.321159	0.322313	0.322711	0.322468	0.321806	0.320895	0.319831	0.318669	0.317443	0.316173	0.314875	0.313558	0.312231	0.310897	0.309562	0.308227	0.306895	0.305566	0.304241	0.302919	0.301599	0.30028	0.29896	0.297637	0.296309	0.294974	0.293629	0.292274	0.290908	0.289531	0.288144	0.28675	0.285352	0.283954	0.282561	0.281177	0.279811	0.278489	0.27732	0.276996	0.277884	0.279202	0.280717	0.282316
161	0.333513	0.333165	0.332653	0.332103	0.331627	0.331351	0.331347	0.331419	0.331201	0.33065	0.329927	0.329144	0.328353	0.327573	0.326808	0.326057	0.325311	0.324558	0.323783	0.322967	0.32209	0.321131	0.320072	0.318901	0.317615	0.316221	0.314734	0.313178	0.311576	0.309953	0.308331	0.306729	0.305166	0.303654	0.302203	0.300822	0.299515	0.298286	0.297136	0.296065	0.295071	0.294154	0.293313	0.292546	0.291851	0.291227	0.290672	0.290181	0.289749
162	0.343938	0.343099	0.34181	0.340494	0.339279	0.338271	0.337663	0.337788	0.338897	0.340807	0.343185	0.345814	0.348575	0.351363	0.353754	0.353121	0.350983	0.34879	0.346679	0.344695	0.342867	0.341221	0.339781	0.338561	0.337566	0.33679	0.336214	0.335805	0.335517	0.33527	0.334906	0.334124	0.332634	0.330546	0.328147	0.325612	0.323019	0.320405	0.317789	0.315184	0.312597	0.310037	0.30751	0.305023	0.302586	0.300211	0.297916	0.295732	0.293723
163	0.347096	0.348344	0.350407	0.352779	0.355316	0.357956	0.360667	0.363429	0.36623	0.369017	0.366463	0.363811	0.361224	0.358757	0.356813	0.358007	0.360823	0.363817	0.366864	0.369918	0.369417	0.366526	0.363639	0.360765	0.357911	0.355082	0.352285	0.349537	0.346867	0.344334	0.342081	0.340391	0.339542	0.339415	0.33971	0.340245	0.340936	0.341738	0.342626	0.343583	0.344596	0.345655	0.346748	0.347869	0.349007	0.350156	0.351306	0.352446	0.353558
164	0.394804	0.391877	0.388963	0.386066	0.383187	0.38033	0.377496	0.374689	0.371912	0.369214	0.371921	0.374796	0.377687	0.38059	0.383502	0.384131	0.381176	0.37823	0.375296	0.372392	0.373073	0.37617	0.379286	0.382412	0.385542	0.388671	0.391782	0.394752	0.395008	0.392952	0.390814	0.388694	0.38661	0.384567	0.382572	0.380625	0.37873	0.376889	0.375102	0.373371	0.371695	0.370075	0.368508	0.366995	0.365534	0.364122	0.36276	0.36145	0.360202
165	0.400242	0.401581	0.402923	0.404267	0.405612	0.40696	0.408307	0.408022	0.405021	0.402018	0.399021	0.396029	0.393044	0.390066	0.387095	0.38642	0.389338	0.392252	0.395152	0.398021	0.400819	0.403429	0.405401	0.405549	0.404017	0.401968	0.399804	0.397755	0.398428	0.401437	0.40456	0.407702	0.410846	0.413982	0.417093	0.420112	0.422488	0.421929	0.420227	0.41847	0.416775	0.415174	0.413684	0.41232	0.411092	0.410012	0.409092	0.408341	0.407769
166	0.429239	0.426197	0.423158	0.420124	0.417095	0.414071	0.411054	0.409679	0.411029	0.412392	0.41376	0.415135	0.416517	0.417905	0.419302	0.420705	0.422109	0.422792	0.420349	0.417885	0.415515	0.413361	0.411873	0.41224	0.414318	0.41695	0.419746	0.422598	0.425468	0.428334	0.431182	0.433985	0.43317	0.430938	0.428786	0.426789	0.425503	0.427227	0.430176	0.433267	0.436392	0.439527	0.442661	0.44579	0.448909	0.452014	0.455097	0.458151	0.461166
167	0.43021	0.43258	0.43497	0.437379	0.439806	0.442249	0.444703	0.447143	0.446528	0.443936	0.441298	0.438644	0.435986	0.433335	0.430696	0.428077	0.42549	0.423664	0.425015	0.426457	0.427917	0.429392	0.430883	0.432389	0.433913	0.435455	0.437016	0.438589	0.440119	0.440066	0.437812	0.435495	0.436787	0.439492	0.442118	0.444645	0.447058	0.449353	0.451535	0.45362	0.455628	0.457578	0.459488	0.461371	0.463241	0.465107	0.466979	0.468868	0.470786
168	0.456838	0.456922	0.45683	0.456401	0.455384	0.453693	0.451534	0.449151	0.449707	0.452183	0.454674	0.457155	0.459574	0.461698	0.462979	0.463716	0.464323	0.464871	0.465281	0.464988	0.463143	0.460686	0.458112	0.455515	0.452923	0.45035	0.447806	0.445305	0.442913	0.442177	0.44373	0.445462	0.447277	0.449179	0.451182	0.453303	0.455555	0.457941	0.460456	0.463083	0.465802	0.468596	0.471447	0.474341	0.477269	0.480221	0.483192	0.483996	0.480749
169	0.462593	0.462843	0.462629	0.461919	0.461154	0.460742	0.460668	0.460797	0.461047	0.461378	0.461774	0.46224	0.462817	0.46373	0.465525	0.467892	0.4704	0.471715	0.469458	0.467781	0.467645	0.468138	0.46878	0.469484	0.470227	0.471	0.471798	0.472621	0.473467	0.474333	0.475221	0.476129	0.477056	0.478002	0.478967	0.47995	0.480951	0.481969	0.483004	0.484055	0.485121	0.486203	0.487299	0.488409	0.489531	0.490466	0.487249	0.486182	0.489176
170	0.472633	0.470581	0.469126	0.468502	0.468535	0.468917	0.469471	0.470116	0.470816	0.471554	0.472317	0.473092	0.473862	0.474586	0.475148	0.475155	0.473934	0.473054	0.475605	0.478217	0.480843	0.48337	0.484601	0.485731	0.486888	0.488073	0.489286	0.490525	0.491791	0.493082	0.494398	0.49574	0.497106	0.498497	0.499912	0.501352	0.502815	0.504302	0.505813	0.507347	0.506777	0.50352	0.500264	0.497009	0.493756	0.490704	0.491815	0.492969	0.494132
171	0.479583	0.481772	0.484082	0.486475	0.488933	0.491444	0.493998	0.496588	0.498338	0.495446	0.492579	0.489746	0.486964	0.484274	0.481794	0.479923	0.479353	0.479775	0.480557	0.481482	0.482487	0.483655	0.486171	0.488833	0.491509	0.494196	0.496892	0.499598	0.502311	0.505034	0.507764	0.510502	0.513247	0.516	0.51876	0.521528	0.519815	0.516554	0.513294	0.510035	0.508905	0.510486	0.51209	0.513718	0.515367	0.517039	0.51873	0.520436	0.522125
172	0.521776	0.518971	0.516011	0.513041	0.510077	0.507121	0.504178	0.50125	0.499209	0.501857	0.50453	0.507223	0.509936	0.512667	0.515413	0.518175	0.52095	0.523739	0.52654	0.529352	0.532175	0.535009	0.537853	0.540706	0.543569	0.546441	0.54932	0.549187	0.545923	0.542658	0.539393	0.536129	0.532865	0.529602	0.526339	0.523077	0.524302	0.527082	0.529869	0.532663	0.535463	0.538268	0.537624	0.535871	0.534102	0.532293	0.530399	0.528351	0.526097
173	0.523882	0.52538	0.527082	0.528843	0.530647	0.53249	0.53437	0.536285	0.538234	0.540216	0.542229	0.544273	0.546347	0.54845	0.550581	0.552738	0.554921	0.557129	0.55936	0.561612	0.563882	0.56616	0.56549	0.562236	0.558976	0.555714	0.552451	0.552209	0.555104	0.558003	0.559449	0.557564	0.555679	0.553808	0.551952	0.550112	0.548287	0.546477	0.544682	0.542902	0.541134	0.539377	0.541082	0.543899	0.541681	0.538714	0.535865	0.53321	0.530838
174	0.558121	0.561322	0.564527	0.567736	0.570949	0.574164	0.577379	0.58059	0.583769	0.586372	0.587895	0.589051	0.589889	0.590476	0.590517	0.587743	0.584749	0.581629	0.578446	0.57523	0.571995	0.568753	0.568439	0.570548	0.570835	0.569112	0.567194	0.565255	0.563318	0.561396	0.560946	0.563849	0.566773	0.569705	0.572635	0.569637	0.56651	0.563381	0.560252	0.557124	0.554002	0.550888	0.54779	0.544715	0.546724	0.549553	0.552389	0.555229	0.558076
175	0.569809	0.571703	0.573609	0.575524	0.577442	0.579356	0.581253	0.583118	0.584942	0.58721	0.590344	0.593539	0.595363	0.593036	0.590893	0.590461	0.588097	0.585863	0.583704	0.581592	0.579516	0.577474	0.575486	0.573695	0.573764	0.575881	0.578228	0.58063	0.583063	0.585518	0.585162	0.582086	0.578988	0.575879	0.572771	0.575592	0.578545	0.581504	0.584469	0.58744	0.590416	0.593342	0.591691	0.589628	0.587509	0.585383	0.583265	0.581161	0.579072
176	0.584063	0.58725	0.590437	0.592418	0.592504	0.592625	0.592795	0.593034	0.593376	0.593878	0.594624	0.595698	0.596624	0.595934	0.593074	0.591221	0.591464	0.591674	0.591857	0.592022	0.592174	0.592316	0.592449	0.592572	0.592684	0.592775	0.592815	0.592613	0.59102	0.588194	0.587998	0.59049	0.592999	0.593939	0.594042	0.594145	0.594245	0.594338	0.594414	0.594445	0.594311	0.593534	0.595447	0.595454	0.595539	0.595656	0.59579	0.595937	0.596095
177	0.59232	0.59233	0.592362	0.593627	0.596818	0.600011	0.603205	0.606292	0.604151	0.601996	0.599824	0.597629	0.59725	0.598637	0.600511	0.602489	0.604545	0.606658	0.608812	0.610998	0.613189	0.612956	0.60997	0.606947	0.603916	0.60089	0.597903	0.595146	0.59377	0.593619	0.59366	0.593742	0.593838	0.595522	0.598056	0.6006	0.603149	0.603431	0.601188	0.599009	0.597018	0.595748	0.596392	0.599384	0.602383	0.605386	0.608394	0.607703	0.604963
178	0.620552	0.618654	0.616689	0.614672	0.612615	0.610528	0.608419	0.606401	0.609598	0.608561	0.605335	0.602136	0.598988	0.600121	0.60333	0.606564	0.609804	0.613049	0.616292	0.618869	0.616058	0.61553	0.617757	0.617912	0.617685	0.617484	0.617308	0.617159	0.617036	0.61694	0.616871	0.616823	0.615071	0.612704	0.610354	0.608023	0.605715	0.605699	0.608231	0.61072	0.61309	0.615137	0.616531	0.617324	0.615931	0.613188	0.610445	0.611407	0.614422
179	0.631368	0.630203	0.629056	0.627492	0.624701	0.621527	0.618295	0.615049	0.611802	0.612797	0.615997	0.619198	0.622144	0.621624	0.621132	0.620667	0.62023	0.61982	0.619437	0.619179	0.618752	0.618446	0.618171	0.62004	0.622335	0.624638	0.626894	0.627019	0.624678	0.622268	0.61986	0.617467	0.616821	0.616836	0.616882	0.616961	0.617076	0.617235	0.617449	0.617747	0.618204	0.619024	0.620536	0.61868	0.61786	0.618305	0.618726	0.619148	0.619585
180	0.638143	0.634902	0.631739	0.629077	0.627713	0.626793	0.625987	0.625244	0.62455	0.623897	0.62328	0.622697	0.622403	0.625605	0.628811	0.630817	0.627909	0.624974	0.622021	0.619623	0.622816	0.626068	0.629324	0.632583	0.63454	0.632114	0.629747	0.629529	0.631797	0.634159	0.636545	0.638947	0.64136	0.643782	0.64343	0.640677	0.637924	0.635172	0.63242	0.62967	0.626921	0.624172	0.621426	0.622689	0.625142	0.627721	0.630363	0.633042	0.635748
181	0.661225	0.660073	0.65889	0.657655	0.656335	0.654889	0.653267	0.651429	0.649357	0.647069	0.644603	0.642002	0.6393	0.636524	0.633692	0.632018	0.635226	0.638436	0.641647	0.644859	0.643918	0.641686	0.639353	0.636961	0.635844	0.639106	0.64237	0.645636	0.648903	0.65083	0.650886	0.65099	0.648939	0.646185	0.646206	0.64861	0.650868	0.652208	0.652787	0.653287	0.653799	0.654342	0.654918	0.65553	0.656177	0.65686	0.657578	0.658331	0.659118
182	0.674911	0.675262	0.672593	0.669997	0.667505	0.665159	0.663007	0.66109	0.659421	0.657981	0.656728	0.655615	0.654597	0.653634	0.652686	0.651703	0.650617	0.649345	0.647808	0.645983	0.648073	0.651287	0.652129	0.651712	0.651392	0.651154	0.650984	0.650877	0.650827	0.652173	0.654454	0.6517	0.651151	0.651358	0.651621	0.65196	0.6525	0.654012	0.656337	0.658794	0.661288	0.663802	0.666332	0.668873	0.671427	0.67399	0.671861	0.669459	0.667071
183	0.677982	0.678125	0.681341	0.684558	0.687777	0.688501	0.685612	0.682747	0.679909	0.677101	0.674328	0.671595	0.668914	0.666297	0.663769	0.661368	0.659151	0.657199	0.655585	0.654329	0.653383	0.652671	0.654503	0.657721	0.660939	0.664158	0.665486	0.662727	0.659969	0.657211	0.655443	0.658714	0.661987	0.665261	0.668537	0.671813	0.675091	0.67837	0.68165	0.684932	0.686588	0.684098	0.681622	0.67916	0.676712	0.674279	0.676565	0.679148	0.681742
184	0.691257	0.694406	0.697296	0.694345	0.691413	0.690997	0.69422	0.697443	0.700669	0.703896	0.707124	0.706808	0.704074	0.701332	0.698585	0.695833	0.693079	0.690322	0.687564	0.684805	0.682045	0.679285	0.676525	0.673765	0.671005	0.668245	0.667379	0.670601	0.673824	0.677048	0.680273	0.683499	0.686727	0.689955	0.693185	0.696353	0.69554	0.694057	0.691597	0.68909	0.688214	0.691497	0.691427	0.690797	0.690186	0.689596	0.689027	0.688478	0.687948
185	0.703254	0.700267	0.69756	0.700714	0.703873	0.707034	0.710199	0.713366	0.714926	0.71224	0.709532	0.710354	0.713586	0.716818	0.717093	0.715903	0.714736	0.71359	0.712465	0.711361	0.710277	0.709213	0.708169	0.707145	0.70614	0.705154	0.704189	0.703242	0.702315	0.701408	0.70052	0.699651	0.698801	0.697969	0.697155	0.696417	0.696794	0.694977	0.694172	0.693448	0.692752	0.69208	0.694783	0.698068	0.701355	0.701894	0.698781	0.695671	0.692566
186	0.733233	0.731457	0.729531	0.727429	0.725149	0.722721	0.720187	0.717581	0.716536	0.719709	0.722104	0.720809	0.719544	0.718306	0.720053	0.723288	0.726525	0.729763	0.733002	0.736243	0.739264	0.736516	0.73378	0.731055	0.728341	0.725639	0.722948	0.720269	0.717603	0.714949	0.712308	0.709679	0.707064	0.704464	0.701878	0.699312	0.699647	0.702879	0.706113	0.709347	0.712583	0.714382	0.711255	0.708132	0.705011	0.704643	0.707931	0.711221	0.714512
187	0.737377	0.737172	0.73493	0.732867	0.730997	0.729293	0.727714	0.726225	0.724804	0.723434	0.722884	0.726062	0.729243	0.732426	0.735612	0.7388	0.74199	0.745182	0.74479	0.742022	0.739485	0.742728	0.745972	0.749218	0.752464	0.755711	0.75896	0.758455	0.75529	0.752127	0.748967	0.74581	0.742655	0.739503	0.736353	0.733206	0.730061	0.72692	0.723781	0.720645	0.717512	0.715819	0.719056	0.722295	0.725534	0.728774	0.732015	0.735257	0.7385
188	0.739635	0.738804	0.740196	0.74162	0.743062	0.744521	0.745995	0.747485	0.748991	0.750511	0.752047	0.753597	0.755162	0.756742	0.755967	0.753158	0.750359	0.747569	0.748377	0.751574	0.754772	0.757973	0.761174	0.764377	0.76758	0.764791	0.761622	0.762209	0.765459	0.768709	0.771961	0.775212	0.778463	0.781714	0.784964	0.787786	0.784673	0.781563	0.778455	0.775349	0.772246	0.769145	0.766046	0.76295	0.759856	0.756765	0.753676	0.75059	0.747506
189	0.782535	0.78519	0.787851	0.787461	0.784556	0.781659	0.77877	0.775889	0.773016	0.770152	0.767297	0.76445	0.761613	0.758785	0.758336	0.759944	0.761566	0.763203	0.764853	0.766518	0.768196	0.769889	0.771595	0.771137	0.767963	0.770783	0.773981	0.777169	0.780315	0.783236	0.785461	0.787371	0.789236	0.791096	0.7909	0.78821	0.791451	0.794679	0.797875	0.800965	0.803683	0.805895	0.807923	0.809906	0.809565	0.806283	0.803003	0.799724	0.796447
190	0.796222	0.793295	0.790374	0.790519	0.793194	0.795876	0.798565	0.80126	0.803962	0.80667	0.809385	0.809384	0.806186	0.80299	0.799796	0.796604	0.793413	0.790225	0.787038	0.783854	0.780671	0.777491	0.774313	0.773316	0.775051	0.776803	0.778573	0.780369	0.782221	0.784312	0.787114	0.790245	0.793437	0.794017	0.792963	0.794842	0.796736	0.798653	0.800613	0.802689	0.805149	0.808122	0.811291	0.812848	0.811877	0.813847	0.815819	0.817795	0.819775
191	0.807771	0.811082	0.814395	0.817708	0.821023	0.824339	0.8254	0.822194	0.818989	0.815785	0.812584	0.812105	0.814832	0.817565	0.820304	0.823049	0.825797	0.828407	0.828802	0.829133	0.829478	0.829839	0.828442	0.825303	0.822165	0.819029	0.815896	0.812764	0.809634	0.806507	0.803381	0.800258	0.797137	0.796647	0.799866	0.80309	0.806318	0.809549	0.812782	0.816018	0.819256	0.819418	0.816132	0.814514	0.817758	0.821011	0.824271	0.827534	0.8308
192	0.825723	0.825755	0.825803	0.825867	0.825948	0.826045	0.826159	0.82629	0.826436	0.8266	0.826779	0.826975	0.827188	0.827417	0.827663	0.827926	0.828207	0.828649	0.831328	0.834094	0.834728	0.831584	0.830217	0.830611	0.831021	0.831448	0.831891	0.832351	0.832827	0.83332	0.83383	0.834356	0.834899	0.835459	0.836035	0.836629	0.835863	0.832571	0.829281	0.825992	0.822704	0.822495	0.825737	0.82898	0.832225	0.835471	0.838718	0.841967	0.845206
193	0.844675	0.841459	0.838244	0.835031	0.831819	0.828609	0.827656	0.830973	0.834292	0.837612	0.840932	0.844253	0.847575	0.850898	0.853628	0.850473	0.84732	0.844169	0.84102	0.837873	0.836868	0.839647	0.842432	0.845223	0.848019	0.85082	0.853627	0.856438	0.859255	0.858932	0.855633	0.852335	0.849039	0.845743	0.842449	0.839155	0.837239	0.837866	0.838511	0.839173	0.839852	0.840549	0.841263	0.841996	0.842747	0.843517	0.844306	0.845115	0.845955
194	0.897971	0.894793	0.891617	0.888442	0.885269	0.882097	0.878927	0.875759	0.872592	0.869427	0.866264	0.863102	0.859942	0.856784	0.854221	0.857545	0.860869	0.864195	0.86752	0.870847	0.874174	0.877501	0.880829	0.878743	0.875439	0.872136	0.868833	0.865532	0.862231	0.862077	0.864904	0.867736	0.870573	0.873415	0.876261	0.879113	0.881969	0.884829	0.887694	0.890564	0.893437	0.896316	0.899199	0.902086	0.904977	0.907872	0.910772	0.910331	0.90699
195	0.903101	0.90645	0.909801	0.913151	0.916502	0.919853	0.923204	0.926556	0.928403	0.925088	0.921772	0.918458	0.915144	0.911831	0.908519	0.905207	0.901896	0.898586	0.895277	0.891969	0.888661	0.885354	0.882048	0.884158	0.887486	0.890816	0.894146	0.897476	0.900807	0.904138	0.90747	0.910802	0.914135	0.917468	0.920801	0.924135	0.927469	0.930803	0.934138	0.93708	0.933735	0.930391	0.927046	0.923703	0.920359	0.917016	0.913674	0.913676	0.916583
196	0.946733	0.949956	0.948313	0.944993	0.941674	0.938355	0.935037	0.93172	0.929907	0.93326	0.936612	0.939965	0.943318	0.946671	0.950024	0.953378	0.956732	0.960086	0.96344	0.966795	0.97015	0.973505	0.97686	0.980216	0.983572	0.983944	0.980594	0.977245	0.973896	0.970548	0.967199	0.963851	0.960504	0.957157	0.95381	0.950463	0.947117	0.943771	0.940425	0.937473	0.940809	0.944145	0.947481	0.950818	0.954155	0.957492	0.958662	0.955325	0.951988
197	0.954954	0.951633	0.953181	0.956407	0.959634	0.962863	0.966093	0.969325	0.972557	0.975792	0.979027	0.982264	0.985502	0.988741	0.991981	0.995223	0.998466	1.00171	1.00496	1.00405	1.0007	0.997345	0.993994	0.990644	0.987294	0.986928	0.990284	0.99364	0.996997	1.00035	1.00371	1.00707	1.00542	1.00208	0.998736	0.995395	0.992054	0.988713	0.985372	0.982032	0.978693	0.975353	0.972014	0.968676	0.965338	0.962	0.960829	0.964167	0.967506
198	1.06777	1.06441	1.06106	1.0577	1.05435	1.05099	1.04764	1.04428	1.04093	1.03757	1.03422	1.03087	1.02751	1.02416	1.02081	1.01745	1.0141	1.01075	1.0074	1.0082	1.01145	1.0147	1.01795	1.0212	1.02445	1.0277	1.02548	1.02214	1.01879	1.01545	1.01211	1.00876	1.01043	1.01378	1.01714	1.0205	1.02386	1.02722	1.03057	1.03393	1.03729	1.04065	1.04401	1.04737	1.05073	1.05409	1.05745	1.06081	1.06417
199	1.11252	1.10917	1.10582	1.10247	1.09912	1.09577	1.09242	1.08907	1.08572	1.08237	1.07902	1.07567	1.07233	1.06898	1.06563	1.06228	1.05894	1.05559	1.05224	1.0489	1.04555	1.0422	1.03886	1.03551	1.03217	1.02882	1.03096	1.03421	1.03747	1.04073	1.04399	1.04725	1.05051	1.05377	1.05703	1.06029	1.06356	1.06682	1.07009	1.07336	1.07662	1.07989	1.08316	1.08643	1.0897	1.09298	1.09625	1.09952	1.1028
200	1.15757	1.16093	1.16429	1.16765	1.17101	1.17437	1.17773	1.18109	1.18445	1.18781	1.19117	1.19453	1.19789	1.20126	1.20462	1.20798	1.21134	1.2147	1.21806	1.22143	1.22479	1.22815	1.23151	1.23488	1.23824	1.2416	1.24497	1.24833	1.25169	1.25506	1.25842	1.26179	1.26515	1.26851	1.27188	1.27524	1.27861	1.28197	1.28534	1.2887	1.29207	1.29543	1.2988	1.30216	1.30553	1.3089	1.31226	1.31563	1.31899
[truncated: 104 more columns]
