# Supplementary material for: General framework for E(3)-equivariant neural network representation of density functional theory Hamiltonian
Source: Nat Commun. 2023 May 18;14:2848. doi: 10.1038/s41467-023-38468-8 (PMC10199065; doi:10.1038/s41467-023-38468-8)
Supplement: Supplementary file 4 — Source data [file 41467_2023_38468_MOESM4_ESM.zip › source_data/Fig. 5.xlsx]

## Sheet: Fig. 5b (DeepH-E3)
index of k-point index of band	1(M)	2	3	4	5	6	7	8	9	10	11	12	13	14	15	16	17	18(Gamma)	19	20	21	22	23	24	25	26	27	28	29	30	31	32	33	34	35	36	37	38(K)	39	40	41	42	43	44	45	46	47	48(M)
1	-0.189168	-0.187459	-0.182348	-0.174124	-0.163617	-0.151806	-0.138931	-0.123939	-0.104844	-0.079942	-0.0493143	-0.0160562	0.0130761	0.0289065	0.0258885	0.28425	0.245896	0.232207	0.245398	0.28242	0.0255607	0.0292893	0.0135354	-0.0171895	-0.0536746	-0.0882994	-0.11662	-0.137079	-0.150386	-0.15862	-0.164043	-0.16806	-0.170844	-0.171838	-0.170775	-0.168368	-0.166082	-0.165376	-0.166177	-0.169354	-0.174436	-0.180542	-0.186542	-0.191081	-0.192965	-0.192139	-0.190158	-0.189168
2	-0.369023	-0.368198	-0.366662	-0.366237	0.647788	0.625236	0.599082	0.570761	0.543436	0.52081	0.504227	0.487967	0.456295	0.40232	0.339984	0.00924877	-0.00821118	-0.0154043	-0.00842717	0.00871396	0.336185	0.395342	0.44194	0.460002	0.463258	0.469825	0.486596	0.514279	0.550444	0.591281	0.632794	0.671266	-0.385725	-0.379204	-0.37654	-0.377165	-0.379955	-0.384104	-0.381721	-0.382663	-0.386684	0.666893	0.650234	0.64638	0.65577	0.674762	-0.372814	-0.369023
3	0.683782	0.685232	0.68111	0.666635	-0.367933	-0.371324	-0.375059	-0.377699	0.663055	0.642727	0.616363	0.584038	0.55214	0.534174	0.541994	0.575752	0.624524	0.6583	0.626804	0.579327	0.545227	0.534944	0.550055	0.589021	0.636994	0.677631	0.70565	-0.419898	-0.4197	-0.414615	-0.405788	-0.395297	0.698535	0.704738	0.716153	0.733004	-0.439659	-0.431118	-0.437062	0.721247	0.692675	0.688692	0.675536	0.676465	0.688414	-0.382142	0.686305	0.683782
4	0.706692	0.707355	0.707959	0.715958	0.713711	0.70445	0.69274	0.6792	-0.378323	-0.376749	-0.373417	0.646914	0.624247	0.627955	0.646638	-0.360311	-0.360839	-0.361161	-0.361082	-0.361341	0.650057	0.638503	0.651176	-0.383494	-0.39482	-0.406078	-0.415055	0.721307	0.724267	0.719573	0.718626	0.709226	0.709954	0.733936	0.753988	-0.451926	0.751063	0.763213	0.74601	-0.445723	0.714792	-0.392249	-0.396836	-0.397392	-0.391976	0.700661	0.700489	0.706692
5	0.716519	0.712855	0.720509	0.733036	0.751452	0.758389	0.762616	0.774438	0.765504	0.728186	0.686881	-0.369182	-0.365082	-0.362024	-0.360476	0.667681	0.683112	0.689115	0.683011	0.668625	-0.363002	-0.367024	-0.373905	0.692409	0.740425	0.776926	0.793611	0.773061	0.751439	0.736866	0.724242	0.731611	0.741467	0.752024	0.765698	0.764299	0.769333	0.773502	0.77067	0.747802	-0.456144	-0.467424	-0.478546	0.750841	0.725414	0.711229	0.718131	0.716519
6	0.741843	0.751848	0.765297	0.771197	0.778251	0.772242	0.774964	0.791668	0.792142	0.800036	0.792532	0.776548	0.756636	0.735361	0.719528	0.709327	0.704089	0.704361	0.7032	0.706759	0.714365	0.725722	0.741142	0.761104	0.784013	0.800806	0.80126	0.786269	0.765497	0.749552	0.743328	0.743729	0.75844	-0.480378	-0.466118	0.782136	0.790644	0.782974	0.795247	0.794723	0.8003	0.802917	0.779694	0.768636	0.744607	0.727942	0.727652	0.741843
7	0.770227	0.768937	0.772266	0.7905	0.781589	0.792099	0.810376	0.799226	-0.513134	-0.51056	-0.508431	0.799099	0.769342	0.753254	0.742958	0.735944	0.731455	0.728253	0.730149	0.735821	0.74516	0.758226	0.77568	0.799677	-0.50994	-0.510772	-0.512358	0.811359	0.790683	0.768134	0.751541	0.754683	0.77709	0.783499	0.799188	0.805837	0.80983	0.815135	0.809631	0.818843	0.824348	0.813797	0.796055	-0.488591	-0.497	-0.50344	0.788646	0.770227
8	-0.508935	-0.509346	-0.510463	0.797188	0.801947	-0.515617	-0.516231	-0.515321	0.82084	0.850037	0.838195	-0.50699	-0.505944	0.797754	0.782777	0.770004	0.759868	0.734576	0.761799	0.769845	0.781367	0.795197	-0.508876	-0.509536	0.829667	0.838914	0.824979	-0.51427	0.797325	0.784983	0.786219	0.792598	-0.493202	0.808532	0.840512	0.862684	0.866648	0.865165	0.861806	0.859858	0.851513	0.834346	0.829773	0.838302	0.843116	0.818654	-0.50753	-0.508935
9	0.845546	0.83795	0.818236	-0.512088	-0.513981	0.8275	0.850252	0.870296	0.872246	0.874768	0.855409	0.833556	0.814377	-0.504815	-0.503281	-0.501446	0.771105	0.759383	0.768649	-0.502341	-0.505075	-0.507417	0.810285	0.825386	0.844188	0.872973	0.850954	0.822962	-0.515428	-0.514567	-0.510725	-0.503535	0.801474	0.816759	0.847873	0.879464	0.893249	-0.593366	0.890907	0.879794	0.870059	0.867667	0.869017	0.866811	0.856609	0.856257	0.85002	0.845546
10	0.883723	0.872939	0.845462	0.815223	0.814697	0.83355	0.860456	0.88054	0.894885	0.882881	0.879232	0.871023	0.855659	0.839606	0.824694	0.808369	-0.49987	-0.499241	-0.500106	0.806063	0.819515	0.832296	0.846503	0.862255	0.877847	0.877119	0.859723	0.861629	0.87572	0.885225	0.885563	0.881858	0.877747	0.875818	0.879727	0.88893	-0.60141	0.895785	-0.600774	0.897478	0.890016	0.879798	0.87577	0.875726	0.876797	0.876846	0.88111	0.883723
11	0.915139	0.913892	0.905993	0.897363	0.891155	0.885154	0.880384	0.894755	0.904499	0.891347	0.893614	0.887369	0.873634	0.855813	0.838449	0.822118	0.809708	0.806936	0.808932	0.817299	0.832217	0.848298	0.869027	0.890964	-0.601013	0.890728	0.886604	0.887384	0.8934	0.899727	-0.598602	-0.592144	-0.589226	-0.59072	-0.596179	-0.602278	0.901458	0.911276	0.903375	0.904079	0.901131	0.90382	0.912762	0.920366	0.902577	0.901373	0.911393	0.915139
12	0.930134	0.924406	-0.622831	-0.613295	-0.607149	-0.604949	-0.606176	-0.609195	0.910524	0.908015	-0.604917	-0.597572	-0.590412	0.873265	0.852658	0.837009	0.827715	0.826631	0.828462	0.840812	0.861439	-0.580525	-0.585445	-0.592481	0.902871	0.904105	-0.615356	-0.616825	-0.613507	-0.606631	0.901648	0.899147	0.897084	0.897786	0.900654	0.905303	0.916026	0.9213	0.912462	-0.607441	-0.61356	-0.619157	-0.623927	0.92781	-0.631853	-0.635872	0.93104	0.930134
13	-0.640229	-0.633857	0.924216	0.931558	0.940261	0.946169	0.927659	0.913408	-0.611398	-0.610163	0.909543	0.917414	0.898317	-0.584637	-0.580465	0.850503	0.835463	0.83024	0.835336	0.850036	-0.577627	0.881728	0.8989	0.91021	0.910976	-0.609436	0.917507	0.920904	0.92438	0.925748	0.925327	0.922924	0.9205	0.91906	0.913895	0.915546	0.929467	0.936162	0.941472	0.935003	0.920944	0.928202	0.935642	-0.627931	0.93655	0.937522	-0.639033	-0.640229
14	-0.67417	0.978331	0.978742	0.977969	0.969642	0.952795	0.955786	0.945383	0.931249	0.929832	0.940661	0.942502	0.936021	0.916366	0.885378	-0.577715	0.871901	0.867664	0.87241	-0.576248	0.87972	0.904985	0.92351	0.935248	0.927288	0.923018	0.929929	0.940154	0.948242	0.95528	0.962292	0.963049	0.956899	0.949112	0.943288	0.942995	0.945171	0.946554	0.952153	0.948797	0.953937	-0.658703	-0.662149	-0.667321	-0.672505	-0.674867	-0.6746	-0.67417
15	0.979363	-0.682088	-0.6974	1.00436	0.999212	0.9888	0.970096	0.963131	0.958546	0.965544	0.962264	0.959111	0.94737	0.930931	0.908151	0.886011	-0.576167	-0.57567	-0.575765	0.885964	0.906906	0.934046	0.958361	0.963498	0.942478	0.932789	0.960077	0.995767	-0.701257	0.994285	0.985893	0.980973	0.972175	0.959058	0.954906	-0.654372	-0.655064	0.959569	0.958343	-0.657943	-0.657267	0.962315	0.973484	0.981775	0.982505	0.981652	0.980845	0.979363
16	1.00744	1.01018	1.00835	-0.712806	1.00963	0.998738	0.984373	0.974226	0.98343	0.993119	0.987989	0.980898	0.971301	0.9505	0.928699	0.911265	0.898861	0.8941	0.898297	0.910625	0.93076	0.955363	0.972782	0.97575	0.980707	0.990644	-0.694839	-0.696797	1.00413	-0.705566	-0.706726	-0.70293	-0.693991	-0.680892	-0.665944	0.959495	0.963694	-0.667982	-0.661297	0.96763	0.978109	0.986013	0.991731	0.993331	1.00281	1.01556	1.00948	1.00744
17	1.02923	1.02981	1.02666	1.01763	-0.724476	-0.730177	-0.730145	-0.727009	-0.724248	-0.723935	1.02584	1.01087	1.01533	1.02079	1.02246	1.02357	1.02556	1.02683	1.0268	1.02648	1.02455	1.01882	1.00915	0.999255	0.99651	-0.696733	1.00918	1.01502	1.01924	1.02613	1.02518	1.01786	1.00934	1.00264	0.997963	0.997924	0.999329	0.999501	0.99531	0.99936	1.0087	1.0106	1.00728	1.01611	1.02483	1.01943	1.02833	1.02923
18	1.04265	1.04376	1.04975	1.05295	1.04193	1.03159	1.03455	1.03738	1.03586	1.03747	-0.726193	-0.729878	-0.733492	-0.735458	-0.73448	-0.731508	-0.728904	-0.727936	-0.728086	-0.728059	-0.726894	-0.723664	-0.717899	-0.710204	-0.702384	1.01033	1.02569	1.03674	1.04705	1.05673	1.05538	1.0513	1.04908	1.0462	1.04108	1.03554	1.02623	1.01434	1.03073	-0.735781	-0.735906	-0.735999	-0.735071	-0.732737	-0.731839	-0.737087	1.04077	1.04265
19	-0.751885	-0.753955	-0.759303	-0.76598	1.06186	1.05057	1.04518	1.04963	1.05951	1.05916	1.06356	1.06431	1.06387	1.06711	1.06475	1.05834	1.0519	1.04903	1.05013	1.05297	1.05699	1.06094	1.05648	1.04025	1.03911	1.05784	1.06973	1.07103	-0.770753	-0.766021	-0.760439	-0.755102	-0.750398	-0.746516	-0.743571	-0.741257	-0.739072	-0.737327	-0.736166	1.04376	1.04947	1.05316	1.05086	1.04449	1.04045	1.04092	-0.746581	-0.751885
20	-0.758714	-0.761728	-0.770247	1.0743	-0.772218	1.06749	1.0674	1.07264	1.07585	1.07569	1.08194	-0.789622	-0.778919	-0.76987	-0.764826	-0.763174	-0.762756	-0.762653	-0.763609	-0.766057	-0.768789	-0.770566	-0.771192	-0.771469	-0.772217	-0.773637	-0.774729	-0.773751	1.07394	1.07653	1.08774	1.10316	1.11495	1.10581	1.08276	1.05643	1.04403	1.05232	1.05352	1.06112	1.07081	1.07524	-0.771707	-0.765223	-0.761225	-0.759807	-0.759353	-0.758714
21	1.08009	1.08235	1.08211	-0.78224	1.07402	-0.775935	-0.777531	-0.781178	-0.788756	-0.796798	-0.797689	1.09398	1.11323	1.11616	1.11073	1.10313	1.09702	1.09471	1.09613	1.10039	1.10663	1.10864	1.10069	1.10056	1.10157	1.08628	1.08562	1.10188	1.10108	1.10023	1.10823	1.11968	1.12702	-0.827158	-0.812229	-0.800044	1.08921	1.08115	1.07899	-0.785162	-0.782908	-0.778341	1.07476	1.08237	1.08961	1.08128	1.07961	1.08009
22	1.11759	1.11531	1.1021	1.08781	-0.793222	-0.800034	-0.804599	-0.808754	-0.815226	1.10586	1.10063	1.12414	1.13584	1.13588	1.13358	1.13364	1.13481	1.13538	1.13692	-0.839433	-0.840397	1.13645	1.13878	1.13552	1.11239	1.1022	1.10849	1.11234	1.12795	1.1416	1.1488	1.15032	-0.841912	1.1307	1.12545	1.10904	-0.792218	-0.788758	-0.786444	1.08692	1.09778	1.10013	1.10427	1.10457	1.09683	1.10706	1.11366	1.11759
23	1.12368	1.122	1.11579	1.10472	1.10427	1.10916	1.11421	1.11724	1.12116	-0.824325	-0.825511	-0.830234	-0.83605	-0.840409	-0.842032	-0.841031	-0.838998	-0.837987	-0.838464	1.14094	1.14204	-0.842042	-0.845174	-0.848095	-0.846514	-0.839862	-0.826531	-0.827055	-0.837721	-0.847445	-0.854192	-0.852655	1.14648	1.14533	1.13926	1.12617	1.11678	1.1133	1.12329	1.1169	1.1172	1.12696	1.1389	1.14371	1.13669	1.13181	1.12696	1.12368
24	1.14113	1.13408	1.13915	1.13776	1.12799	1.12248	1.12606	1.13675	1.13884	1.13695	1.14594	1.14888	1.15064	1.15975	1.15881	1.15594	1.15376	1.15298	1.15292	1.15228	1.15318	1.15938	1.16016	1.15132	1.15252	1.14676	1.13431	-0.842048	1.14725	-0.859153	-0.866197	-0.870679	-0.87473	1.17621	1.16365	1.14724	1.14068	1.14087	1.13775	1.1421	1.14169	1.15021	1.16104	1.1517	1.15616	1.15802	1.14958	1.14113
25	1.16968	-0.871424	-0.86819	-0.862759	-0.859461	-0.861673	-0.863005	-0.856261	-0.84563	-0.843975	1.15475	1.16122	1.17134	1.179	-0.894068	-0.895502	-0.897005	-0.897689	-0.897466	-0.897214	-0.897204	-0.89682	1.18422	1.17676	1.17043	-0.848005	-0.840237	1.1424	-0.84865	1.15923	1.17028	1.1766	1.17825	-0.876633	-0.876825	1.16582	1.15376	1.14956	1.15172	1.16003	1.174	-0.872415	-0.863641	-0.858013	-0.861581	-0.872344	1.16907	1.16968
26	-0.872277	1.18279	1.18956	1.19991	-0.900634	-0.895205	-0.887475	1.16727	1.14987	1.14964	-0.870158	-0.883528	-0.890559	-0.892981	1.19905	1.21855	-0.929856	-0.927248	-0.929949	1.2273	1.21764	1.20341	-0.895481	-0.893192	-0.880693	1.15768	1.14931	1.15467	1.17718	1.18952	1.19496	1.19799	1.19769	1.18773	1.17903	-0.876356	-0.875634	1.17077	1.17363	-0.879393	-0.878122	1.18005	1.16911	1.17166	1.17736	1.17361	-0.874082	-0.872277
27	1.18521	1.19553	-0.906196	-0.903054	1.20426	1.20132	1.18997	-0.881417	1.16788	1.17056	-0.880463	1.19267	1.20669	1.22768	-0.941504	-0.936881	1.23174	1.23643	1.23404	-0.937539	1.23899	1.22028	1.20917	1.20126	1.19169	1.18733	1.18764	1.19479	-0.901365	-0.901645	-0.906898	1.21146	1.20587	1.20124	1.19589	1.19251	1.17756	-0.874297	-0.877558	1.1902	1.19664	1.19788	1.19835	1.194	1.18688	1.18526	1.18586	1.18521
28	-0.9137	-0.910941	1.20936	1.21299	-0.919647	-0.916093	1.214	1.19327	-0.87647	-0.874001	1.18254	1.216	1.23514	-0.938935	1.24713	-0.953607	-0.955062	-0.95558	-0.954356	1.25165	-0.947463	-0.951282	1.23801	1.21989	-0.897811	-0.899829	-0.906018	-0.906355	1.20714	1.21865	1.21837	-0.9133	-0.916847	-0.916856	-0.915388	-0.913374	1.21036	1.1965	1.19587	1.19835	1.21314	-0.924819	-0.91702	-0.907018	-0.897293	-0.892136	-0.904178	-0.9137
29	-0.926911	-0.927916	-0.92823	-0.925165	1.22035	1.2225	-0.915164	1.21426	1.19202	1.18248	1.19197	1.22045	-0.93671	1.2553	-0.9568	1.25593	1.25639	1.25585	1.25523	-0.951796	-0.951918	1.25824	1.24896	-0.930071	1.20995	1.21201	-0.9139	-0.9178	-0.926857	1.22473	1.23132	1.23791	1.23723	1.23802	1.23253	1.22319	-0.910977	-0.908077	-0.914109	-0.922857	-0.928264	1.22579	1.23309	1.24303	-0.935399	-0.928314	-0.924774	-0.926911
30	1.24377	1.23363	1.24343	-0.965108	1.25986	1.24088	1.22538	-0.914422	1.21399	1.20635	1.20776	-0.923761	1.24306	1.26581	1.2701	1.27936	1.2866	1.28899	1.28611	1.27754	1.26809	-0.963093	-0.953239	1.2396	-0.923346	-0.9154	1.21764	1.22355	1.22914	-0.940328	-0.958147	1.25624	1.26084	1.26731	1.26624	1.24805	1.24038	1.2454	1.24675	-0.949382	1.24725	1.24409	-0.952065	-0.943814	1.24702	1.24491	1.24381	1.24377
31	-0.974403	-0.971415	-0.96675	1.26571	-0.968138	1.26378	1.24455	1.22391	-0.91417	-0.916504	-0.923494	-0.934617	-0.968889	-0.967415	1.28628	-0.996056	-0.992882	-0.991201	-0.99333	-0.998973	1.28594	1.26424	-0.975456	-0.948567	1.24197	1.24307	1.24223	1.24041	1.24573	1.2573	1.25837	-0.968141	-0.973585	-0.973795	-0.96904	-0.962673	-0.957424	-0.954852	-0.95307	1.25032	-0.949836	-0.955798	1.25436	1.26538	1.27196	1.28076	-0.97879	-0.974403
32	-0.981623	-0.982931	1.28268	1.28109	1.27377	1.27208	1.26764	1.26548	1.26689	-0.960974	-0.951627	-0.950071	-0.980565	1.30233	-0.999055	1.30237	1.3105	1.3127	1.30927	1.3009	-1.00592	1.29483	1.27679	1.26249	1.25973	1.27132	-0.97273	-0.958037	-0.95416	-0.958198	-0.968586	1.28952	1.29111	1.2823	1.27819	1.27638	1.26978	1.26316	1.27509	1.28724	1.28295	1.28749	-0.987414	1.28898	-0.987261	-0.983415	1.28526	-0.981623
33	1.28635	1.28796	-0.984493	-0.985216	1.28158	-0.974502	-0.980621	-0.978565	-0.970898	1.26811	1.26881	1.2711	1.28414	-1.00411	1.31054	1.31602	1.32193	1.3247	1.32296	1.31692	1.30787	-1.00908	-0.985077	-0.973049	-0.977823	-0.981552	1.28111	1.2834	1.28372	1.2816	1.2821	-0.990521	-0.997392	-0.999063	1.28955	1.29114	1.29837	1.29975	1.29903	1.29286	1.29568	-0.987996	1.28755	-0.990604	1.29777	1.30291	-0.991047	1.28635
34	1.30805	1.3073	1.30552	1.29118	-0.985079	-0.985152	-0.987449	1.28374	1.27313	1.28143	1.29038	1.28559	1.28807	1.31182	1.33263	-1.02659	-1.02421	-1.02503	-1.02315	-1.02199	-1.02348	1.31777	1.29978	-0.986796	1.28563	1.2875	1.2947	-1.00253	-1.00382	-1.00334	-1.00162	-1.00141	1.31288	1.30282	-1.00161	-1.00415	-1.00634	-1.00818	-1.00936	-1.01056	-1.00356	1.29337	1.29247	-0.997395	-1.00587	-1.00316	1.30615	1.30805
35	1.31439	1.3209	1.32237	1.31316	-1.02036	-1.01962	1.31059	-0.994825	-0.99997	-1.00019	-0.996911	-0.991695	-0.993304	-1.02062	-1.03392	1.34819	-1.05301	-1.05293	-1.05927	1.34929	1.33283	-1.02259	-0.999847	1.28795	-0.994959	-1.0005	-1.00063	1.30487	1.31277	1.32015	1.32164	1.31719	-1.01682	1.32341	1.31798	1.31815	1.31698	1.31926	1.31322	1.31604	1.32175	-1.01363	-1.00012	1.30109	1.30932	1.30862	1.3111	1.31439
36	-1.02288	-1.02364	-1.02421	-1.02271	1.32312	1.32792	-1.02372	1.33519	1.31863	1.30224	1.2988	1.31301	-1.0207	1.32423	1.3467	-1.05761	1.35875	1.36204	1.35942	1.35746	1.34544	1.33145	-1.02452	-1.02114	-1.01669	-1.00926	-1.0094	-1.01524	-1.02253	-1.02989	-1.03615	-1.04334	1.33632	-1.03068	-1.03465	1.33399	-1.03414	-1.03237	-1.03458	-1.03487	-1.02606	1.31397	1.32023	-1.02266	-1.01606	-1.02238	-1.02358	-1.02288
37	1.33653	1.33298	1.33484	1.33659	1.33272	1.33561	1.34102	-1.0353	-1.05226	-1.05957	-1.04911	-1.03451	1.32277	-1.04856	-1.06405	1.36177	1.36997	-1.06393	-1.06544	-1.06794	-1.07092	-1.0501	1.32536	1.32572	1.32211	1.31568	1.31455	1.32073	1.33651	-1.05302	-1.05458	1.35325	-1.04831	-1.0527	1.34191	-1.03502	1.33762	1.34049	1.33957	1.33612	1.33089	1.33417	-1.03716	1.32873	1.33203	1.3356	1.33712	1.33653
38	1.35437	1.35392	1.35066	-1.05282	-1.05315	-1.0539	-1.05774	1.35857	1.36189	1.36605	1.35352	1.34279	1.34735	1.35288	1.36657	-1.08478	-1.07173	1.37327	1.36825	-1.0748	1.38287	1.36218	1.34551	1.33326	1.33462	1.3522	-1.06253	-1.06002	-1.05685	1.35978	1.36442	-1.0592	-1.06605	1.35827	-1.06495	-1.07111	1.36869	1.36493	1.36452	-1.05682	-1.04988	-1.04899	1.33932	1.34365	1.34677	1.35053	1.35346	1.35437
39	-1.05577	-1.05477	-1.05315	1.35766	1.36635	1.36915	1.36255	-1.06922	-1.08101	1.37777	1.37077	1.36889	1.36554	-1.07365	-1.08633	1.39303	-1.10452	-1.09797	-1.1023	1.40158	-1.09025	-1.06725	-1.04613	-1.05091	-1.05974	-1.0653	1.37249	1.38133	1.38386	-1.08611	-1.08164	-1.07454	1.37741	-1.07011	-1.07289	1.38007	-1.07422	-1.07798	-1.06974	1.35997	1.36223	-1.06453	-1.05757	-1.0578	-1.05924	-1.05671	-1.05474	-1.05577
40	-1.07253	-1.07185	-1.07133	-1.07239	-1.0752	-1.07919	-1.08327	-1.08559	-1.09267	-1.08667	1.39601	1.3849	-1.08656	1.38495	-1.11216	-1.11532	1.41141	1.41766	1.4136	-1.10794	-1.09967	1.37718	1.36665	1.37122	1.37919	1.38485	-1.08597	-1.08544	-1.08512	1.38891	1.40495	1.39884	-1.07764	-1.09732	1.3961	-1.08323	-1.09293	-1.09745	-1.09354	-1.08436	-1.07477	1.37497	-1.07565	-1.07939	-1.08068	-1.07271	-1.07188	-1.07253
41	1.37484	1.38257	1.38095	1.38758	1.40709	1.41836	1.41626	1.40884	1.39657	-1.10968	-1.09757	-1.09598	1.39821	-1.0991	1.41511	-1.1246	-1.12477	-1.12419	-1.12961	-1.13332	1.40793	-1.09996	-1.10554	1.39597	1.39689	-1.09188	1.39578	-1.10323	-1.10627	-1.10995	-1.11087	-1.11124	-1.1154	1.41403	-1.11829	-1.12621	1.41848	1.41549	1.42199	-1.11873	-1.09538	-1.07616	1.3835	1.38516	1.38275	1.37957	1.37644	1.37484
42	-1.12575	1.41749	1.43053	-1.13429	-1.13237	-1.12895	-1.12584	-1.12522	-1.12801	1.42478	-1.11436	-1.11286	-1.10551	1.42141	-1.12523	-1.14639	-1.14125	-1.13815	-1.14096	1.44733	-1.12907	-1.12214	1.40962	-1.10665	-1.10301	-1.10729	-1.1032	1.41745	1.43613	-1.12751	-1.12446	-1.13076	1.42624	-1.12099	-1.12487	1.42805	-1.12992	-1.13239	-1.12817	-1.14144	-1.13509	-1.13197	-1.12914	-1.11423	-1.09479	-1.09818	-1.11442	-1.12575
43	1.42729	-1.12878	-1.13323	-1.15372	-1.15709	-1.16217	-1.16728	-1.16912	1.45811	-1.13749	-1.14605	-1.14136	-1.1344	-1.13049	-1.14151	1.45084	-1.16141	-1.16	-1.16188	-1.14998	-1.14685	1.43143	-1.13086	-1.14676	-1.12706	1.41303	1.43445	1.45283	-1.141	1.44078	1.43704	1.43392	-1.13658	1.43819	1.43798	-1.13541	-1.14772	-1.15521	-1.15614	1.44213	-1.16578	-1.16546	-1.14897	-1.14051	1.43648	1.42847	1.42719	1.42729
44	-1.15152	-1.15157	-1.15205	1.46204	1.48712	1.49713	-1.18862	-1.17567	-1.16565	-1.15986	-1.16142	-1.1585	-1.1495	-1.14368	1.44948	-1.16279	1.47251	1.47598	1.47197	-1.16752	-1.15435	-1.13179	-1.14207	-1.15211	-1.16249	-1.16905	-1.16982	-1.15764	1.45764	1.45657	1.45167	1.45036	1.44624	-1.14193	-1.15034	-1.16039	-1.1668	-1.16655	-1.165	-1.16566	1.47031	-1.17772	1.47996	1.45611	-1.14416	-1.14817	-1.15103	-1.15152
45	-1.17364	-1.17739	-1.18845	-1.1944	-1.19591	-1.19799	1.49624	1.48411	-1.16769	-1.16526	-1.16749	-1.17029	-1.16094	-1.14571	-1.15573	1.47723	-1.18241	-1.18459	-1.18317	1.48239	1.45767	-1.15759	-1.16229	-1.16511	-1.18074	1.48321	1.47896	1.47767	-1.17714	-1.17274	-1.16786	-1.16169	-1.16324	-1.17128	1.47662	-1.18738	-1.19053	-1.19001	-1.19231	-1.1869	-1.17847	1.48735	-1.18043	-1.18285	-1.17904	-1.17283	-1.16944	-1.17364
46	-1.19287	-1.19378	-1.19737	-1.21194	-1.21424	-1.20262	-1.20194	-1.19968	-1.19816	-1.1979	-1.19355	-1.19022	-1.18653	-1.18339	-1.17068	-1.18678	1.49904	-1.19773	-1.19688	-1.18577	-1.17634	-1.17963	1.48793	1.48766	1.48643	-1.18934	-1.18507	-1.1809	1.48625	-1.18968	-1.18703	-1.19559	1.49662	1.48376	-1.18035	1.49072	1.50963	1.51702	1.51243	-1.20463	-1.20494	-1.19956	1.49431	1.48739	1.48658	1.49264	1.50195	-1.19287
47	1.50684	1.51595	1.52883	1.53654	-1.24044	-1.23065	-1.21868	-1.22193	-1.21982	-1.21517	-1.21611	-1.21965	1.51316	1.50626	1.50242	1.50629	-1.20291	1.50536	1.49787	-1.19835	1.49088	1.4887	-1.19474	-1.20453	-1.19844	-1.19977	-1.2011	-1.20004	-1.1959	1.49579	1.50328	-1.20514	-1.19783	-1.20003	-1.20916	-1.21893	-1.22957	1.52891	-1.21539	1.50856	1.51004	1.50804	-1.20754	-1.22056	-1.23347	-1.24008	-1.21342	1.50684
48	-1.25337	-1.25318	-1.24654	-1.23722	1.54079	1.54564	-1.24292	-1.23669	-1.24363	1.54028	1.53154	1.52193	-1.22044	-1.2088	-1.21164	-1.20807	1.52149	-1.22	1.52059	1.49944	-1.19836	-1.20072	-1.20947	-1.22033	-1.22577	-1.23113	-1.22423	-1.22025	-1.22097	-1.21555	-1.21047	1.50562	-1.21017	-1.22014	-1.22825	1.53579	1.53185	-1.23468	1.5298	1.52998	1.5258	-1.21481	-1.22132	-1.24081	-1.25798	-1.2496	-1.25344	-1.25337
49	1.5537	1.55607	1.5618	-1.26334	-1.25574	-1.25266	1.55047	1.55049	1.5468	-1.2408	-1.23455	-1.24553	1.53569	1.5261	1.52016	-1.21658	-1.22486	1.53287	-1.22732	-1.21311	-1.21911	-1.24467	-1.2454	-1.22774	-1.25028	1.55455	1.55389	1.55037	-1.23873	-1.2362	-1.23428	1.52993	1.5294	1.5323	1.5354	-1.24623	1.55428	1.55197	1.55823	-1.24992	-1.22761	1.52788	1.54333	1.55567	1.567	1.56687	1.55796	1.5537
50	-1.26493	-1.26309	-1.26425	1.566	1.56348	1.55967	1.56313	1.56992	1.56974	1.56508	1.55848	1.54764	-1.24887	-1.24341	-1.22283	1.51784	1.52819	1.54313	1.53492	1.53248	1.53905	1.54616	1.5518	1.55382	1.55384	-1.26241	-1.26396	-1.25162	1.54635	1.54526	1.53957	-1.2355	-1.23444	-1.23366	-1.24956	1.55592	-1.26187	-1.26886	-1.26179	1.55691	1.55713	-1.25681	-1.25675	-1.26551	1.58004	1.58196	-1.27355	-1.26493

## Sheet: Fig. 5b (DFT)
index of k-point index of band	1(M)	2	3	4	5	6	7	8	9	10	11	12	13	14	15	16	17	18	19	20	21	22	23	24	25	26	27	28	29	30(Gamma)	31(Gamma)	32	33	34	35	36	37	38	39	40	41	42	43	44	45	46	47	48	49
1	-0.990394	-0.990786	-0.991444	-0.991556	-0.990563	-0.988266	-0.985038	-0.981871	-0.979867	-0.979217	-0.97924	-0.979292	-0.979144	-0.978998	-0.97931	-0.98059	-0.98329	-0.987785	-0.99384	-0.999205	-1.02734	-1.03586	-1.03164	-1.025	-1.01871	-1.01534	-1.01512	-1.01574	-1.01618	-1.01632	-1.01632	-1.01578	-1.01438	-1.01285	-1.01268	-1.01842	-1.02742	-1.03618	-1.03293	-1.00529	-0.988517	-0.980895	-0.978094	-0.97746	-0.978941	-0.983776	-0.990292	-0.998871	-1.01036
2	-0.977364	-0.976298	-0.973745	-0.970822	-0.968337	-0.966555	-0.96513	-0.963227	-0.959987	-0.955542	-0.951087	-0.947595	-0.944737	-0.941959	-0.939472	-0.938011	-0.938612	-0.944568	-0.967142	-0.996116	-0.997841	-0.998292	-0.999612	-1.00135	-1.00238	-1.00075	-0.996667	-0.992691	-0.990091	-0.989204	-0.989204	-0.99052	-0.994355	-1.00037	-1.00759	-1.0116	-1.01426	-1.01659	-1.01012	-0.98569	-0.962854	-0.96198	-0.965656	-0.969998	-0.971789	-0.968755	-0.965533	-0.965382	-0.968072
3	-0.936623	-0.936377	-0.935531	-0.933852	-0.931262	-0.92822	-0.925783	-0.925086	-0.926329	-0.928161	-0.928296	-0.925185	-0.919439	-0.912766	-0.907029	-0.906261	-0.916962	-0.934105	-0.942665	-0.94818	-0.952284	-0.954633	-0.955769	-0.956465	-0.957188	-0.958058	-0.95901	-0.959911	-0.960577	-0.960827	-0.960827	-0.960744	-0.960613	-0.960613	-0.960721	-0.960664	-0.96016	-0.959151	-0.957758	-0.955995	-0.947611	-0.923205	-0.907611	-0.90515	-0.906099	-0.909066	-0.913682	-0.91968	-0.925178
4	-0.824743	-0.82573	-0.828634	-0.833287	-0.839353	-0.846173	-0.85276	-0.858158	-0.862128	-0.865219	-0.867937	-0.87048	-0.873158	-0.876619	-0.881607	-0.886821	-0.888012	-0.888801	-0.891456	-0.894953	-0.898434	-0.901462	-0.903719	-0.904972	-0.905171	-0.904488	-0.903256	-0.901896	-0.900845	-0.90045	-0.90045	-0.900694	-0.901301	-0.902021	-0.902755	-0.903741	-0.905391	-0.907833	-0.910503	-0.912037	-0.910943	-0.907335	-0.899632	-0.889572	-0.887605	-0.892614	-0.900943	-0.909058	-0.915696
5	-0.813915	-0.814689	-0.816903	-0.820242	-0.824269	-0.828584	-0.832851	-0.836651	-0.839452	-0.841077	-0.842158	-0.843721	-0.846498	-0.850679	-0.855777	-0.860486	-0.863017	-0.861856	-0.857405	-0.851316	-0.844795	-0.838621	-0.833412	-0.829627	-0.827363	-0.826266	-0.825812	-0.825627	-0.825544	-0.825519	-0.825519	-0.825977	-0.827258	-0.829065	-0.830934	-0.832408	-0.83326	-0.833586	-0.833695	-0.833903	-0.834408	-0.835237	-0.836181	-0.836679	-0.836152	-0.834618	-0.832244	-0.829063	-0.825353
6	-0.738083	-0.740893	-0.747789	-0.756524	-0.765696	-0.774368	-0.781787	-0.78738	-0.790859	-0.792258	-0.7919	-0.790353	-0.788323	-0.786474	-0.785286	-0.785005	-0.785663	-0.787116	-0.789116	-0.791369	-0.793573	-0.795408	-0.796522	-0.796612	-0.795653	-0.79402	-0.792252	-0.790772	-0.789814	-0.789485	-0.789485	-0.789565	-0.789681	-0.789538	-0.788796	-0.787132	-0.784287	-0.780175	-0.774992	-0.769247	-0.763675	-0.759081	-0.756127	-0.755146	-0.756096	-0.758605	-0.761978	-0.765237	-0.767321
7	-0.699534	-0.697242	-0.69186	-0.685514	-0.679384	-0.674071	-0.669916	-0.667103	-0.665683	-0.665571	-0.666541	-0.668233	-0.670158	-0.671723	-0.672322	-0.671498	-0.66913	-0.665476	-0.66104	-0.656366	-0.651885	-0.647865	-0.64443	-0.641598	-0.639334	-0.637582	-0.636285	-0.635397	-0.634881	-0.634712	-0.634712	-0.634756	-0.634936	-0.635388	-0.636301	-0.637892	-0.640367	-0.643876	-0.648467	-0.654033	-0.660257	-0.666568	-0.672161	-0.676165	-0.677939	-0.677276	-0.674379	-0.669774	-0.664249
8	-0.568097	-0.568238	-0.568648	-0.569291	-0.570129	-0.571125	-0.572228	-0.573349	-0.574354	-0.575075	-0.575353	-0.575079	-0.574238	-0.572926	-0.57132	-0.569633	-0.56805	-0.566681	-0.565551	-0.564619	-0.563798	-0.562988	-0.562098	-0.561071	-0.559904	-0.558654	-0.557437	-0.556405	-0.555708	-0.555462	-0.555462	-0.555923	-0.557215	-0.559092	-0.561223	-0.563282	-0.56502	-0.566316	-0.567185	-0.567765	-0.568271	-0.568939	-0.569932	-0.571259	-0.572737	-0.574028	-0.574715	-0.574382	-0.572692
9	-0.42681	-0.426464	-0.425553	-0.424411	-0.423447	-0.423016	-0.423314	-0.424352	-0.425974	-0.42792	-0.429881	-0.431565	-0.432734	-0.433233	-0.432995	-0.432035	-0.430436	-0.428335	-0.425911	-0.423371	-0.420929	-0.418781	-0.417079	-0.415914	-0.415302	-0.415179	-0.415411	-0.415805	-0.416154	-0.416291	-0.416291	-0.416211	-0.416109	-0.416334	-0.417297	-0.419356	-0.422757	-0.427606	-0.433848	-0.441239	-0.449328	-0.457474	-0.464927	-0.470952	-0.474956	-0.476574	-0.475696	-0.472458	-0.467226
10	-0.241009	-0.240484	-0.238902	-0.236257	-0.232573	-0.227938	-0.222507	-0.216472	-0.210001	-0.203172	-0.195916	-0.188003	-0.17907	-0.168691	-0.15647	-0.142153	-0.125733	-0.107532	-0.088276	-0.0691469	-0.0517886	-0.0381759	-0.0302108	-0.0290118	-0.0342384	-0.0440263	-0.0556258	-0.06623	-0.0735607	-0.0761691	-0.0761691	-0.0726534	-0.0629718	-0.0496625	-0.0366677	-0.0285631	-0.0290287	-0.0392062	-0.0574528	-0.0806676	-0.105717	-0.130114	-0.152144	-0.170805	-0.185707	-0.196972	-0.205106	-0.210843	-0.214945
11	0.611384	0.612153	0.613674	0.612868	0.607154	0.598387	0.588007	0.576333	0.563361	0.549065	0.533545	0.517098	0.500255	0.483748	0.468399	0.454933	0.443729	0.434501	0.42587	0.41493	0.397721	0.371929	0.339044	0.302608	0.266026	0.232066	0.203002	0.18072	0.166702	0.161916	0.161916	0.168326	0.186949	0.216057	0.252972	0.294095	0.334523	0.36738	0.386093	0.392391	0.394154	0.397241	0.404563	0.417222	0.435209	0.457798	0.48384	0.511996	0.540921
12	0.631748	0.632741	0.634443	0.634865	0.638695	0.643607	0.645129	0.64265	0.637797	0.631717	0.624884	0.617401	0.609183	0.600022	0.589603	0.577533	0.563397	0.5469	0.528147	0.508025	0.488485	0.472419	0.463	0.462665	0.472275	0.490967	0.516655	0.546467	0.575732	0.591048	0.591048	0.573405	0.540153	0.507717	0.482311	0.467775	0.465897	0.476436	0.499134	0.530629	0.563988	0.593977	0.618243	0.63643	0.648771	0.654892	0.654084	0.649464	0.64666
13	0.648989	0.645947	0.642324	0.645477	0.652456	0.661189	0.672062	0.683273	0.68841	0.689382	0.692068	0.697664	0.705497	0.706987	0.688823	0.667085	0.643741	0.619195	0.594602	0.572797	0.55799	0.552972	0.556798	0.56645	0.579003	0.592152	0.604135	0.613689	0.620155	0.623027	0.623027	0.619688	0.612562	0.601345	0.587885	0.575791	0.570339	0.577744	0.600351	0.63254	0.66516	0.692312	0.71294	0.723341	0.710013	0.693389	0.680073	0.670288	0.662672
14	0.672894	0.677271	0.686592	0.694998	0.695534	0.698439	0.704926	0.707037	0.703682	0.701164	0.703445	0.7108	0.722463	0.719941	0.727404	0.733095	0.732819	0.726902	0.717578	0.706593	0.694575	0.68185	0.669863	0.659698	0.651519	0.645174	0.640489	0.637358	0.63595	0.636615	0.636615	0.635307	0.63555	0.638237	0.643059	0.649803	0.65847	0.669189	0.682128	0.697177	0.71309	0.726473	0.732078	0.72807	0.720643	0.704754	0.691987	0.681957	0.672731
15	0.700656	0.700083	0.698689	0.699858	0.710927	0.722541	0.716295	0.710806	0.714584	0.728184	0.739531	0.739981	0.729808	0.739627	0.758371	0.776558	0.785028	0.771694	0.749244	0.727428	0.709402	0.696236	0.686653	0.679206	0.673242	0.668458	0.664663	0.661637	0.658339	0.652373	0.652373	0.65423	0.657211	0.661837	0.668241	0.676448	0.686568	0.698918	0.714209	0.733668	0.756045	0.767793	0.767149	0.752413	0.741893	0.732057	0.717518	0.7022	0.688467
16	0.77875	0.775861	0.767585	0.755283	0.741155	0.728103	0.729236	0.729167	0.743682	0.762302	0.779182	0.791752	0.803554	0.806356	0.805815	0.806042	0.79941	0.786118	0.773601	0.761787	0.751073	0.741274	0.732048	0.723166	0.714667	0.706835	0.700043	0.694282	0.678585	0.667347	0.667347	0.685655	0.696478	0.702723	0.710578	0.719579	0.729361	0.739625	0.750017	0.760322	0.773141	0.798524	0.796369	0.782719	0.763157	0.743769	0.726255	0.715271	0.712968
17	0.812174	0.808477	0.797674	0.781566	0.763134	0.745441	0.738091	0.749268	0.760461	0.770445	0.782608	0.800093	0.812612	0.823948	0.826146	0.818327	0.811681	0.810947	0.80772	0.800626	0.791422	0.781606	0.772118	0.763247	0.754556	0.745042	0.730977	0.707447	0.692939	0.691408	0.691408	0.69308	0.717251	0.739034	0.748383	0.756689	0.765724	0.77541	0.785844	0.796875	0.807245	0.810383	0.803089	0.792506	0.793205	0.79976	0.809346	0.816559	0.819206
18	0.846496	0.846364	0.846184	0.842441	0.836868	0.832152	0.828228	0.824631	0.820854	0.816823	0.813964	0.815504	0.824966	0.835645	0.833936	0.824324	0.82069	0.825229	0.823566	0.817643	0.8093	0.799195	0.788086	0.777019	0.767039	0.757986	0.748643	0.741868	0.738472	0.737447	0.737447	0.738463	0.741532	0.748405	0.758887	0.769442	0.781895	0.796575	0.812267	0.826321	0.833116	0.825037	0.822978	0.820765	0.819883	0.822793	0.827254	0.831751	0.834181
19	0.861107	0.858429	0.852952	0.852204	0.85582	0.860709	0.866068	0.871454	0.876476	0.878106	0.866855	0.856131	0.847706	0.841308	0.841302	0.841927	0.840523	0.841891	0.847759	0.847545	0.836782	0.821986	0.807092	0.793535	0.78183	0.771961	0.763852	0.75871	0.756657	0.756457	0.756457	0.757326	0.761883	0.772561	0.786279	0.800408	0.814066	0.825963	0.835297	0.841703	0.842207	0.833663	0.841002	0.848257	0.850994	0.853996	0.856182	0.857216	0.857367
20	0.90969	0.909563	0.909847	0.910762	0.911621	0.911405	0.908826	0.902608	0.892624	0.883064	0.884848	0.882181	0.873269	0.865158	0.861291	0.860232	0.862524	0.870254	0.876342	0.873116	0.869517	0.861966	0.850129	0.834507	0.814785	0.793199	0.776447	0.767536	0.762483	0.760406	0.760406	0.762897	0.769791	0.783077	0.804428	0.824676	0.840152	0.852886	0.862843	0.865834	0.858927	0.855703	0.855081	0.860416	0.867217	0.873103	0.877717	0.881761	0.886364
21	0.935389	0.936417	0.936971	0.935568	0.933455	0.931393	0.929263	0.92639	0.921441	0.912753	0.902036	0.895671	0.893441	0.888968	0.88903	0.89425	0.896973	0.893828	0.890508	0.889642	0.883538	0.875304	0.864527	0.85094	0.836635	0.823611	0.812923	0.805398	0.801267	0.80002	0.80002	0.802203	0.808634	0.818891	0.832611	0.850002	0.869009	0.885724	0.89708	0.891236	0.876109	0.865169	0.866834	0.889688	0.91608	0.934906	0.933636	0.926117	0.919011
22	0.954528	0.954507	0.954472	0.952926	0.9493	0.944835	0.940901	0.93779	0.933421	0.926196	0.917525	0.908639	0.903678	0.906688	0.913382	0.919554	0.921084	0.917546	0.912453	0.909536	0.904182	0.894778	0.883204	0.871279	0.859952	0.84949	0.84025	0.832782	0.827791	0.826012	0.826012	0.828061	0.834105	0.84398	0.857487	0.873737	0.890195	0.902176	0.904533	0.907315	0.910746	0.914914	0.925978	0.939009	0.945455	0.943532	0.949937	0.955107	0.956368
23	0.96963	0.970451	0.97316	0.977595	0.981722	0.982843	0.978062	0.968003	0.959829	0.95858	0.961616	0.965025	0.967038	0.967738	0.967815	0.969106	0.968644	0.956485	0.945078	0.940479	0.94335	0.947165	0.949275	0.949978	0.950101	0.950337	0.950982	0.951946	0.952861	0.953248	0.953248	0.953301	0.953427	0.953432	0.952809	0.950789	0.946791	0.940936	0.934218	0.927731	0.926797	0.935756	0.94723	0.957025	0.96377	0.970058	0.977811	0.986604	0.989821
[truncated: 41 more columns]

## Sheet: Fig. 5c (DeepH-E3)
index of k-point index of band	1(M)	2	3	4	5	6	7	8	9	10	11	12	13	14	15	16	17(Gamma)	18(Gamma)	19	20	21	22	23	24	25	26	27	28	29	30	31	32	33	34	35	36	37(K)	38(K)	39	40	41	42	43	44	45	46	47(M)
1	-0.0578493	-0.0494853	-0.0398181	-0.0291689	-0.0185517	-0.0100015	-0.00566652	-0.00663495	-0.0124362	-0.0218791	-0.0347722	0.0400186	-0.0173401	-0.0709809	-0.109289	-0.128369	-0.135454	-0.135454	-0.13022	-0.115691	-0.0795649	-0.0277789	0.0295388	0.0784926	-0.0243835	-0.0169653	-0.00843202	0.00183783	0.0117783	0.0185049	0.0202852	0.0175923	0.0131276	0.0108139	0.0131016	0.0179021	0.0201062	0.0201062	0.0187057	0.00930401	-0.00572579	-0.0227107	-0.0382294	-0.0494091	-0.0549393	-0.0565991	-0.0578493
2	-0.0580963	-0.0651712	-0.070076	-0.0708245	-0.0668232	-0.060068	-0.0535624	-0.0491626	-0.0474008	-0.0486903	0.103805	0.0431842	-0.0202722	-0.075377	-0.115891	-0.133482	-0.135732	-0.135732	-0.133657	-0.118257	-0.0835956	-0.0318952	0.0228241	0.0876439	-0.051786	-0.0502548	-0.0496756	-0.0491623	-0.0489809	-0.0495638	-0.0508455	-0.0522506	-0.0531235	-0.0531225	-0.0522212	-0.0508032	-0.0498676	-0.0498676	-0.0527157	-0.0572572	-0.0617785	-0.0655607	-0.0680614	-0.0681883	-0.0654539	-0.0612157	-0.0580963
3	-0.205847	-0.198876	-0.187867	-0.177722	-0.171984	-0.170644	-0.171422	-0.171967	-0.170866	0.16988	0.106949	-0.0528057	-0.0783307	-0.111991	-0.151158	-0.186793	-0.204823	-0.204823	-0.185874	-0.150533	-0.108115	-0.0746719	-0.0500419	-0.0340506	0.135434	0.192505	0.246255	-0.198327	-0.197998	-0.189859	-0.173892	-0.153316	-0.132624	-0.116509	-0.108416	-0.107912	-0.11154	-0.11154	-0.114075	-0.129048	-0.153375	-0.179854	-0.200838	-0.211039	-0.210845	-0.206859	-0.205847
4	-0.205981	-0.205994	-0.201649	-0.198063	-0.197396	-0.199129	-0.201519	-0.202608	0.235733	0.172992	-0.0545875	-0.0677383	-0.0901152	-0.121187	-0.159454	-0.195383	-0.205237	-0.205237	-0.192478	-0.153595	-0.118336	-0.08981	-0.0687996	-0.0568191	0.145031	0.201032	-0.193719	0.29213	-0.24722	-0.244479	-0.239961	-0.233486	-0.225031	-0.210412	-0.184564	-0.159984	-0.146507	-0.146507	-0.157049	-0.171984	-0.189074	-0.206082	-0.219207	-0.223171	-0.21811	-0.210451	-0.205981
5	-0.280847	-0.277205	-0.281139	-0.288929	-0.296491	-0.299927	0.352463	0.297775	0.239783	-0.168003	-0.164432	-0.161884	-0.162478	-0.169072	-0.184803	-0.204917	-0.216823	-0.216823	-0.205781	-0.188018	-0.17312	-0.167912	-0.169242	-0.173962	-0.180249	-0.187121	0.254861	0.305093	0.32744	0.352419	-0.289858	-0.27473	-0.253145	-0.232175	-0.22236	-0.217882	-0.215791	-0.215791	-0.215118	-0.217831	-0.223817	-0.231939	-0.240433	-0.249883	-0.260985	-0.271844	-0.280847
6	-0.28104	-0.29179	-0.305054	-0.317223	-0.326288	-0.330353	-0.296613	0.304728	-0.20112	-0.197362	-0.193075	-0.189797	-0.188319	-0.189921	-0.19752	-0.210657	-0.216929	-0.216929	-0.215521	-0.204852	-0.199514	-0.202115	-0.209658	-0.219683	-0.230046	-0.239051	-0.245295	-0.247869	0.348715	-0.298283	0.371327	-0.305708	-0.290541	-0.277355	-0.267065	-0.260349	-0.257775	-0.257775	-0.260247	-0.266047	-0.273854	-0.28136	-0.286449	-0.289076	-0.289574	-0.287048	-0.28104
7	-0.395017	-0.386131	-0.379214	-0.374901	-0.37343	0.397451	0.364682	-0.28791	-0.278645	-0.273123	-0.272577	-0.27603	-0.281849	-0.28837	-0.29386	-0.297696	-0.302894	-0.302894	-0.297262	-0.293511	-0.289368	-0.28376	-0.278476	-0.275673	-0.27677	-0.281519	-0.288616	-0.295874	-0.300003	0.38333	-0.319873	0.38903	0.40758	-0.359313	-0.361134	-0.361433	-0.356319	-0.356319	-0.363857	-0.369605	0.427445	0.413953	0.411252	0.423213	-0.389207	-0.391643	-0.395017
8	-0.395161	-0.405028	-0.411033	0.46214	0.432986	0.41663	-0.328153	-0.321338	-0.314061	-0.309288	-0.307378	-0.307015	-0.306698	-0.305893	-0.305558	-0.306149	-0.303101	-0.303101	-0.306368	-0.305927	-0.305751	-0.30653	-0.306745	-0.305974	-0.305657	-0.307942	-0.313614	-0.321331	-0.327537	-0.327884	0.409871	-0.363942	-0.360057	0.42694	0.446223	-0.389987	-0.395659	-0.395659	-0.391058	0.445972	-0.374391	-0.380026	-0.385667	-0.388198	0.450259	-0.397531	-0.395161
9	-0.434924	-0.428935	-0.429684	-0.40738	-0.400369	-0.374192	-0.375808	-0.377363	-0.378766	-0.379055	-0.376903	-0.372916	-0.369146	-0.367097	-0.367551	-0.370285	-0.373519	-0.373519	-0.368965	-0.364761	-0.362854	-0.363494	-0.366281	-0.370485	-0.374666	0.433042	0.424632	0.420648	0.425129	-0.371428	-0.368358	0.431687	-0.381756	-0.388913	-0.391207	0.463632	0.472721	0.472721	0.463757	-0.393412	-0.397922	-0.396684	-0.392531	-0.393361	-0.396748	0.488996	-0.434924
10	-0.435142	-0.443927	0.488052	0.491006	0.458634	-0.394216	-0.391774	-0.394137	-0.399674	-0.405414	-0.406843	-0.402232	-0.394612	-0.386743	-0.380258	-0.376261	-0.373695	-0.373695	-0.376829	-0.379793	-0.383933	-0.389191	-0.395137	0.451474	0.442575	-0.37773	-0.379816	-0.379742	-0.37619	0.440638	-0.376192	-0.375933	0.450947	0.468056	-0.423082	-0.428257	0.490885	0.490885	0.484982	0.47293	0.466793	0.470659	-0.424585	-0.427383	-0.430121	-0.432072	-0.435142
11	0.530017	0.511673	-0.454099	-0.440663	-0.453007	0.494133	0.477078	0.467966	0.465771	0.46755	0.469946	0.471388	0.472545	0.474497	0.477365	0.480417	0.482558	0.482558	0.480757	0.478201	0.474086	0.467608	0.459752	-0.400965	-0.404562	-0.404231	-0.401473	-0.397767	-0.392264	-0.38402	0.463616	0.48671	-0.437767	-0.427038	0.481717	0.489795	-0.43424	-0.43424	-0.432252	-0.427731	-0.424847	-0.424856	0.485196	-0.44451	-0.442486	-0.438865	0.530017
12	0.530311	0.531681	0.515494	-0.464457	0.516691	-0.460757	0.511956	0.508331	0.507594	0.506452	0.501879	0.494884	0.48901	0.485874	0.484703	0.483983	0.482848	0.482848	0.484057	0.485285	0.488846	0.497499	0.510885	-0.450105	-0.444231	-0.444672	-0.446917	-0.449856	-0.454297	-0.458529	-0.457093	-0.448762	0.504178	0.510426	0.506942	0.500901	0.498209	0.498209	0.499495	0.506263	-0.441725	-0.436603	-0.441664	0.506669	0.528228	-0.485783	0.530311
13	-0.492734	-0.491108	0.550972	0.537145	-0.473301	0.520162	-0.464331	-0.465264	-0.463047	-0.460694	-0.463679	-0.472057	-0.479735	-0.483264	-0.481482	-0.478016	-0.479917	-0.479917	-0.479588	-0.481492	-0.479463	-0.472597	-0.461679	-0.465224	-0.458998	-0.460414	-0.463088	-0.464762	-0.466822	-0.468787	-0.468461	-0.464306	-0.458098	-0.453976	-0.453235	-0.453899	-0.453474	-0.453474	-0.453183	-0.449996	0.507497	0.510526	0.518596	-0.463359	-0.47513	0.544049	-0.492734
14	-0.493002	-0.498779	-0.49345	0.551563	0.53329	-0.478361	-0.48033	-0.479475	-0.475924	-0.473566	-0.478017	-0.489939	-0.501776	-0.506564	-0.50223	-0.490407	-0.480155	-0.480155	-0.486808	-0.49428	-0.496872	-0.490959	-0.478037	0.524733	0.533191	0.536121	0.539623	0.548096	0.560881	-0.498397	-0.493702	0.539508	0.529253	0.524995	0.525032	0.522066	0.518069	0.518069	0.526307	0.535758	-0.478339	-0.468391	-0.460979	0.530447	0.543277	0.55048	-0.493002
15	0.56099	0.5571	-0.506068	-0.494816	-0.495043	-0.499732	-0.504413	-0.504815	-0.505048	-0.509938	-0.52026	-0.524506	-0.523118	-0.517291	-0.517245	-0.525509	-0.533241	-0.533241	-0.528616	-0.525881	-0.527266	-0.530548	-0.527506	-0.515506	-0.49921	-0.4922	-0.496891	-0.503843	-0.504659	0.564051	0.551946	0.550868	0.539737	0.532065	0.527495	0.527545	0.529897	0.529897	0.542292	-0.488447	0.543248	0.540495	0.538857	-0.487054	-0.489771	-0.495049	0.56099
16	0.56123	0.57111	0.569275	-0.511039	-0.508965	-0.507889	-0.508132	-0.508669	-0.511213	-0.517349	-0.525529	-0.542429	-0.545057	-0.544204	-0.54205	-0.53763	-0.533532	-0.533532	-0.537768	-0.543119	-0.546613	-0.544391	-0.536839	-0.520194	-0.509424	-0.506679	-0.514154	-0.522438	-0.516805	-0.511074	0.565681	-0.493355	-0.495746	-0.499772	-0.503951	-0.506335	-0.506036	-0.506036	-0.497982	-0.504832	-0.498065	-0.494463	-0.49061	0.545528	0.560032	-0.510954	0.56123
17	-0.518036	-0.514322	-0.512488	-0.515308	-0.52938	-0.534256	-0.531097	-0.530578	-0.53174	-0.531674	-0.537261	-0.551817	-0.577462	-0.589364	-0.589236	-0.589123	-0.593237	-0.593237	-0.589399	-0.588898	-0.586615	-0.578524	-0.557334	-0.543644	-0.534005	-0.529975	-0.528895	-0.528786	0.581237	0.577464	-0.50767	-0.508825	-0.512819	-0.515769	-0.515769	0.572555	0.569948	0.569948	0.56554	0.563615	0.56815	-0.506426	-0.499512	-0.499604	-0.503693	0.574675	-0.518036
18	-0.518117	-0.520362	-0.521973	-0.53009	0.595666	0.597313	0.601145	0.607196	-0.553802	-0.555496	-0.560842	-0.563289	-0.583425	-0.603244	0.665299	0.662065	-0.593546	-0.593546	-0.60347	0.664192	-0.603724	-0.591431	-0.56743	-0.550565	-0.543888	-0.543632	-0.549491	0.595096	-0.534877	0.587141	0.591434	0.591079	0.585415	0.581958	0.578806	-0.514991	-0.516201	-0.516201	-0.512037	0.56794	-0.517078	0.582117	-0.538798	-0.527437	-0.520588	-0.519283	-0.518117
19	0.598266	0.587947	0.590411	0.596021	-0.53997	-0.550777	-0.554159	-0.553898	0.614471	-0.56187	-0.572911	-0.588517	-0.602507	0.669014	-0.61013	-0.604933	0.661498	0.661498	0.66154	-0.607117	0.667991	-0.604098	-0.587434	-0.575203	-0.563475	-0.557045	0.609536	-0.558323	0.604543	-0.538669	-0.541343	-0.542295	-0.539967	-0.536676	-0.535166	-0.535836	-0.537842	-0.537842	-0.533003	-0.526039	0.599631	-0.551271	0.597204	0.607502	0.60425	0.593049	0.598266
20	0.59842	0.608178	0.611572	0.609292	0.60733	0.609941	0.621312	-0.562787	-0.556524	0.622936	0.635981	-0.594464	-0.606311	0.674577	0.669343	0.664274	0.661604	0.661604	0.664514	0.669525	0.674375	0.668494	0.658156	0.642126	0.631197	0.622059	-0.559199	0.622902	-0.565504	0.614674	0.607794	0.612254	-0.562538	-0.565624	-0.567285	0.621311	0.612536	0.612536	0.620576	-0.566468	-0.560972	0.62158	0.623151	0.620194	0.625185	0.612912	0.59842
21	0.642995	0.636113	0.631581	-0.573928	-0.566184	-0.565867	-0.572087	0.637454	-0.591029	0.649672	-0.592097	0.654493	0.667736	-0.626233	-0.628591	-0.622894	-0.619097	-0.619097	-0.620756	-0.628687	-0.629027	0.67537	-0.607363	-0.59124	-0.581794	-0.578126	-0.577601	-0.573949	0.626933	-0.567815	-0.562905	-0.560497	0.62359	0.632741	0.631011	-0.567416	-0.566163	-0.566163	-0.56852	0.62998	0.639259	0.646895	0.644048	0.638619	0.633437	0.638226	0.642995
22	0.643539	0.641252	0.637795	0.636533	0.647181	-0.588906	-0.588979	-0.588531	0.649401	-0.593737	0.651614	0.662975	0.6752	-0.632623	-0.637874	-0.631468	-0.619141	-0.619141	-0.630252	-0.635704	-0.636858	-0.619431	0.666611	0.65448	0.648432	0.645925	0.638139	-0.583321	-0.587462	-0.587316	0.643354	0.646193	-0.592554	-0.591008	-0.592885	-0.596297	-0.595709	-0.595709	0.651375	-0.599509	-0.600512	0.657459	0.653925	0.648327	0.642894	0.64567	0.643539
23	-0.597235	-0.591079	-0.583118	0.642467	-0.592202	0.659	-0.592756	-0.603559	-0.612002	-0.608446	-0.608543	-0.620311	-0.635845	-0.644075	-0.652885	-0.635143	-0.633863	-0.633863	-0.635973	-0.650845	-0.647333	-0.629263	-0.619386	-0.615506	-0.617777	0.675876	0.661696	0.64374	-0.597753	0.647497	-0.596598	-0.596355	0.653552	0.660257	0.659599	0.654642	0.654614	0.654614	-0.597952	0.659301	0.661536	-0.601387	-0.59853	-0.599057	0.656903	0.648322	-0.597235
24	-0.597494	-0.601135	-0.600611	-0.596418	0.654914	-0.605121	0.67032	0.677776	-0.620398	-0.616792	-0.619894	0.688498	0.698206	-0.648072	-0.660433	-0.646208	-0.63416	-0.63416	-0.64588	0.718882	-0.651939	0.701837	0.687739	0.683388	0.681597	-0.619699	-0.61919	-0.607891	0.657696	-0.606803	0.662826	0.661306	0.663123	0.666811	0.671708	0.673508	0.673536	0.673536	0.67289	0.671532	0.66976	0.667223	0.666732	0.660461	-0.601733	-0.597954	-0.597494
25	0.661499	0.659344	0.660912	0.668855	-0.619964	0.670919	-0.628453	-0.627467	0.678513	0.681868	0.68521	-0.633004	-0.645748	0.715608	0.71917	-0.649842	-0.645395	-0.645395	-0.649213	-0.661285	0.719014	-0.647162	-0.635471	-0.634361	0.695496	-0.637623	-0.624267	0.672812	-0.608683	0.669741	-0.609059	0.671861	0.681774	-0.62647	-0.622678	-0.6183	-0.616472	-0.616472	-0.623388	-0.627812	-0.623437	-0.613019	-0.61119	-0.611303	-0.609414	-0.602714	0.661499
26	0.661706	0.669646	0.674332	0.681982	0.683437	-0.629681	0.688046	-0.646302	0.698123	0.690654	0.696187	0.704994	0.714256	0.722845	0.723296	-0.653085	-0.64547	-0.64547	-0.65221	0.722781	0.72018	-0.652166	-0.640844	-0.641249	-0.638681	0.701742	0.68998	-0.616386	-0.617953	0.681037	0.670075	-0.618506	-0.625935	0.690944	0.688075	-0.633314	-0.63046	-0.63046	-0.633299	0.690794	0.69366	0.685369	0.680639	0.675654	0.667938	0.665767	0.661706
27	0.675781	0.676571	0.687604	-0.632025	0.693735	0.699311	-0.650131	0.70451	-0.646085	-0.649054	-0.649997	-0.649019	-0.658541	-0.669709	-0.665853	0.717865	0.717974	0.717974	0.71757	-0.666239	-0.665083	0.713584	0.705614	0.699615	-0.64482	0.704091	-0.650953	0.705244	0.686049	-0.623728	-0.631703	-0.635895	-0.635963	-0.634341	-0.635235	0.691698	0.696197	0.696197	0.693278	-0.64159	0.696732	0.695473	0.691864	0.687062	0.677705	0.676089	0.675781
28	0.676282	0.681002	0.693197	0.701611	-0.637473	-0.6488	0.712441	0.715108	0.716108	-0.662541	0.721442	0.719391	0.723656	0.734434	-0.672508	0.720498	0.718274	0.718274	0.720474	-0.669234	-0.672977	-0.66432	0.722238	0.719661	0.713317	-0.648531	0.713739	-0.649824	0.699357	-0.641613	-0.647676	-0.651047	-0.65405	0.708058	-0.64412	-0.640544	-0.642702	-0.642702	-0.647698	0.703106	-0.64484	-0.646732	-0.643653	-0.633623	-0.624763	0.68462	0.676282
29	0.703217	0.702617	-0.641497	-0.644761	-0.650079	0.708211	0.7219	-0.663809	-0.662381	0.721039	-0.664726	-0.66496	-0.668372	-0.68104	-0.688142	-0.678827	-0.679815	-0.679815	-0.675799	-0.683105	0.735951	0.724904	-0.666201	-0.668471	-0.667718	0.719145	0.721419	-0.661642	-0.647787	-0.648553	0.723252	0.721257	0.715795	-0.652492	0.70675	0.706547	0.704793	0.704793	0.707362	-0.648294	-0.65199	-0.656265	-0.657348	-0.648637	0.696827	-0.638064	0.703217
30	0.703309	-0.649185	-0.652319	0.709693	0.712978	0.72306	-0.66484	0.723856	0.72727	0.737085	0.73818	0.736865	0.738874	-0.684105	-0.689746	-0.683598	-0.679929	-0.679929	-0.687806	-0.694159	-0.680907	0.736133	0.731856	0.732173	0.72667	-0.667083	-0.665019	0.719926	-0.662739	0.726573	-0.667962	0.725133	-0.667933	0.721404	0.715814	0.719771	0.724418	0.724418	0.71859	0.713401	0.715423	-0.66991	0.72515	0.712405	-0.648938	0.708347	0.703309
31	-0.656462	0.71527	0.713836	-0.662682	0.722951	-0.667388	0.732435	0.733252	0.739685	0.745398	-0.687761	-0.684071	-0.682359	0.749405	0.75516	0.770653	0.775565	0.775565	0.770879	0.75753	0.746285	-0.687856	-0.690267	-0.691177	-0.690005	-0.685319	-0.680351	0.737392	0.732269	-0.671584	0.727173	-0.671245	0.730378	-0.665982	-0.666702	-0.666345	-0.666419	-0.666419	-0.667849	-0.670622	-0.667787	0.73512	-0.672327	-0.665917	-0.666525	-0.661391	-0.656462
32	-0.656643	-0.6589	0.726327	0.726531	-0.670588	0.735454	0.745072	0.751818	-0.695719	-0.691787	0.751281	0.748642	0.746621	0.752638	0.761357	0.774684	0.775953	0.775953	0.774246	0.7594	-0.697406	0.754093	0.753024	0.753854	0.75811	-0.695192	-0.687356	-0.680356	-0.677185	0.734778	-0.686134	-0.685637	-0.686453	0.735204	0.733013	0.730238	0.729101	0.729101	0.734627	0.739919	0.746119	0.742622	-0.679105	-0.679568	0.735069	0.724186	-0.656643
33	-0.682671	-0.6782	-0.673778	-0.676911	0.741656	-0.683629	-0.68711	-0.693976	0.762026	-0.703655	-0.696798	-0.693871	-0.693841	-0.695928	-0.706491	0.77579	0.781195	0.781195	0.776422	-0.706032	0.759931	-0.696372	0.761641	-0.71047	-0.708417	0.753757	0.746295	-0.685274	-0.68778	-0.678949	-0.688994	-0.69748	0.75004	-0.689441	-0.690532	-0.689874	-0.687291	-0.687291	-0.684406	-0.684628	-0.689709	-0.689017	-0.695235	-0.692005	-0.680093	-0.669802	-0.682671
34	-0.682835	-0.685088	-0.683526	0.736207	-0.688431	0.756449	0.754872	0.756762	-0.708562	0.764516	0.75967	0.760872	0.760923	-0.705062	0.767236	0.778893	0.781496	0.781496	0.779392	0.769553	0.763875	0.757085	-0.704211	0.771087	0.777819	-0.716906	0.758761	0.754355	0.746165	-0.691379	-0.697809	-0.717841	-0.696621	-0.696214	-0.697784	-0.698114	-0.697892	-0.697892	-0.695088	-0.69139	-0.69738	-0.700234	0.759108	0.750768	-0.692849	-0.682452	-0.682835
35	-0.70393	-0.698252	-0.691677	-0.690667	0.754386	-0.703482	-0.708745	-0.711037	0.768491	0.777676	0.777254	0.772472	-0.712599	0.765325	-0.71137	-0.722247	-0.728651	-0.728651	-0.721573	-0.717016	-0.707708	0.768977	0.769557	0.776472	-0.720018	0.780605	-0.710445	-0.701672	-0.697431	-0.699702	-0.712035	0.781041	-0.728272	-0.725662	-0.721615	-0.721378	-0.720406	-0.720406	-0.715626	-0.713991	0.762439	0.763338	-0.70551	-0.702613	0.751775	-0.696432	-0.70393
36	-0.704098	-0.706977	-0.703848	-0.697589	-0.696856	0.773594	-0.724806	-0.721845	-0.722796	-0.723885	-0.723753	-0.720594	0.770852	0.773646	0.77661	-0.728814	-0.728851	-0.728851	-0.731553	0.777186	0.773471	-0.719484	-0.723527	-0.725137	0.791501	0.787968	0.786032	0.782926	-0.728237	-0.724707	-0.72452	-0.724126	-0.737224	0.800538	0.795226	0.795402	0.793103	0.793103	0.78971	0.777068	-0.714481	-0.716214	-0.711071	-0.713235	-0.708506	-0.709674	-0.704098
37	-0.720147	-0.71778	-0.722316	-0.726852	-0.726624	-0.724114	-0.730136	0.788489	0.789915	0.787887	0.788956	0.787368	-0.726835	-0.718021	0.783182	0.797315	0.804104	0.804104	0.797684	0.784099	-0.721064	0.785872	0.786654	-0.730722	-0.734164	-0.737129	-0.735695	-0.73167	0.787436	0.791589	-0.735306	-0.741199	0.805446	-0.7433	-0.74461	-0.742705	-0.740345	-0.740345	-0.741609	-0.743454	-0.737102	-0.721606	0.774381	0.785354	-0.721133	-0.722407	-0.720147
38	-0.720283	-0.725778	0.784331	-0.732515	-0.733614	-0.733067	0.788323	-0.739374	-0.747582	-0.748299	-0.742787	-0.734459	0.785981	0.785515	-0.729468	0.799429	0.804436	0.804436	0.799574	-0.727455	0.785428	-0.729847	-0.732124	0.790078	0.796765	0.802867	0.800295	0.797075	-0.736963	-0.734346	0.794941	-0.750088	-0.749215	-0.756524	0.820165	0.821892	0.824293	0.824293	0.813423	0.805795	0.799027	0.797544	-0.735008	-0.741927	-0.741238	-0.734822	-0.720283
39	0.797348	0.784976	-0.729864	0.798426	-0.745231	-0.743975	-0.746844	-0.752631	-0.762961	-0.767845	-0.768247	-0.764722	-0.754277	-0.735274	0.787975	-0.748463	-0.759694	-0.759694	-0.750342	0.787928	-0.733161	-0.745775	-0.75433	-0.760179	0.812644	0.809937	-0.748811	-0.741867	-0.746516	-0.749321	0.816091	0.812407	-0.77152	0.818701	-0.762489	-0.76523	-0.767912	-0.767912	-0.772917	-0.763104	-0.755778	-0.741895	0.807978	0.800111	0.801583	0.797111	0.797348
40	0.797862	-0.7522	-0.748653	-0.746299	0.814746	0.820446	0.809213	0.815561	0.823177	0.834785	-0.784741	-0.776588	-0.762146	-0.742902	-0.733893	-0.750474	-0.759932	-0.759932	-0.753446	-0.744336	-0.748624	-0.761166	-0.7736	0.833886	-0.764159	-0.757778	0.810834	-0.751475	0.810203	0.81626	-0.758391	-0.767961	0.832789	-0.779744	-0.779631	-0.776885	-0.774039	-0.774039	-0.780293	-0.782104	-0.772835	-0.758814	-0.754057	-0.751018	-0.749656	0.801156	0.797862
41	-0.755474	0.812463	-0.75144	-0.751312	-0.758052	-0.764541	-0.765107	-0.766441	-0.77125	-0.781592	0.843327	-0.793309	-0.784678	-0.765319	-0.75961	-0.760334	-0.772525	-0.772525	-0.756882	-0.753359	-0.760961	-0.77712	-0.782156	-0.776274	-0.771133	-0.767707	-0.761834	0.816871	0.825359	0.842841	0.838565	0.842156	-0.783459	-0.788722	0.849235	0.851341	0.850946	0.850946	-0.79098	-0.795262	0.845915	-0.775351	-0.767172	-0.761463	0.808662	-0.749161	-0.755474
42	-0.755723	-0.755526	0.823553	-0.771373	-0.770901	-0.77206	0.827792	-0.782706	-0.788339	-0.796338	-0.797103	0.852877	-0.789074	-0.777754	-0.77568	-0.776723	-0.772633	-0.772633	-0.775881	-0.770641	-0.773705	-0.785862	-0.792869	-0.784782	-0.781278	-0.775866	-0.770627	-0.772786	-0.780125	-0.788155	-0.794696	-0.794466	-0.797992	0.84988	-0.791343	-0.79706	-0.802874	-0.802874	0.863344	0.858125	-0.79583	0.835222	0.827534	0.82486	-0.763409	-0.761069	-0.755723
43	-0.767302	-0.765263	-0.768707	0.830662	0.836767	0.833989	-0.776719	0.841208	0.852136	0.856618	0.867489	-0.809799	0.863358	-0.783336	-0.779568	-0.77959	-0.781939	-0.781939	-0.780332	-0.786162	-0.78659	-0.79573	0.852977	-0.793468	-0.788465	0.838852	0.832333	0.837267	-0.792117	-0.794553	-0.797661	0.856256	0.858517	0.869618	0.867861	0.873041	0.883862	0.883862	0.877143	-0.818652	-0.805363	-0.792972	-0.785328	-0.781214	-0.775239	-0.770839	-0.767302
44	-0.767603	-0.773715	-0.780065	-0.784142	-0.78845	-0.790831	0.844952	0.845721	-0.798023	-0.812278	-0.81582	-0.823401	-0.807392	-0.794837	-0.789433	-0.786949	-0.782115	-0.782115	-0.782838	-0.791054	-0.793219	-0.800706	-0.811269	0.871376	0.85517	-0.783893	-0.785946	-0.790091	0.857716	0.862668	0.868131	-0.799323	-0.803491	-0.813173	-0.820193	-0.823167	-0.825937	-0.825937	-0.823945	0.885367	-0.814731	-0.81357	-0.809517	-0.801228	-0.792315	-0.777787	-0.767603
45	-0.821752	-0.808784	-0.799483	-0.801129	-0.805116	0.850416	-0.790685	-0.789425	0.857491	-0.815681	-0.826454	0.883227	-0.809295	-0.811312	-0.804085	-0.794041	-0.794053	-0.794053	-0.794661	-0.801462	-0.805776	0.867601	-0.817896	-0.819399	-0.821041	0.870869	-0.801357	-0.799865	-0.807969	-0.81881	-0.814217	-0.817315	0.86536	-0.82034	-0.834847	0.900045	0.887807	0.887807	0.890734	-0.833253	-0.824844	-0.818139	0.867731	0.862505	0.872275	-0.812252	-0.821752
46	-0.822198	-0.823717	-0.822751	-0.827283	0.876145	-0.804912	-0.805153	-0.809123	-0.813521	0.874816	-0.833362	-0.825508	-0.819428	0.872989	-0.810891	-0.804096	-0.794339	-0.794339	-0.807012	-0.811236	0.877828	-0.821138	0.885699	-0.826628	0.879272	-0.81289	0.875153	0.87303	0.875068	-0.827844	-0.828453	0.879626	-0.828449	-0.835813	-0.849593	-0.843393	-0.846466	-0.846466	-0.841537	0.894746	0.891242	0.884614	-0.820488	-0.823708	-0.820627	-0.825951	-0.822198
47	0.898199	0.891805	0.887606	0.88642	0.881316	0.869872	0.880136	-0.832988	-0.830395	-0.829684	0.896169	-0.833743	-0.829905	-0.817912	0.881805	-0.825545	-0.830857	-0.830857	-0.825533	-0.821371	-0.82137	-0.831808	-0.839751	0.895944	-0.829205	0.886267	-0.831602	-0.831269	-0.829335	0.891258	0.894442	-0.830087	0.897221	-0.851712	0.91235	-0.855578	-0.855268	-0.855268	-0.856848	-0.840315	-0.841345	-0.842674	0.895298	-0.832742	-0.828448	0.884803	0.898199
48	0.898661	0.904787	-0.849999	0.90303	-0.831632	-0.832803	-0.831097	0.893831	0.903367	0.906399	-0.841427	-0.846547	0.895246	-0.83077	-0.824197	-0.830259	-0.831024	-0.831024	-0.830908	-0.825507	-0.827551	0.896996	-0.8419	-0.841874	0.896454	-0.831635	0.889987	-0.842356	-0.843964	-0.83925	-0.842748	0.901953	-0.839296	0.91178	-0.859487	-0.867511	-0.869361	-0.869361	-0.863441	-0.856954	0.903603	0.907694	-0.840327	0.891041	-0.840047	-0.843206	0.898661
49	-0.847257	-0.846771	0.909019	-0.84977	-0.851471	-0.851737	-0.847202	-0.842084	-0.848455	-0.852129	0.915468	-0.851327	-0.84043	-0.839379	-0.827357	0.890005	0.89741	0.89741	0.891152	0.884992	-0.834751	-0.846186	0.908881	0.914718	-0.842196	-0.842283	-0.841634	0.902161	0.902457	-0.852946	-0.856704	-0.84437	-0.85026	-0.86309	-0.881615	-0.889246	-0.893486	-0.893486	-0.888146	-0.869204	-0.864338	-0.861564	-0.860584	-0.861374	0.909915	0.909885	-0.847257
50	-0.847745	-0.859338	-0.866172	-0.866656	0.914444	0.909897	0.917795	-0.861127	0.916097	-0.861702	-0.859131	0.916056	-0.852045	0.902572	-0.834201	-0.834177	0.897628	0.897628	-0.834622	-0.834169	0.90474	-0.849793	-0.861485	-0.86206	-0.868155	-0.857395	-0.862416	-0.866043	-0.858235	0.917368	0.922898	-0.866775	-0.865878	0.93168	0.941786	0.95273	0.95241	0.95241	0.951652	-0.885577	-0.879007	-0.871714	-0.875947	-0.86697	-0.865065	-0.855289	-0.847745

## Sheet: Fig. 5c (DFT)
index of k-point index of band	1(M)	2	3	4	5	6	7	8	9	10	11	12	13	14	15	16	17	18	19	20	21	22	23	24	25	26	27	28	29	30(Gamma)	31(Gamma)	32	33	34	35	36	37	38	39	40	41	42	43	44	45	46	47	48	49
1	-0.981114	-0.986329	-0.987045	-0.983986	-0.980914	-0.981481	-0.986326	-0.992225	-0.991522	-0.985031	-0.979123	-0.97687	-0.978948	-0.983917	-0.9826	-0.976147	-0.973526	-0.971533	-0.971706	-0.958543	-0.950923	-0.955438	-0.958073	-0.956194	-0.954316	-0.952512	-0.950188	-0.947123	-0.943492	-0.939931	-0.939931	-0.942696	-0.945309	-0.94765	-0.950167	-0.953523	-0.957552	-0.957714	-0.960256	-0.971269	-0.980001	-0.986216	-0.990876	-0.989359	-0.982487	-0.975572	-0.970855	-0.970515	-0.971916
2	-0.981114	-0.973612	-0.967508	-0.968206	-0.971767	-0.975108	-0.977544	-0.977995	-0.977029	-0.974196	-0.968133	-0.960982	-0.960506	-0.96299	-0.962749	-0.957596	-0.953502	-0.952049	-0.946263	-0.938033	-0.941428	-0.945112	-0.948573	-0.948746	-0.94586	-0.941963	-0.938643	-0.93691	-0.937417	-0.939931	-0.939931	-0.937373	-0.935204	-0.933593	-0.932894	-0.933299	-0.934788	-0.941545	-0.950775	-0.957734	-0.966625	-0.974801	-0.979159	-0.977931	-0.973718	-0.968672	-0.965207	-0.967313	-0.961943
3	-0.962291	-0.964547	-0.966368	-0.966912	-0.967691	-0.968175	-0.965634	-0.960004	-0.954022	-0.95048	-0.951205	-0.953253	-0.948187	-0.9402	-0.942086	-0.946194	-0.94226	-0.941292	-0.938062	-0.93427	-0.925812	-0.915618	-0.909135	-0.902623	-0.897256	-0.894306	-0.894174	-0.894753	-0.894312	-0.893009	-0.893009	-0.895637	-0.89727	-0.900533	-0.907011	-0.916254	-0.927967	-0.937129	-0.940802	-0.945551	-0.954464	-0.959212	-0.958564	-0.956813	-0.956283	-0.957466	-0.959664	-0.954849	-0.950528
4	-0.962291	-0.960344	-0.958478	-0.954666	-0.952036	-0.950134	-0.946563	-0.941944	-0.937534	-0.934452	-0.93162	-0.928578	-0.928825	-0.932999	-0.929917	-0.932141	-0.936717	-0.929632	-0.925916	-0.925069	-0.917247	-0.911658	-0.898672	-0.891166	-0.889583	-0.889748	-0.889964	-0.890624	-0.891704	-0.893009	-0.893009	-0.890153	-0.888018	-0.885573	-0.884177	-0.887812	-0.896917	-0.908152	-0.921178	-0.932429	-0.936017	-0.937932	-0.941318	-0.943165	-0.942933	-0.943193	-0.942946	-0.94129	-0.938161
5	-0.914248	-0.919241	-0.924366	-0.927551	-0.928843	-0.928222	-0.924629	-0.922372	-0.923737	-0.924031	-0.922148	-0.921706	-0.922459	-0.9222	-0.922432	-0.916498	-0.911364	-0.910927	-0.911047	-0.913327	-0.911768	-0.898266	-0.887542	-0.876383	-0.86468	-0.857172	-0.853177	-0.851312	-0.851958	-0.851277	-0.851277	-0.849982	-0.849734	-0.855231	-0.863014	-0.871557	-0.884286	-0.897941	-0.904621	-0.909921	-0.915474	-0.920595	-0.923263	-0.928076	-0.930666	-0.929621	-0.928825	-0.927786	-0.925098
6	-0.914248	-0.911739	-0.913367	-0.917892	-0.920145	-0.918039	-0.915642	-0.912744	-0.90811	-0.905242	-0.905982	-0.90736	-0.906635	-0.905689	-0.90629	-0.908151	-0.908448	-0.905871	-0.900567	-0.895258	-0.890038	-0.883696	-0.873738	-0.861666	-0.851061	-0.841993	-0.837368	-0.841417	-0.846989	-0.851277	-0.851277	-0.846482	-0.839927	-0.83753	-0.84739	-0.861759	-0.873551	-0.885431	-0.896409	-0.899213	-0.908345	-0.913209	-0.91532	-0.913078	-0.915312	-0.91827	-0.916703	-0.913588	-0.911543
7	-0.882942	-0.885184	-0.887097	-0.888837	-0.891198	-0.893194	-0.894196	-0.894504	-0.894788	-0.895305	-0.895106	-0.894648	-0.894597	-0.894391	-0.894929	-0.898368	-0.899804	-0.897754	-0.893984	-0.884324	-0.873966	-0.864108	-0.855354	-0.848205	-0.840442	-0.835306	-0.835298	-0.836663	-0.837672	-0.835657	-0.835657	-0.838114	-0.834488	-0.834149	-0.836798	-0.843279	-0.852843	-0.866155	-0.881163	-0.892365	-0.892762	-0.898023	-0.901913	-0.904072	-0.900889	-0.898816	-0.900889	-0.902317	-0.900382
8	-0.882942	-0.881533	-0.881777	-0.88299	-0.883413	-0.883476	-0.883294	-0.881634	-0.878609	-0.875208	-0.872543	-0.873526	-0.878391	-0.884169	-0.88737	-0.884501	-0.880417	-0.877425	-0.872867	-0.866274	-0.855636	-0.84963	-0.846	-0.840535	-0.835889	-0.831626	-0.829227	-0.830036	-0.832535	-0.835657	-0.835657	-0.832901	-0.829969	-0.826463	-0.827917	-0.835931	-0.848194	-0.858057	-0.868501	-0.879227	-0.880147	-0.883591	-0.88738	-0.887923	-0.886664	-0.883489	-0.880378	-0.878918	-0.877759
9	-0.849376	-0.855483	-0.862235	-0.867202	-0.869984	-0.870323	-0.868348	-0.865761	-0.86473	-0.865594	-0.867314	-0.8677	-0.86602	-0.8642	-0.862758	-0.862738	-0.865992	-0.867519	-0.865424	-0.859091	-0.851553	-0.841495	-0.831583	-0.824993	-0.819609	-0.815574	-0.813302	-0.809548	-0.805792	-0.80029	-0.80029	-0.808228	-0.813998	-0.814707	-0.821519	-0.828872	-0.83618	-0.843612	-0.850528	-0.862737	-0.874368	-0.868949	-0.862256	-0.86369	-0.868425	-0.870756	-0.867001	-0.859505	-0.85524
10	-0.849376	-0.847881	-0.850564	-0.85298	-0.853798	-0.853527	-0.853431	-0.854378	-0.854792	-0.854131	-0.853244	-0.851308	-0.848618	-0.846965	-0.849683	-0.854924	-0.856048	-0.852741	-0.846181	-0.83996	-0.838111	-0.829385	-0.82299	-0.817522	-0.813304	-0.809319	-0.802913	-0.799348	-0.796511	-0.80029	-0.80029	-0.796733	-0.802443	-0.807334	-0.805879	-0.815037	-0.825806	-0.837306	-0.845311	-0.84608	-0.846847	-0.845851	-0.845867	-0.845614	-0.844452	-0.844132	-0.845075	-0.846006	-0.843168
11	-0.825978	-0.828767	-0.827536	-0.826766	-0.827929	-0.830531	-0.833177	-0.834825	-0.835852	-0.835784	-0.834289	-0.833105	-0.83363	-0.835151	-0.83466	-0.83314	-0.833282	-0.835037	-0.837622	-0.837697	-0.830349	-0.823557	-0.810027	-0.800959	-0.795245	-0.793074	-0.79454	-0.792049	-0.791208	-0.790918	-0.790918	-0.789013	-0.787704	-0.792857	-0.797713	-0.797401	-0.803851	-0.815186	-0.826999	-0.831893	-0.832022	-0.835749	-0.836407	-0.835663	-0.836043	-0.83632	-0.835517	-0.833729	-0.831723
12	-0.825978	-0.818801	-0.810962	-0.804837	-0.801876	-0.802469	-0.804947	-0.806908	-0.80726	-0.806833	-0.806801	-0.807936	-0.810356	-0.813465	-0.816355	-0.818046	-0.818995	-0.823909	-0.829729	-0.830819	-0.826472	-0.817866	-0.807504	-0.792951	-0.784151	-0.782232	-0.78249	-0.784117	-0.787641	-0.790918	-0.790918	-0.785934	-0.785917	-0.789816	-0.790056	-0.791465	-0.799639	-0.811131	-0.818187	-0.823023	-0.825742	-0.82297	-0.8171	-0.808481	-0.802719	-0.802146	-0.805872	-0.812468	-0.820329
13	-0.769006	-0.772426	-0.7762	-0.779958	-0.783106	-0.785352	-0.787587	-0.790034	-0.791996	-0.793199	-0.793732	-0.793264	-0.79239	-0.793451	-0.798013	-0.804991	-0.813209	-0.818384	-0.819833	-0.81851	-0.813172	-0.803359	-0.790998	-0.783148	-0.779119	-0.778629	-0.779392	-0.77993	-0.779926	-0.776181	-0.776181	-0.780617	-0.779259	-0.774493	-0.77366	-0.780371	-0.788088	-0.794771	-0.798619	-0.798253	-0.795284	-0.79202	-0.789144	-0.788542	-0.789964	-0.791972	-0.793076	-0.793854	-0.79527
14	-0.769006	-0.766747	-0.767086	-0.769136	-0.771662	-0.773654	-0.77431	-0.774064	-0.773951	-0.77486	-0.777075	-0.779952	-0.783102	-0.785977	-0.788774	-0.793152	-0.797931	-0.800267	-0.800634	-0.799559	-0.796315	-0.791516	-0.785926	-0.775436	-0.765952	-0.762038	-0.760614	-0.762648	-0.769819	-0.776181	-0.776181	-0.76966	-0.757168	-0.754693	-0.75849	-0.768562	-0.780228	-0.784418	-0.786968	-0.789428	-0.78753	-0.783139	-0.778984	-0.774111	-0.772152	-0.772891	-0.776745	-0.782421	-0.788143
15	-0.759031	-0.759806	-0.75809	-0.755246	-0.753271	-0.753053	-0.754924	-0.758836	-0.763232	-0.766024	-0.76652	-0.766251	-0.766766	-0.768545	-0.771453	-0.776301	-0.782453	-0.786722	-0.786985	-0.783705	-0.778366	-0.771308	-0.762558	-0.752812	-0.742396	-0.737548	-0.743775	-0.754945	-0.76287	-0.761649	-0.761649	-0.762873	-0.754799	-0.748562	-0.749971	-0.756066	-0.764626	-0.77346	-0.778964	-0.779892	-0.7781	-0.772795	-0.770704	-0.769436	-0.763074	-0.756219	-0.75169	-0.749463	-0.75084
16	-0.759031	-0.75715	-0.755078	-0.753085	-0.751188	-0.74973	-0.749016	-0.748555	-0.747708	-0.746718	-0.747229	-0.749707	-0.752837	-0.756759	-0.76263	-0.768035	-0.770801	-0.771883	-0.77168	-0.770248	-0.767423	-0.7627	-0.755413	-0.745469	-0.735629	-0.732742	-0.739365	-0.752776	-0.758079	-0.761649	-0.761649	-0.756496	-0.748977	-0.733288	-0.731506	-0.740211	-0.747482	-0.753357	-0.757959	-0.761811	-0.765067	-0.766769	-0.761552	-0.754941	-0.7507	-0.747033	-0.74277	-0.739354	-0.736885
17	-0.723488	-0.726741	-0.730138	-0.732813	-0.734311	-0.735315	-0.736591	-0.737111	-0.737241	-0.737316	-0.735949	-0.734079	-0.737898	-0.744384	-0.749218	-0.751367	-0.751064	-0.748764	-0.745066	-0.740533	-0.735814	-0.731573	-0.727827	-0.723671	-0.718708	-0.715434	-0.723645	-0.730459	-0.731755	-0.730111	-0.730111	-0.733272	-0.732246	-0.722378	-0.722806	-0.726749	-0.731378	-0.733721	-0.733932	-0.733096	-0.734529	-0.737595	-0.739541	-0.739038	-0.736652	-0.733403	-0.730969	-0.729503	-0.727523
18	-0.723488	-0.721278	-0.721146	-0.723273	-0.726609	-0.729548	-0.730507	-0.730045	-0.728701	-0.727119	-0.726727	-0.727745	-0.725674	-0.723744	-0.724267	-0.725327	-0.726165	-0.726572	-0.726332	-0.725176	-0.722757	-0.718843	-0.713941	-0.709919	-0.71042	-0.711217	-0.719094	-0.723866	-0.727238	-0.730111	-0.730111	-0.725983	-0.72173	-0.713612	-0.704514	-0.714955	-0.721779	-0.725065	-0.726963	-0.727926	-0.725412	-0.722136	-0.720508	-0.717519	-0.71185	-0.70544	-0.700872	-0.699224	-0.70056
19	-0.707152	-0.709305	-0.709511	-0.707759	-0.70502	-0.701564	-0.698337	-0.699504	-0.70302	-0.706803	-0.710226	-0.712917	-0.7149	-0.715171	-0.712978	-0.710024	-0.706572	-0.702741	-0.699285	-0.697083	-0.696216	-0.695957	-0.696073	-0.699151	-0.700164	-0.696926	-0.689446	-0.685017	-0.68201	-0.680132	-0.680132	-0.685324	-0.69154	-0.697294	-0.70186	-0.701739	-0.698984	-0.702322	-0.708152	-0.712325	-0.713456	-0.709117	-0.70007	-0.692772	-0.689217	-0.68769	-0.687752	-0.689302	-0.691713
20	-0.707152	-0.704141	-0.700881	-0.697108	-0.692981	-0.692006	-0.693035	-0.690443	-0.686731	-0.684829	-0.685746	-0.688964	-0.69303	-0.69642	-0.697864	-0.696931	-0.694522	-0.691732	-0.689038	-0.686563	-0.684697	-0.683725	-0.683345	-0.684639	-0.689426	-0.691277	-0.685451	-0.680384	-0.679334	-0.680132	-0.680132	-0.677064	-0.678689	-0.686829	-0.685455	-0.685786	-0.69011	-0.692335	-0.693178	-0.694043	-0.694056	-0.692562	-0.689447	-0.685042	-0.682375	-0.681843	-0.680542	-0.6788	-0.67987
21	-0.684224	-0.685716	-0.686179	-0.686182	-0.685964	-0.682552	-0.677412	-0.673332	-0.670627	-0.668624	-0.666676	-0.665283	-0.664616	-0.663876	-0.662972	-0.662423	-0.662675	-0.663687	-0.664854	-0.665376	-0.664965	-0.665983	-0.675982	-0.683524	-0.681803	-0.679876	-0.673356	-0.660535	-0.652041	-0.649251	-0.649251	-0.65344	-0.662432	-0.675172	-0.681335	-0.676363	-0.668707	-0.665727	-0.667471	-0.668549	-0.668432	-0.667783	-0.667347	-0.666851	-0.664877	-0.662939	-0.663152	-0.665716	-0.671639
22	-0.684224	-0.682165	-0.680284	-0.678122	-0.67426	-0.66821	-0.660472	-0.653683	-0.650748	-0.650566	-0.651485	-0.651184	-0.648791	-0.646345	-0.645899	-0.647088	-0.648607	-0.649677	-0.650045	-0.649821	-0.649955	-0.656109	-0.664586	-0.673299	-0.675284	-0.673789	-0.666876	-0.656646	-0.650422	-0.649251	-0.649251	-0.650543	-0.660311	-0.673026	-0.676854	-0.669012	-0.658416	-0.648524	-0.640983	-0.640833	-0.642968	-0.64559	-0.648262	-0.650564	-0.65184	-0.651571	-0.650319	-0.649395	-0.649771
23	-0.659167	-0.661418	-0.660931	-0.657627	-0.652998	-0.648958	-0.645872	-0.641651	-0.635571	-0.631524	-0.62977	-0.628976	-0.628606	-0.62734	-0.623661	-0.619167	-0.61915	-0.62028	-0.62283	-0.628983	-0.63933	-0.646784	-0.649313	-0.64933	-0.661799	-0.669514	-0.65906	-0.649715	-0.643213	-0.637537	-0.637537	-0.644389	-0.654047	-0.666334	-0.666854	-0.652742	-0.652139	-0.642519	-0.637246	-0.635823	-0.637492	-0.639483	-0.638607	-0.632605	-0.622833	-0.619217	-0.617489	-0.622788	-0.63898
24	-0.659167	-0.65523	-0.650589	-0.645908	-0.641246	-0.635906	-0.629766	-0.623697	-0.617448	-0.60918	-0.599704	-0.598059	-0.603579	-0.609234	-0.613587	-0.615185	-0.611009	-0.608265	-0.610518	-0.616127	-0.624067	-0.633048	-0.637965	-0.642949	-0.650512	-0.655049	-0.651401	-0.642489	-0.635322	-0.637537	-0.637537	-0.635685	-0.646097	-0.652901	-0.656583	-0.645893	-0.631057	-0.627929	-0.620901	-0.617418	-0.61794	-0.619679	-0.621098	-0.621568	-0.620398	-0.611733	-0.607248	-0.613287	-0.624376
25	-0.601045	-0.603737	-0.60533	-0.605485	-0.604094	-0.601555	-0.598691	-0.596228	-0.594397	-0.593465	-0.594328	-0.592175	-0.590297	-0.591022	-0.592055	-0.593232	-0.594373	-0.594228	-0.592441	-0.592204	-0.59454	-0.600572	-0.613255	-0.628851	-0.639625	-0.640024	-0.638555	-0.635666	-0.630642	-0.624701	-0.624701	-0.632331	-0.633774	-0.637548	-0.641124	-0.635628	-0.623355	-0.613828	-0.605473	-0.595194	-0.586973	-0.582183	-0.579814	-0.579035	-0.580175	-0.584463	-0.590816	-0.602925	-0.607443
26	-0.601045	-0.597577	-0.593526	-0.588974	-0.583985	-0.578743	-0.57367	-0.569508	-0.567269	-0.568064	-0.572012	-0.574662	-0.571069	-0.564773	-0.559886	-0.559388	-0.562244	-0.566864	-0.573331	-0.581389	-0.590163	-0.598089	-0.608087	-0.624568	-0.630724	-0.630898	-0.629785	-0.62774	-0.624692	-0.624701	-0.624701	-0.623478	-0.627836	-0.630018	-0.629808	-0.629026	-0.612192	-0.592843	-0.586601	-0.579549	-0.571627	-0.565147	-0.561239	-0.560675	-0.564569	-0.57389	-0.587422	-0.589224	-0.588852
27	-0.516541	-0.51832	-0.519531	-0.520541	-0.522703	-0.527231	-0.53286	-0.53801	-0.543775	-0.550534	-0.55432	-0.555265	-0.555343	-0.555592	-0.556247	-0.556092	-0.556742	-0.559046	-0.561116	-0.561481	-0.564186	-0.57582	-0.5899	-0.599009	-0.605051	-0.608012	-0.607566	-0.604061	-0.598388	-0.592582	-0.592582	-0.598784	-0.603579	-0.605433	-0.60463	-0.600936	-0.593341	-0.581509	-0.563942	-0.55192	-0.546174	-0.543515	-0.543602	-0.5466	-0.551888	-0.558266	-0.563896	-0.567967	-0.569727
28	-0.516541	-0.514392	-0.512396	-0.511343	-0.511695	-0.513711	-0.520515	-0.528563	-0.533888	-0.534076	-0.532045	-0.530062	-0.529267	-0.529618	-0.530419	-0.531	-0.531283	-0.532539	-0.537475	-0.546175	-0.556948	-0.570957	-0.582009	-0.586704	-0.587496	-0.587146	-0.586887	-0.587295	-0.588892	-0.592582	-0.592582	-0.588795	-0.58754	-0.586818	-0.585657	-0.58395	-0.580378	-0.569203	-0.55472	-0.544824	-0.536905	-0.531829	-0.529554	-0.528917	-0.528763	-0.529398	-0.533834	-0.537729	-0.540156
29	-0.493294	-0.496079	-0.499888	-0.504117	-0.508017	-0.511091	-0.510803	-0.510114	-0.509515	-0.509024	-0.508704	-0.508625	-0.508497	-0.508775	-0.510144	-0.51277	-0.516908	-0.522181	-0.527558	-0.536432	-0.545622	-0.546053	-0.543985	-0.542693	-0.541793	-0.540427	-0.538379	-0.536161	-0.534213	-0.531846	-0.531846	-0.534468	-0.537334	-0.540743	-0.543698	-0.544912	-0.5438	-0.540828	-0.535109	-0.523954	-0.516422	-0.511438	-0.509556	-0.512037	-0.518007	-0.52285	-0.520315	-0.515617	-0.51199
30	-0.493294	-0.491761	-0.491536	-0.492431	-0.4937	-0.494321	-0.494387	-0.49495	-0.496869	-0.499966	-0.50303	-0.504854	-0.505447	-0.505402	-0.505576	-0.506934	-0.509912	-0.514745	-0.520569	-0.523413	-0.523772	-0.522845	-0.520542	-0.517143	-0.514229	-0.514603	-0.518085	-0.522965	-0.52798	-0.531846	-0.531846	-0.52877	-0.525936	-0.524531	-0.524961	-0.526893	-0.529214	-0.529801	-0.526882	-0.52094	-0.509458	-0.499646	-0.494965	-0.495867	-0.500117	-0.504397	-0.506633	-0.505561	-0.501335
31	-0.435383	-0.44027	-0.445731	-0.451522	-0.457417	-0.463219	-0.468688	-0.473452	-0.477134	-0.479667	-0.481205	-0.481843	-0.481594	-0.480423	-0.47848	-0.476397	-0.475157	-0.475684	-0.478492	-0.483473	-0.489776	-0.495894	-0.500441	-0.503035	-0.503587	-0.50071	-0.495069	-0.488367	-0.48186	-0.476983	-0.476983	-0.480896	-0.486157	-0.490807	-0.493495	-0.493121	-0.489069	-0.481853	-0.473142	-0.465123	-0.459635	-0.457609	-0.458447	-0.460146	-0.461481	-0.462611	-0.463911	-0.465466	-0.46687
32	-0.435383	-0.431318	-0.428451	-0.427723	-0.430466	-0.436113	-0.442811	-0.449167	-0.45432	-0.458063	-0.460776	-0.462798	-0.464042	-0.464264	-0.463507	-0.462251	-0.461311	-0.461567	-0.463527	-0.46692	-0.470883	-0.474605	-0.477584	-0.479426	-0.47979	-0.47872	-0.47683	-0.475107	-0.474784	-0.476983	-0.476983	-0.475901	-0.476925	-0.477857	-0.477134	-0.474393	-0.469793	-0.46362	-0.45648	-0.449624	-0.444673	-0.442495	-0.442476	-0.443417	-0.444739	-0.446574	-0.449187	-0.45244	-0.455458
33	-0.392217	-0.397667	-0.402921	-0.406769	-0.407508	-0.405307	-0.40163	-0.397477	-0.393481	-0.390157	-0.387988	-0.387366	-0.388366	-0.390669	-0.39378	-0.397144	-0.400074	-0.40178	-0.401677	-0.399738	-0.396437	-0.392381	-0.388063	-0.383828	-0.379933	-0.376607	-0.374044	-0.372282	-0.371023	-0.369701	-0.369701	-0.371797	-0.373425	-0.375224	-0.37754	-0.380399	-0.38371	-0.387365	-0.391213	-0.394948	-0.397974	-0.399572	-0.399531	-0.398336	-0.396591	-0.394514	-0.391726	-0.387637	-0.382265
34	-0.392217	-0.387045	-0.382351	-0.378255	-0.374859	-0.372255	-0.370504	-0.369619	-0.369555	-0.370187	-0.371278	-0.372498	-0.373603	-0.37454	-0.375287	-0.375703	-0.375553	-0.374628	-0.37291	-0.370634	-0.368175	-0.365895	-0.364065	-0.362876	-0.362465	-0.362907	-0.364158	-0.365984	-0.367974	-0.369701	-0.369701	-0.366785	-0.363487	-0.360644	-0.358833	-0.358216	-0.358727	-0.360233	-0.362569	-0.365469	-0.36851	-0.371236	-0.373423	-0.375083	-0.376071	-0.375929	-0.374385	-0.371826	-0.369114
35	-0.274947	-0.280113	-0.286793	-0.29414	-0.301521	-0.308492	-0.314702	-0.3198	-0.323402	-0.325141	-0.324815	-0.322554	-0.318876	-0.314542	-0.310293	-0.306665	-0.303925	-0.302103	-0.301051	-0.300521	-0.300244	-0.299999	-0.299656	-0.299201	-0.298761	-0.298609	-0.298926	-0.299201	-0.29829	-0.295695	-0.295695	-0.298634	-0.299419	-0.298969	-0.29859	-0.298744	-0.299138	-0.299356	-0.299172	-0.298685	-0.298333	-0.298744	-0.300432	-0.303582	-0.308019	-0.313194	-0.318116	-0.321522	-0.322245
36	-0.274947	-0.272127	-0.272	-0.274208	-0.278007	-0.282646	-0.287445	-0.291741	-0.294849	-0.296136	-0.295202	-0.29207	-0.287238	-0.281547	-0.275941	-0.271236	-0.267952	-0.266274	-0.266124	-0.267281	-0.269466	-0.272381	-0.275733	-0.279241	-0.282613	-0.285526	-0.287773	-0.289774	-0.292412	-0.295695	-0.295695	-0.291601	-0.288248	-0.28587	-0.283422	-0.280315	-0.276768	-0.273333	-0.270627	-0.269217	-0.26947	-0.271419	-0.274805	-0.279278	-0.284364	-0.289277	-0.29302	-0.294692	-0.293684
37	-0.200255	-0.201274	-0.200334	-0.198305	-0.196145	-0.194513	-0.193723	-0.193823	-0.194678	-0.196042	-0.197603	-0.199032	-0.200019	-0.200317	-0.199794	-0.198473	-0.196552	-0.19435	-0.192191	-0.190311	-0.188843	-0.187878	-0.187551	-0.188128	-0.190074	-0.193988	-0.200046	-0.207076	-0.212762	-0.214363	-0.214363	-0.215146	-0.210174	-0.20353	-0.199297	-0.19865	-0.200897	-0.205178	-0.210823	-0.217236	-0.223855	-0.230207	-0.235907	-0.240553	-0.243744	-0.245276	-0.245229	-0.243865	-0.241473
38	-0.200255	-0.196998	-0.191851	-0.185544	-0.178998	-0.173126	-0.168609	-0.165734	-0.164396	-0.16423	-0.164784	-0.165628	-0.166401	-0.166832	-0.166759	-0.166136	-0.165034	-0.163623	-0.162144	-0.160887	-0.160176	-0.160373	-0.161901	-0.165305	-0.171244	-0.180113	-0.19106	-0.201745	-0.210099	-0.214363	-0.214363	-0.208571	-0.199684	-0.187435	-0.176302	-0.169355	-0.166457	-0.166382	-0.168154	-0.171116	-0.174826	-0.179001	-0.183435	-0.187884	-0.191945	-0.194985	-0.196156	-0.194531	-0.189425
39	-0.0609896	-0.0652973	-0.069034	-0.0719561	-0.0737447	-0.0740976	-0.0728756	-0.070229	-0.0665944	-0.0625457	-0.0586131	-0.0551758	-0.0524402	-0.0504774	-0.049294	-0.0489201	-0.0494894	-0.0512885	-0.054749	-0.0603775	-0.0686326	-0.0797814	-0.093783	-0.110284	-0.128893	-0.149581	-0.171362	-0.190558	-0.202049	-0.203144	-0.203144	-0.199078	-0.179748	-0.153312	-0.129324	-0.109088	-0.0910149	-0.0760513	-0.0650182	-0.0578758	-0.0538987	-0.0520531	-0.0513429	-0.0510341	-0.0507408	-0.0503901	-0.0501105	-0.0500921	-0.0504684
40	-0.0609896	-0.0562464	-0.0511094	-0.045572	-0.0396429	-0.0334066	-0.0270597	-0.0209118	-0.0153494	-0.0107774	-0.00755179	-0.00591772	-0.00596682	-0.00762888	-0.0107084	-0.0149646	-0.0202163	-0.0264366	-0.0338011	-0.0426659	-0.0534729	-0.0666062	-0.0822383	-0.100227	-0.120124	-0.141231	-0.162381	-0.181418	-0.195711	-0.203144	-0.203144	-0.192857	-0.173696	-0.149558	-0.122246	-0.0976257	-0.0767169	-0.0591984	-0.0455138	-0.0355692	-0.028628	-0.0235237	-0.0189783	-0.0139568	-0.00795368	-0.00109656	0.00597289	0.0123634	0.0172196
41	0.529982	0.52078	0.509227	0.49646	0.482917	0.468687	0.453601	0.437253	0.419051	0.398367	0.374746	0.348052	0.318455	0.286343	0.25224	0.216748	0.180496	0.14408	0.108005	0.0726525	0.0382771	0.00506067	-0.0268728	-0.0580137	-0.0866559	-0.10979	-0.125242	-0.133612	-0.13691	-0.136757	-0.136757	-0.136447	-0.13176	-0.120192	-0.100123	-0.0699419	-0.0348832	0.000680501	0.0363792	0.0725252	0.109266	0.146467	0.183579	0.219616	0.253353	0.283685	0.309799	0.331264	0.348326
42	0.529982	0.534308	0.531495	0.523373	0.512145	0.498551	0.482658	0.464215	0.442881	0.418449	0.390964	0.360696	0.328068	0.293581	0.257769	0.22117	0.184292	0.147574	0.111346	0.0757955	0.0409905	0.00697132	-0.0259568	-0.0561459	-0.0826318	-0.103927	-0.11885	-0.12828	-0.133912	-0.136757	-0.136757	-0.134097	-0.128354	-0.117187	-0.0955977	-0.0653109	-0.0307223	0.00630909	0.0441391	0.0819395	0.119477	0.156669	0.193399	0.229456	0.264456	0.2977	0.328279	0.355306	0.378193
43	0.563819	0.560299	0.558897	0.556256	0.550809	0.543033	0.53285	0.520443	0.507326	0.495101	0.48479	0.476888	0.471498	0.468453	0.467385	0.467766	0.468967	0.470377	0.47155	0.472312	0.472752	0.473108	0.473629	0.474482	0.475709	0.477238	0.478923	0.48059	0.48208	0.483281	0.483281	0.48199	0.480544	0.47889	0.476621	0.473351	0.469146	0.46438	0.459417	0.454371	0.449084	0.443362	0.437291	0.431365	0.426411	0.423473	0.423743	0.428414	0.438122
44	0.563819	0.568933	0.573521	0.573767	0.567516	0.557711	0.547237	0.537919	0.530018	0.523503	0.518468	0.514935	0.512785	0.511745	0.511376	0.511069	0.510123	0.507983	0.504552	0.500274	0.49588	0.49203	0.489095	0.48714	0.486003	0.485408	0.48506	0.484701	0.484145	0.483281	0.483281	0.484292	0.485001	0.485775	0.487519	0.491237	0.497424	0.505888	0.515678	0.525125	0.53235	0.536409	0.538178	0.539624	0.542476	0.547598	0.554873	0.562912	0.565438
45	0.598723	0.593132	0.588799	0.588628	0.592202	0.595038	0.595812	0.595877	0.596567	0.597916	0.599687	0.602098	0.605253	0.608974	0.613009	0.617292	0.622153	0.628257	0.636193	0.645929	0.656278	0.664625	0.668875	0.669539	0.668152	0.665946	0.66373	0.662014	0.661114	0.661192	0.661192	0.660871	0.661789	0.663703	0.666132	0.668206	0.668372	0.664519	0.656	0.645737	0.637184	0.630581	0.624003	0.61616	0.607156	0.597643	0.588301	0.580029	0.577479
46	0.598723	0.604099	0.60839	0.610859	0.611188	0.609949	0.608318	0.607065	0.607041	0.609452	0.614821	0.622496	0.631382	0.640173	0.647154	0.650518	0.650667	0.650751	0.653235	0.65859	0.665805	0.672583	0.67585	0.675514	0.673246	0.670192	0.667053	0.664307	0.662285	0.661192	0.661192	0.662789	0.665498	0.668939	0.672484	0.675208	0.675816	0.672344	0.664512	0.656654	0.651283	0.648733	0.647333	0.643893	0.636688	0.626555	0.614975	0.602955	0.59144
47	0.643142	0.639903	0.635238	0.632091	0.631816	0.634361	0.639221	0.645382	0.651974	0.658629	0.665228	0.671514	0.676757	0.67975	0.680413	0.681221	0.683496	0.685743	0.687498	0.689158	0.691381	0.696109	0.704919	0.714015	0.718793	0.719767	0.719054	0.718137	0.717703	0.718012	0.718012	0.717586	0.718141	0.719429	0.720711	0.7185	0.707661	0.695871	0.689597	0.686653	0.685025	0.683368	0.678765	0.670685	0.660017	0.648075	0.636191	0.625597	0.617241
48	0.643142	0.643134	0.640903	0.638552	0.638176	0.640672	0.645653	0.652545	0.660739	0.669704	0.679145	0.688898	0.698587	0.706951	0.705479	0.69719	0.693216	0.693868	0.697283	0.701918	0.707193	0.712611	0.718267	0.723681	0.725239	0.724386	0.722685	0.720753	0.719083	0.718012	0.718012	0.719352	0.721237	0.722903	0.722993	0.7209	0.71637	0.710486	0.705451	0.701341	0.698005	0.697177	0.70188	0.699148	0.688225	0.676671	0.665806	0.656632	0.649744
49	0.661445	0.659278	0.659041	0.659804	0.662112	0.666895	0.674103	0.682807	0.691917	0.700717	0.708824	0.715378	0.718304	0.716065	0.713879	0.717777	0.720961	0.722793	0.723113	0.722415	0.72202	0.723671	0.727382	0.732652	0.742906	0.75495	0.765288	0.770668	0.773123	0.774805	0.774805	0.772784	0.769658	0.762337	0.748144	0.734281	0.727783	0.725818	0.724689	0.72287	0.719585	0.714609	0.708027	0.710263	0.715519	0.709328	0.697301	0.684206	0.672746
50	0.661445	0.665646	0.669116	0.671272	0.674291	0.678777	0.684619	0.691649	0.699685	0.708223	0.716399	0.723323	0.726588	0.72304	0.725885	0.732457	0.737907	0.74021	0.740224	0.739529	0.739131	0.740026	0.743765	0.750372	0.755274	0.76222	0.770069	0.775728	0.775984	0.774805	0.774805	0.776252	0.77436	0.763791	0.755312	0.748194	0.741576	0.73685	0.735341	0.734956	0.732038	0.726864	0.722271	0.721878	0.724524	0.723244	0.710981	0.697161	0.684997
51	0.676427	0.67588	0.678488	0.684653	0.69226	0.700129	0.707368	0.713462	0.719007	0.725045	0.731513	0.735508	0.734874	0.737494	0.741265	0.744367	0.74726	0.750864	0.75362	0.753124	0.751079	0.749475	0.749154	0.751853	0.760056	0.766432	0.771302	0.777711	0.783641	0.786162	0.786162	0.783108	0.776423	0.771207	0.766498	0.760925	0.757231	0.756167	0.755677	0.756675	0.759281	0.758772	0.755221	0.750658	0.746037	0.739682	0.736376	0.732315	0.72837
52	0.676427	0.678593	0.682618	0.688914	0.697162	0.706395	0.715162	0.722728	0.729996	0.737202	0.743191	0.746955	0.75171	0.7556	0.761184	0.766185	0.767485	0.765211	0.762615	0.762582	0.763498	0.763818	0.764431	0.767162	0.772991	0.778152	0.779416	0.7809	0.784772	0.786162	0.786162	0.784034	0.779694	0.779104	0.775165	0.765986	0.761268	0.762361	0.76771	0.772669	0.776241	0.783361	0.785912	0.77063	0.757925	0.756063	0.753444	0.746163	0.738594
53	0.703924	0.701892	0.704231	0.709871	0.71717	0.724433	0.731525	0.74064	0.750707	0.757906	0.759182	0.757877	0.757065	0.761717	0.768303	0.774534	0.779583	0.781425	0.780099	0.777319	0.77453	0.772855	0.772739	0.774398	0.778592	0.786648	0.796359	0.804994	0.811091	0.813582	0.813582	0.810411	0.802547	0.791649	0.780866	0.774311	0.771028	0.770147	0.771572	0.77717	0.787088	0.796247	0.790725	0.790731	0.787021	0.784121	0.786674	0.788555	0.791232
54	0.703924	0.709658	0.717011	0.72374	0.728851	0.734238	0.74244	0.752519	0.762931	0.773219	0.783362	0.789589	0.789663	0.79156	0.79256	0.79092	0.789273	0.789641	0.790057	0.789148	0.787697	0.786489	0.785723	0.785356	0.785803	0.789567	0.798076	0.806528	0.812012	0.813582	0.813582	0.811367	0.80411	0.793681	0.785806	0.784508	0.784836	0.785573	0.787127	0.790631	0.79603	0.799727	0.805331	0.80467	0.803658	0.80068	0.802744	0.81569	0.818665
55	0.798847	0.791687	0.786707	0.785603	0.789405	0.797205	0.806709	0.815525	0.821387	0.823438	0.820253	0.809541	0.812607	0.818447	0.823289	0.829297	0.836522	0.842701	0.84698	0.85155	0.856873	0.862342	0.867553	0.872397	0.876912	0.881179	0.885283	0.889303	0.893271	0.897096	0.897096	0.893116	0.889371	0.885804	0.881987	0.877269	0.870997	0.862717	0.852242	0.839662	0.825545	0.812949	0.811932	0.815868	0.812675	0.817444	0.82589	0.82868	0.840866
56	0.798847	0.80675	0.814319	0.820823	0.825999	0.830168	0.833972	0.837554	0.839622	0.835965	0.826437	0.832067	0.839222	0.844261	0.850087	0.856248	0.858556	0.861428	0.868551	0.877425	0.885757	0.892754	0.898239	0.902201	0.904636	0.905552	0.905039	0.903286	0.900539	0.897096	0.897096	0.901007	0.904372	0.906661	0.907078	0.904615	0.899445	0.892543	0.884358	0.875021	0.864816	0.854166	0.843217	0.835151	0.835339	0.838339	0.847558	0.859817	0.861873
57	0.900045	0.896459	0.893112	0.890445	0.888728	0.887701	0.886113	0.880699	0.868597	0.852998	0.848736	0.847504	0.847029	0.851195	0.857621	0.86408	0.873454	0.884782	0.896787	0.908547	0.918276	0.924184	0.927262	0.92896	0.93012	0.931317	0.932892	0.934982	0.937611	0.940725	0.940725	0.936119	0.931551	0.927098	0.923208	0.920563	0.918374	0.914755	0.908633	0.899945	0.889235	0.878934	0.874651	0.8773	0.87657	0.873949	0.872321	0.880113	0.891999
58	0.900045	0.903502	0.906579	0.909053	0.91034	0.908047	0.898306	0.884971	0.8735	0.871851	0.876076	0.882916	0.890662	0.898196	0.904432	0.907653	0.909254	0.912903	0.918	0.923675	0.930299	0.938314	0.945493	0.949796	0.951355	0.95117	0.949753	0.947292	0.944105	0.940725	0.940725	0.945138	0.948691	0.950647	0.950875	0.949537	0.94634	0.940357	0.930663	0.918098	0.905381	0.894937	0.887845	0.886016	0.89403	0.901875	0.903858	0.902429	0.912262
59	0.967881	0.96425	0.959539	0.953045	0.943834	0.934361	0.930191	0.919209	0.910727	0.910505	0.914101	0.919209	0.923917	0.925529	0.921492	0.919208	0.922828	0.92857	0.935021	0.941769	0.948415	0.95434	0.959073	0.963334	0.967313	0.970221	0.971767	0.972562	0.973562	0.975357	0.975357	0.9729	0.971858	0.971783	0.97124	0.968985	0.964823	0.958426	0.95111	0.944064	0.936754	0.929371	0.924252	0.924329	0.931165	0.944424	0.959059	0.959541	0.948254
60	0.967881	0.970254	0.970856	0.969668	0.967612	0.960208	0.94023	0.934464	0.938276	0.942802	0.946571	0.948637	0.947841	0.943347	0.942932	0.946801	0.951562	0.955753	0.958838	0.961008	0.962967	0.965786	0.970373	0.975965	0.980834	0.983587	0.98349	0.981119	0.978022	0.975357	0.975357	0.979097	0.983546	0.986568	0.984414	0.979793	0.975063	0.972098	0.969785	0.964444	0.957796	0.953443	0.95229	0.95402	0.958343	0.964977	0.971103	0.973265	0.967292
[truncated: 41 more columns]

## Sheet: Fig. 5d (30.0%)
index of k-point index of band	1(M)	2	3	4	5	6	7	8	9	10	11	12	13	14	15	16	17(Gamma)	18(Gamma)	19	20	21	22	23	24	25	26	27	28	29	30	31	32	33	34	35	36	37(K)	38(K)	39	40	41	42	43	44	45	46	47(M)
1	0.0106873	0.00927514	0.0119123	0.0187748	0.0290423	0.0414803	0.0558084	0.073318	0.0960436	0.124987	0.158345	-0.157343	-0.153756	-0.152213	-0.152688	-0.154342	-0.155943	-0.155943	-0.154434	-0.153411	-0.154223	-0.157963	-0.165068	0.153324	0.118097	0.087142	0.0635162	0.0474377	0.037207	0.0304902	0.0256055	0.0221205	0.0204346	0.0207589	0.0224472	0.024186	0.0246636	0.0246636	0.0236798	0.0206527	0.0162244	0.0113626	0.00729911	0.00549187	0.00658561	0.00918931	0.0106873
2	0.0107308	0.0157639	0.0240768	0.0350499	0.0475634	0.0605098	0.0738759	0.0892694	0.109177	0.135153	-0.162122	-0.165584	-0.161677	-0.159041	-0.157665	-0.156939	-0.155996	-0.155996	-0.157393	-0.159249	-0.162671	-0.168654	-0.177637	0.172063	0.136578	0.104837	0.0807001	0.0647513	0.0551844	0.0492118	0.0446652	0.0409931	0.0390844	0.0399164	0.0430172	0.0463423	0.0475383	0.0475383	0.0462972	0.0410255	0.0327602	0.0233319	0.0149199	0.00969786	0.00858706	0.00995575	0.0107308
3	-0.168637	-0.165449	-0.161483	-0.15949	-0.160666	-0.164092	-0.167794	-0.169942	-0.169556	-0.166663	0.165848	0.190322	0.211436	0.213525	0.199158	0.181751	0.174566	0.174566	0.181348	0.197683	0.210833	0.207989	0.186369	-0.175089	-0.186555	-0.197201	-0.204705	-0.207386	-0.204388	-0.195798	-0.183288	-0.170103	-0.159693	-0.154149	-0.153457	-0.156214	-0.161084	-0.161084	-0.159013	-0.162875	-0.17158	-0.181747	-0.18875	-0.188454	-0.180905	-0.171929	-0.168637
4	-0.168702	-0.169495	-0.168913	-0.169107	-0.1712	-0.174571	-0.177646	-0.17896	-0.177866	-0.174653	-0.170212	0.195714	0.215315	0.216343	0.201083	0.182755	0.174603	0.174603	0.182454	0.200897	0.218428	0.221244	0.203682	-0.18923	-0.201963	-0.213426	-0.221139	-0.223649	-0.221004	-0.214531	-0.206248	-0.198436	-0.193024	-0.190727	-0.190953	-0.192669	-0.19526	-0.19526	-0.193563	-0.19426	-0.197248	-0.200826	-0.201823	-0.196834	-0.185869	-0.174246	-0.168702
5	-0.302491	-0.301825	-0.30241	-0.303739	-0.305186	-0.305891	-0.305007	-0.302456	-0.299213	-0.296584	-0.295221	-0.294922	-0.295042	-0.294993	-0.294679	-0.294639	-0.29561	-0.29561	-0.294956	-0.295739	-0.296982	-0.297712	-0.297655	-0.297337	-0.29765	-0.299256	-0.301982	-0.304738	-0.306036	-0.304571	-0.299559	-0.290037	-0.274436	-0.255545	-0.236238	-0.219497	-0.208305	-0.208305	-0.216414	-0.228311	-0.242179	-0.256581	-0.270107	-0.281819	-0.291382	-0.298449	-0.302491
6	-0.302551	-0.304743	-0.308092	-0.311949	-0.315718	-0.318481	-0.31924	-0.317817	-0.315185	-0.312617	-0.310669	-0.309051	-0.30715	-0.304534	-0.301269	-0.298006	-0.295676	-0.295676	-0.298141	-0.301931	-0.30599	-0.309383	-0.311595	-0.312664	-0.31324	-0.314234	-0.315947	-0.317515	-0.317248	-0.313498	-0.305459	-0.294225	-0.282904	-0.271282	-0.260057	-0.250697	-0.244592	-0.244592	-0.249209	-0.256824	-0.26642	-0.27674	-0.286442	-0.294523	-0.300322	-0.303159	-0.302551
7	-0.432894	-0.422481	-0.410903	-0.401943	-0.396761	-0.395448	-0.397165	-0.399864	-0.400421	-0.396681	-0.389743	-0.382472	-0.376754	-0.373056	-0.371191	0.367248	0.353736	0.353736	0.366495	-0.369811	-0.370588	-0.373469	-0.378803	-0.38638	-0.395051	-0.402533	-0.406316	-0.405203	-0.399708	-0.39195	-0.384979	-0.381138	-0.381421	-0.385925	-0.392185	-0.391893	-0.383488	-0.383488	-0.391545	-0.398629	-0.405257	-0.41158	-0.417195	-0.42244	-0.427429	-0.431101	-0.432894
8	-0.432941	-0.431689	-0.421197	-0.411193	-0.404887	-0.403191	-0.40533	-0.40912	-0.411395	-0.409331	-0.403059	-0.39516	-0.3878	-0.381803	-0.377233	0.367825	0.353761	0.353761	0.367063	-0.375425	-0.378118	-0.38216	-0.388054	-0.395798	-0.404421	-0.411679	-0.41496	-0.413175	-0.406924	-0.398241	-0.390324	-0.386152	-0.387343	-0.393427	-0.400881	-0.402138	-0.395334	-0.395334	-0.40299	-0.409395	-0.414694	-0.418867	-0.422104	-0.425109	-0.428733	-0.432076	-0.432941
9	-0.468567	-0.470795	-0.48517	-0.500667	-0.511768	-0.51615	-0.51537	-0.512804	-0.51161	-0.513416	-0.517526	-0.52201	0.51351	0.457567	0.404819	-0.37086	-0.371807	-0.371807	-0.370462	0.402106	0.45227	0.504519	-0.504933	-0.496486	-0.488853	-0.484645	-0.484786	-0.488345	-0.493167	-0.496004	-0.49415	-0.486453	-0.473361	-0.456967	-0.443016	-0.441748	-0.454614	-0.454614	-0.4483	-0.447033	-0.448492	-0.451315	-0.455868	-0.461589	-0.465764	-0.467294	-0.468567
10	-0.468622	-0.481305	-0.497939	-0.513282	-0.523808	-0.52754	-0.525298	-0.520934	-0.518388	-0.519319	-0.523254	-0.528121	0.515994	0.459529	0.406042	-0.373961	-0.371872	-0.371872	-0.373483	0.403309	0.453915	0.506323	-0.513392	-0.504016	-0.49553	-0.490732	-0.490535	-0.493912	-0.498646	-0.50151	-0.499475	-0.491779	-0.479794	-0.46626	-0.455485	-0.455498	-0.467269	-0.467269	-0.459914	-0.455509	-0.45456	-0.457025	-0.462275	-0.468848	-0.472061	-0.470714	-0.468622
11	-0.543758	-0.544919	-0.549441	-0.555437	-0.560918	-0.562855	-0.564551	-0.569872	-0.578974	-0.584082	-0.580093	0.559751	-0.525188	-0.525217	-0.522591	-0.520403	-0.520474	-0.520474	-0.519389	-0.518453	-0.516283	-0.511856	0.542101	-0.561256	-0.561447	-0.562414	-0.562608	-0.561352	-0.557939	-0.55152	-0.545026	-0.539586	-0.535496	-0.532849	-0.531058	-0.529383	-0.528213	-0.528213	-0.526589	-0.52402	-0.521701	-0.519707	-0.516665	-0.514065	-0.519505	-0.533061	-0.543758
12	-0.543783	-0.546865	-0.552944	-0.558279	-0.562732	-0.566325	-0.568021	-0.572248	-0.581299	-0.591663	-0.590814	0.562107	-0.531363	-0.531231	-0.527573	-0.523182	-0.520512	-0.520512	-0.522376	-0.524072	-0.523982	-0.520585	0.5485	0.564319	-0.570484	-0.571514	-0.569926	-0.566093	-0.561068	-0.555806	-0.550643	-0.546457	-0.543337	-0.540911	-0.53878	-0.536627	-0.534981	-0.534981	-0.532303	-0.531707	-0.53192	-0.531933	-0.531171	-0.530504	-0.533876	-0.541835	-0.543783
13	-0.547518	-0.549549	-0.557185	-0.57058	-0.583193	-0.586569	-0.588814	-0.592091	-0.598204	-0.608705	0.593158	-0.571581	-0.561739	-0.554743	-0.553538	-0.555411	-0.557811	-0.557811	-0.557387	-0.558509	-0.560196	-0.561347	-0.56157	-0.56953	0.581989	-0.600952	-0.598314	-0.608902	-0.622969	-0.634342	-0.63795	-0.629993	-0.615091	-0.599596	-0.586665	-0.578002	-0.574043	-0.574043	-0.571102	-0.569517	-0.566659	-0.560934	-0.553648	-0.548561	-0.547148	-0.547294	-0.547518
14	-0.547556	-0.551846	-0.562284	-0.575527	-0.586278	-0.59611	-0.601935	-0.605745	-0.612689	-0.616682	0.595188	-0.579606	-0.569934	-0.564819	-0.562351	-0.560227	-0.557924	-0.557924	-0.560201	-0.563826	-0.567247	-0.568969	-0.569235	0.574544	0.594463	0.603531	-0.604956	-0.615699	-0.62877	-0.639366	-0.642448	-0.632605	-0.620173	-0.606659	-0.595311	-0.588463	-0.585869	-0.585869	-0.585206	-0.584244	-0.580308	-0.5725	-0.562675	-0.55462	-0.550511	-0.548859	-0.547556
15	-0.655721	-0.651937	-0.64665	-0.640925	-0.639448	-0.643122	-0.641412	-0.630757	-0.621622	0.622807	-0.616375	-0.624346	-0.630331	0.630303	-0.631526	-0.630475	-0.63118	-0.63118	-0.630248	-0.63012	0.628607	0.62708	-0.634468	-0.63216	-0.6173	-0.608658	-0.632268	-0.637058	-0.642566	-0.646456	-0.649392	-0.655388	-0.657803	-0.657681	-0.656741	-0.655634	-0.654106	-0.654106	-0.656496	-0.657975	-0.657264	-0.650557	-0.641003	-0.640524	-0.649997	-0.654251	-0.655721
16	-0.655761	-0.658028	-0.657343	-0.653161	-0.65085	-0.654453	-0.654246	-0.647521	-0.637298	0.624636	-0.619761	-0.627259	-0.633379	-0.632184	-0.637503	-0.634309	-0.631259	-0.631259	-0.633303	-0.635367	-0.630391	-0.631867	-0.639734	-0.63925	-0.627554	0.618269	0.632416	-0.638261	-0.650136	-0.659213	-0.661978	-0.666585	-0.670532	-0.672828	-0.674119	-0.674677	-0.673232	-0.673232	-0.678016	-0.677351	-0.670128	-0.661455	-0.656471	-0.657326	-0.666496	-0.663929	-0.655761
17	-0.70617	-0.700268	-0.692877	-0.686871	-0.679957	-0.670231	-0.666223	-0.665119	0.655403	-0.630541	-0.655328	0.659701	0.634072	0.637004	0.643627	0.661132	0.669778	0.669778	0.661861	0.644784	-0.636468	-0.63767	0.649861	-0.670076	-0.643746	-0.633719	-0.634924	0.668031	-0.684067	-0.690501	-0.697687	-0.7016	-0.701764	-0.700088	-0.698215	-0.695238	-0.691749	-0.691749	-0.696232	-0.705174	-0.710052	-0.706555	-0.697351	-0.686743	-0.67863	-0.689684	-0.70617
18	-0.706235	-0.705797	-0.701589	-0.698727	-0.697924	-0.691361	-0.681445	-0.673612	0.657526	-0.636708	-0.659425	-0.675835	0.64397	-0.637592	0.648605	0.664029	0.669841	0.669841	0.66453	0.650977	0.643372	0.656796	-0.681001	-0.675496	-0.653653	-0.638693	0.650156	-0.684848	-0.690931	-0.695228	-0.703777	-0.708825	-0.708358	-0.705681	-0.702023	-0.699201	-0.697412	-0.697412	-0.705768	-0.715812	-0.720379	-0.715304	-0.70554	-0.692864	-0.683968	-0.693989	-0.706235
19	-0.717077	-0.715968	-0.714758	-0.709961	-0.701974	-0.699767	-0.699077	0.691933	-0.661723	-0.664846	-0.681177	0.676269	-0.681871	-0.683084	-0.684251	-0.686177	-0.688331	-0.688331	-0.686736	-0.685356	-0.68433	-0.683112	-0.688748	-0.688618	-0.684454	-0.688044	-0.689855	0.689658	0.707231	-0.736118	-0.747869	-0.75364	-0.752676	-0.747595	-0.74146	-0.736318	-0.733761	-0.733761	-0.73236	-0.73299	-0.735596	-0.73832	-0.731559	-0.724676	-0.716441	-0.715865	-0.717077
20	-0.717144	-0.720233	-0.721497	-0.718288	-0.713888	-0.712005	-0.711969	0.694868	-0.670592	-0.672411	-0.688801	-0.677101	-0.685402	-0.687594	-0.688848	-0.689397	-0.68835	-0.68835	-0.689525	-0.690648	-0.692051	-0.692191	0.698294	0.691823	-0.690287	-0.696498	-0.696095	-0.692859	-0.718708	-0.740549	-0.756743	-0.762503	-0.767271	-0.766449	-0.761972	-0.757466	-0.754636	-0.754636	-0.750125	-0.742803	-0.746118	-0.752679	-0.744011	-0.73093	-0.724764	-0.720148	-0.717144
21	-0.761181	-0.75483	-0.749434	-0.749452	-0.755045	-0.761266	0.730047	-0.697842	-0.698904	-0.704616	0.698786	-0.716266	-0.722679	-0.724401	-0.722766	-0.719026	-0.718388	-0.718388	-0.718157	-0.72315	-0.730318	-0.733963	-0.717935	-0.695032	-0.703809	-0.698674	-0.704584	-0.709628	-0.726384	0.74594	-0.76305	-0.782085	-0.78656	-0.785072	-0.783261	-0.782427	-0.78296	-0.78296	-0.784675	-0.788562	-0.783925	-0.770781	-0.766581	-0.76686	-0.766403	-0.763227	-0.761181
22	-0.761204	-0.764321	-0.761282	-0.759593	-0.761155	-0.764035	0.73373	-0.711144	-0.710441	-0.713018	-0.717394	-0.718204	-0.732652	-0.735365	-0.730357	-0.722359	-0.718451	-0.718451	-0.723649	-0.731171	-0.737	-0.746592	-0.726367	-0.720511	-0.713089	-0.709064	-0.709543	-0.716276	0.73352	-0.749003	-0.776155	-0.784433	-0.789798	-0.7957	-0.80099	-0.805173	-0.806934	-0.806934	-0.806852	-0.802247	-0.790124	-0.774422	-0.772954	-0.772149	-0.773741	-0.769176	-0.761204
23	-0.772688	-0.76956	-0.769204	-0.767967	-0.767668	0.766565	-0.76365	-0.76146	-0.753234	0.736167	-0.721734	-0.724297	-0.752287	-0.749396	-0.745017	-0.745917	-0.747394	-0.747394	-0.744876	-0.743919	-0.746631	-0.749744	-0.74193	-0.729621	0.735934	-0.756295	-0.741763	-0.736599	-0.739882	-0.753876	0.780329	-0.795417	-0.804772	-0.808102	-0.808831	-0.808259	-0.808108	-0.808108	-0.813249	-0.813205	-0.801416	-0.790135	-0.783341	-0.78857	-0.787134	-0.778049	-0.772688
24	-0.772735	-0.775036	-0.776004	-0.776243	-0.775734	0.770078	-0.769207	-0.7651	-0.757515	-0.74364	0.725281	-0.732865	-0.758639	-0.752535	-0.749097	-0.748767	-0.747463	-0.747463	-0.748155	-0.747068	-0.752352	-0.761535	-0.754538	-0.756152	-0.759071	0.771685	-0.76719	-0.754277	-0.750051	0.777498	-0.781919	0.807682	-0.821735	-0.826161	-0.830153	-0.831752	-0.831001	-0.831001	-0.831989	-0.830487	0.814296	0.794942	0.787951	-0.793796	-0.792136	-0.784248	-0.772735
25	-0.811684	-0.810603	-0.808892	-0.805595	0.798473	-0.773011	-0.77539	-0.781993	0.76461	-0.74808	-0.737373	-0.753169	-0.767413	-0.783593	-0.779791	-0.777809	-0.779138	-0.779138	-0.778844	-0.782629	-0.78731	-0.773329	-0.763853	0.758295	-0.776758	-0.773656	-0.777035	-0.777448	-0.779665	-0.781796	-0.793153	-0.807969	-0.82617	0.840982	-0.851858	-0.854443	-0.855089	-0.855089	-0.850277	0.838757	-0.815724	-0.797945	-0.790676	0.796286	-0.807034	-0.810414	-0.811684
26	-0.81174	-0.813235	-0.814043	-0.813537	0.801009	-0.77662	-0.786175	0.784645	-0.784943	0.775003	-0.741065	-0.758893	-0.778065	-0.794389	-0.789182	-0.783762	-0.779191	-0.779191	-0.783101	-0.790629	-0.799624	-0.780494	-0.767193	-0.771282	-0.783198	-0.782668	-0.792776	-0.79506	-0.793134	-0.789973	-0.808149	-0.817003	0.827203	-0.842009	0.852376	0.861688	0.866251	0.866251	0.858789	-0.839637	-0.827099	-0.821391	-0.814943	-0.803862	0.816804	-0.817201	-0.81174
27	-0.840742	-0.836772	-0.833615	0.821446	-0.802564	-0.802723	0.799482	-0.794284	-0.797491	-0.784416	-0.782012	-0.779435	-0.792866	-0.808086	-0.812361	-0.80674	-0.809434	-0.809434	-0.807048	-0.810179	-0.804846	-0.798126	-0.775999	-0.774236	-0.789339	-0.789686	0.796924	-0.802613	-0.803836	-0.805299	0.817626	-0.82887	-0.838436	-0.853384	-0.862138	-0.867719	-0.870888	-0.870888	-0.865694	-0.852569	0.84506	-0.830346	-0.819227	-0.81722	-0.822065	-0.835917	-0.840742
28	-0.840795	0.842423	0.834823	0.825606	-0.812358	-0.812099	-0.8088	-0.824993	0.816636	-0.794767	-0.788153	-0.782156	-0.803728	-0.813496	-0.816958	-0.815234	-0.809465	-0.809465	-0.814087	-0.81207	-0.815368	-0.804605	-0.781424	-0.786833	-0.794282	-0.801243	-0.803252	0.813766	0.825503	-0.824787	-0.826535	-0.844805	0.854563	-0.862198	-0.869391	-0.872718	-0.878092	-0.878092	-0.869467	-0.863183	-0.84601	0.83459	0.832456	0.836694	-0.836636	0.837035	-0.840795
29	0.847425	-0.845064	0.842362	-0.831759	0.824809	0.812108	-0.818649	-0.833162	-0.841363	-0.839722	-0.827508	-0.813208	-0.809969	-0.834524	-0.834972	-0.825023	-0.822595	-0.822595	-0.826512	-0.83734	-0.830746	-0.814919	-0.802581	-0.798461	-0.817141	-0.81032	-0.811057	-0.819082	-0.825683	0.835014	-0.842923	0.848209	-0.855325	0.863374	0.874704	0.885505	0.889788	0.889788	0.882164	0.863496	-0.856848	-0.845018	-0.836171	-0.838102	-0.846103	-0.843993	0.847425
30	0.847458	0.850076	-0.848993	0.840616	-0.830515	-0.830958	-0.837345	0.847826	-0.848321	-0.84573	-0.832324	-0.817882	-0.819527	-0.844126	-0.837728	-0.829762	-0.822618	-0.822618	-0.828765	-0.839649	-0.840946	-0.826063	-0.822291	-0.82054	0.819755	-0.843714	-0.839888	-0.838333	-0.833235	-0.838348	0.843704	0.852384	-0.869562	-0.871003	-0.877218	-0.890826	-0.897804	-0.897804	-0.891406	-0.877569	-0.866423	0.854089	0.846116	-0.847898	0.848834	-0.853148	0.847458
31	-0.861494	-0.855141	-0.852482	-0.849967	-0.851709	-0.85227	-0.853929	-0.853761	-0.867258	-0.876484	-0.87752	-0.871849	-0.858516	-0.851846	-0.853158	-0.84143	-0.840781	-0.840781	-0.840577	-0.852469	-0.854641	-0.831696	-0.830617	-0.838132	-0.845488	-0.865408	-0.853965	-0.847252	-0.845476	-0.848537	-0.849324	-0.855593	0.873031	0.884082	0.892323	0.898561	0.901593	0.901593	0.897344	0.887109	-0.869608	-0.859346	-0.85306	0.852867	-0.857386	0.85694	-0.861494
32	-0.861603	0.865596	0.858631	-0.858237	-0.863058	-0.864952	-0.867409	-0.861584	-0.870739	-0.884005	-0.888931	-0.876914	-0.863743	-0.86559	-0.86216	-0.849364	-0.84081	-0.84081	-0.8517	-0.863497	-0.863563	-0.85004	-0.841198	-0.849252	-0.858595	-0.869765	-0.86612	-0.856992	-0.855992	-0.857904	-0.861374	-0.865236	-0.875281	0.892922	-0.901189	-0.905524	-0.907519	-0.907519	-0.901455	-0.89172	0.86983	0.860206	0.858226	-0.868157	0.868705	0.86341	-0.861603
33	0.869452	-0.865913	-0.868073	-0.869042	-0.871684	-0.878487	0.868631	-0.8698	-0.881175	-0.892627	-0.896317	-0.893369	-0.883498	-0.870971	0.875546	-0.86899	-0.864858	-0.864858	-0.865532	-0.874502	-0.874675	-0.87005	-0.883119	-0.887604	-0.883043	0.871038	-0.876693	-0.878569	-0.881632	-0.878926	-0.876233	0.877951	0.883454	-0.894393	0.902327	0.906764	0.909333	0.909333	0.908684	-0.903808	0.883566	-0.864871	-0.865355	0.874457	-0.869501	-0.868083	0.869452
34	0.869541	0.875174	0.880747	0.890719	0.88882	0.880855	-0.883521	-0.883237	-0.888925	-0.900578	-0.903357	-0.898171	-0.886186	0.876643	-0.876184	-0.86988	-0.864914	-0.864914	-0.871191	0.875084	0.875449	0.885684	-0.90603	-0.901227	-0.893376	-0.88086	-0.885311	-0.889693	0.892669	0.884768	0.879714	-0.882031	-0.888547	-0.902053	-0.911964	-0.918978	-0.923235	-0.923235	-0.919107	0.907627	-0.890803	-0.88157	-0.881686	-0.875333	0.875144	0.876549	0.869541
35	0.900214	0.888216	0.892154	0.90798	-0.91369	-0.907292	-0.904825	-0.911097	-0.917294	-0.926495	-0.927226	0.907843	0.886856	0.878859	0.876428	0.878611	0.881148	0.881148	0.879017	0.877605	0.880497	-0.89192	0.908099	-0.919865	-0.902479	-0.886048	-0.897709	-0.899265	-0.892824	0.892335	0.884275	0.883648	0.894127	-0.907756	0.919277	0.924483	0.92326	0.92326	0.931774	-0.921813	-0.913592	-0.912222	-0.90686	-0.890281	-0.883434	0.888902	0.900214
36	0.90032	0.912324	0.912818	0.916491	0.920537	0.917314	0.92108	-0.923034	-0.928987	-0.935985	0.931341	0.90913	0.889699	-0.884674	-0.879679	0.87937	0.881175	0.881175	0.879434	-0.88144	-0.8847	0.892731	-0.910639	-0.932594	-0.910598	-0.898731	0.90409	0.907454	0.898717	-0.893903	-0.893132	-0.897269	-0.900421	0.910094	-0.923701	-0.936066	-0.943542	-0.943542	-0.936663	-0.928964	-0.921046	-0.92134	-0.917271	0.896742	0.885212	0.893955	0.90032
37	-0.910467	-0.913187	-0.917754	-0.917508	0.927209	0.926517	-0.924355	0.932223	-0.938242	-0.942922	-0.931656	-0.914857	-0.901237	-0.895984	-0.892467	-0.883062	-0.8829	-0.8829	-0.884028	-0.889075	-0.889962	-0.903653	0.916941	0.935922	-0.939402	-0.941215	0.929243	0.909399	-0.900939	0.899308	0.899534	-0.900879	0.90871	-0.918949	-0.927869	-0.939407	-0.945513	-0.945513	-0.945107	0.933218	0.933557	0.937054	0.917672	-0.898101	-0.893969	-0.89705	-0.910467
38	-0.910562	-0.916302	-0.92509	-0.930415	-0.929831	-0.927708	0.933254	-0.939094	0.944873	-0.94685	0.936196	-0.923339	-0.913959	-0.90601	-0.903266	-0.894254	-0.882921	-0.882921	-0.892142	-0.895336	-0.897745	-0.910404	-0.925873	-0.940385	0.950626	0.945833	-0.941018	0.93176	0.912514	-0.901519	-0.900512	0.902936	-0.912735	0.922403	0.942026	0.955193	-0.956896	-0.956896	0.955411	0.945673	-0.945207	-0.94386	-0.929737	0.907019	0.895314	-0.903379	-0.910562
39	0.921464	0.920867	0.931636	-0.93831	0.935195	-0.942128	-0.941962	-0.948253	-0.946787	0.946961	-0.937928	-0.932713	-0.923745	-0.910645	-0.908835	-0.914594	-0.923128	-0.923128	-0.915988	-0.910652	-0.90689	-0.916054	-0.929165	0.946327	-0.959897	-0.961967	0.947764	-0.934242	-0.922012	0.905717	0.905975	0.918667	-0.922161	-0.933604	-0.947193	-0.956584	0.958301	0.958301	-0.957126	-0.951039	-0.956803	0.948245	0.931738	0.917796	0.902091	0.904924	0.921464
40	0.921584	0.925682	-0.938403	0.939523	-0.940918	0.947192	-0.950447	0.950911	-0.956093	-0.955294	-0.948678	-0.941393	-0.933624	-0.917917	-0.919972	-0.925857	-0.923186	-0.923186	-0.926989	-0.924666	-0.923734	-0.927012	-0.93756	-0.949201	0.966225	0.962609	-0.955081	0.946697	0.922446	-0.915143	0.914685	-0.920482	-0.936003	-0.947972	-0.959003	-0.960626	-0.963019	-0.963019	-0.9636	-0.96451	0.958661	-0.95176	-0.93605	0.924114	0.916264	0.92418	0.921584
41	0.940939	-0.938526	0.939244	-0.940762	0.942451	-0.948651	0.957269	-0.96062	-0.962697	-0.959447	-0.957222	-0.947874	-0.935277	-0.928193	-0.925253	0.926917	0.925944	0.925944	0.927114	-0.932751	-0.933442	-0.935701	-0.943803	-0.953861	-0.966947	-0.970574	-0.967514	-0.949369	0.93413	0.920299	-0.918061	0.921652	0.93661	0.955555	-0.967124	0.971234	-0.973403	-0.973403	0.968096	0.970491	0.962818	0.958088	0.940598	-0.929062	-0.933546	-0.937562	0.940939
42	-0.941001	0.939747	-0.940885	0.947922	-0.943406	0.951181	0.961667	-0.966781	-0.969435	0.963887	-0.963614	-0.957316	-0.943522	-0.935415	0.932229	0.932076	0.925974	0.925974	0.931823	0.933913	-0.941022	-0.947905	-0.958643	-0.965966	-0.974395	-0.978453	0.972218	0.957154	0.945464	0.928551	0.925078	-0.935573	0.942653	-0.957952	0.967687	-0.977461	0.973629	0.973629	-0.975943	-0.971157	-0.97057	-0.960281	0.948118	-0.940372	-0.943264	-0.942449	-0.941001
43	0.941045	-0.942953	0.944468	0.953639	0.962992	0.973062	-0.969386	0.975522	0.970299	-0.968742	0.970875	0.960378	0.949246	0.939724	-0.938051	-0.934068	-0.944084	-0.944084	-0.935051	0.942884	0.942682	0.952898	0.964231	0.973995	0.982585	0.988354	0.978597	-0.963193	-0.946513	-0.941697	-0.937896	0.93794	-0.951727	0.96588	-0.980641	-0.985848	-0.98875	-0.98875	-0.984755	-0.981082	-0.97181	0.966748	-0.963645	-0.96631	-0.964595	0.948573	0.941045
44	-0.941072	0.951342	0.961964	0.958259	0.969041	-0.975127	-0.973589	-0.978058	-0.992206	0.980976	-0.973738	-0.969171	-0.95589	-0.950888	0.944728	-0.944452	-0.944123	-0.944123	-0.947018	-0.94344	-0.945457	-0.959187	-0.976071	-0.983209	-0.988322	-0.992443	-0.979111	0.966878	-0.960173	0.944507	0.939019	-0.947709	0.959946	-0.972138	0.985637	0.99425	0.993701	0.993701	0.989914	0.986077	0.98423	-0.967478	0.968393	0.973842	-0.975132	-0.96315	-0.941072
45	-0.97003	-0.969165	0.969578	0.960936	-0.975608	-0.983155	-0.983381	0.981307	0.993662	-0.989075	-0.987755	-0.976049	-0.964771	-0.954365	-0.954009	0.951024	0.949946	0.949946	0.950354	-0.950956	0.95652	0.967486	0.978102	-0.990652	-0.992256	-0.99782	0.991262	-0.976099	0.965174	-0.955244	-0.949519	0.950834	-0.965039	0.982669	0.996294	0.999468	1.00067	1.00067	-0.99866	-0.989564	-0.988929	0.982803	-0.977212	-0.978646	0.977195	0.972318	-0.97003
46	-0.970083	-0.974837	0.976067	-0.977813	0.977189	0.984373	-0.994359	-0.989612	-0.998276	1.00104	-0.999404	0.990912	0.977332	0.961296	0.957551	0.955377	0.950088	0.950088	0.954305	0.955439	-0.959036	-0.972825	-0.990485	0.99251	1.00558	1.00945	-0.9913	0.976466	-0.968939	0.957318	0.950749	-0.956709	0.973224	-0.99113	-0.999483	-1.00632	-1.00728	-1.00728	1.00063	0.998409	0.989524	-0.983102	-0.99586	0.994767	0.981119	-0.973102	-0.970083
47	-0.983474	-0.980339	-0.97661	-0.983297	-0.986276	-0.986067	0.998508	-1.00718	0.999671	-1.00111	1.00079	0.997894	0.981447	0.967722	-0.960484	-0.965616	-0.967674	-0.967674	-0.963796	-0.961005	0.965833	0.980064	-0.993369	-1.00363	-1.0146	-1.01208	-0.997486	-0.984411	0.974203	-0.962454	-0.955305	0.959171	0.98131	0.997107	1.00808	1.01418	1.01826	1.01826	1.01398	-1.0048	-1.00331	0.991245	0.998367	1.00518	0.994435	0.986693	-0.983474
48	-0.983563	0.985732	-0.980301	0.983989	0.988804	-0.998399	-1.00738	1.01494	1.01177	-1.00743	-1.00456	-1.00582	0.992965	0.979189	0.965958	-0.969439	-0.967718	-0.967718	-0.967826	0.962346	0.97334	-0.983831	0.993982	1.00912	-1.01585	1.01558	0.99989	-0.994962	-0.979192	-0.976339	-0.974449	-0.977841	-0.982819	-1.00247	-1.01221	-1.0252	1.03161	1.03161	-1.01544	1.00696	1.00497	-0.993624	-1.0005	-1.00802	1.01053	0.998697	-0.983563
49	0.992992	0.986886	-0.983518	0.995141	0.996027	1.00144	1.01036	-1.0218	1.01336	1.01592	1.01281	1.00771	-0.998189	-0.983905	-0.982671	0.981625	0.984279	0.984279	0.981174	-0.9766	-0.977278	0.990055	1.00801	-1.01048	1.0279	1.0233	-1.00887	0.996544	-0.989589	-0.984174	-0.986955	-0.987024	-0.994698	1.00567	1.01587	1.02634	1.03624	1.03624	1.02755	1.02176	-1.00586	-1.00573	1.00245	1.01469	-1.01469	-0.999299	0.992992
50	0.993054	-0.990675	-1.00064	-1.00026	-0.997728	1.01046	1.02064	1.02465	-1.01925	-1.01995	1.0213	1.01636	-1.00352	-0.990582	0.984221	-0.985095	0.984372	0.984372	-0.984591	-0.980587	-0.984125	-0.994914	-1.00855	-1.02004	1.03628	-1.02613	-1.02176	1.00275	0.990346	-0.996032	-0.996726	-1.00421	-1.00287	-1.01684	-1.03203	1.03708	-1.03755	-1.03755	1.03561	-1.02666	1.01207	1.00814	-1.01451	-1.01828	1.01745	-1.00245	0.993054

## Sheet: Fig. 5d (60.0%)
index of k-point index of band	1(M)	2	3	4	5	6	7	8	9	10	11	12	13	14	15	16	17(Gamma)	18(Gamma)	19	20	21	22	23	24	25	26	27	28	29	30	31	32	33	34	35	36	37(K)	38(K)	39	40	41	42	43	44	45	46	47(M)
1	-0.0194516	-0.0119114	-0.00181569	0.010189	-0.0124511	-0.0013516	0.01113	0.0252703	0.0422878	0.0626414	0.0843444	0.102231	0.10935	0.101954	0.0846952	0.0685681	0.0631518	0.0631518	0.0682383	0.0832239	0.0985598	0.103829	0.0950644	0.076141	0.0538392	0.0335305	0.0178987	0.00719499	0.000106713	-0.00503672	-0.00922137	-0.0124371	-0.0141807	-0.014252	-0.0131305	-0.011827	-0.0114451	-0.0114451	-0.0128651	-0.0158885	0.0143731	0.00184929	-0.00947649	-0.017074	-0.0198675	-0.0195733	-0.0194516
2	-0.0195717	-0.0241559	-0.0249388	-0.0208904	0.0229288	0.0349361	0.0455165	0.0555281	0.0669998	0.0814851	0.0980328	0.112101	0.116822	0.107946	0.0893356	0.0713269	0.0632167	0.0632167	0.0712244	0.0896073	0.110617	0.123814	0.122315	0.107509	0.0864643	0.066277	0.0512112	0.0422162	0.0375947	0.034575	0.0311303	0.0271079	0.0241687	0.0243347	0.0277367	0.0319107	0.0335416	0.0335416	0.0322231	0.0253407	-0.0197154	-0.0234595	-0.0262059	-0.0268325	-0.0248538	-0.0215955	-0.0195717
3	-0.190632	-0.185006	-0.17771	-0.172622	-0.171626	-0.173797	-0.17687	-0.178719	-0.178108	-0.174927	-0.170063	-0.165087	-0.161635	-0.160693	-0.162253	0.129407	0.115794	0.115794	0.128486	-0.162401	-0.161923	-0.16477	-0.171188	-0.180467	-0.191003	-0.200769	-0.207965	-0.211152	-0.208918	-0.20026	-0.186144	-0.169908	-0.155687	-0.146674	-0.143747	-0.145505	-0.150061	-0.150061	-0.149461	-0.157155	-0.1714	-0.18762	-0.200111	-0.204208	-0.199888	-0.193006	-0.190632
4	-0.190746	-0.192484	-0.191688	-0.191152	-0.192416	-0.195023	-0.197398	-0.197973	-0.196053	-0.192093	-0.187203	-0.182366	-0.178204	-0.175031	0.166338	0.130439	0.115853	0.115853	0.129586	0.163329	-0.179864	-0.187016	-0.19696	-0.20925	-0.222294	-0.233671	-0.241194	-0.243851	-0.242069	-0.237328	-0.23124	-0.225208	-0.220355	-0.216818	-0.212674	-0.202707	-0.192502	-0.192502	-0.201024	-0.210038	-0.216308	-0.220842	-0.222289	-0.21772	-0.207308	-0.196226	-0.190746
5	-0.30623	-0.304578	-0.305831	-0.308614	-0.31131	-0.312249	-0.310265	-0.305829	-0.300976	-0.297711	-0.296729	-0.29755	0.269073	0.216101	0.168034	-0.165353	-0.168459	-0.168459	-0.165125	0.165146	0.210826	0.260744	-0.300056	-0.298824	-0.299197	-0.301775	-0.306008	-0.31039	-0.313035	-0.31224	-0.306859	-0.295651	-0.277452	-0.255053	-0.234045	-0.223394	-0.221457	-0.221457	-0.221099	-0.226321	-0.238189	-0.252776	-0.267041	-0.279816	-0.290895	-0.299932	-0.30623
6	-0.306344	-0.311321	-0.318308	-0.325496	-0.331615	-0.335339	-0.335613	-0.332939	-0.32926	-0.326261	-0.324319	0.319902	0.271648	0.218343	-0.172772	-0.170876	-0.168569	-0.168569	-0.171679	-0.175085	0.212766	0.263177	0.305737	-0.324824	-0.325135	-0.326249	-0.328794	-0.331734	-0.332753	-0.329555	-0.321138	-0.309141	-0.297256	-0.286503	-0.277223	-0.270342	-0.266738	-0.266738	-0.269631	-0.275406	-0.283118	-0.291389	-0.298917	-0.304886	-0.308619	-0.309266	-0.306344
7	-0.433461	-0.421978	-0.411431	-0.403647	-0.399227	-0.398037	-0.399413	-0.401855	-0.402906	-0.400406	0.368367	0.322397	-0.299222	-0.3009	-0.302296	-0.303837	-0.30618	-0.30618	-0.304232	-0.303436	-0.302879	-0.301724	0.310801	0.345606	0.383446	-0.405074	-0.407779	-0.406396	-0.401197	-0.394216	-0.388524	-0.38563	-0.385352	-0.388387	-0.393283	-0.393071	-0.385318	-0.385318	-0.39305	-0.399485	-0.405499	-0.411829	-0.41804	-0.423773	-0.428111	-0.431226	-0.433461
8	-0.433549	-0.439291	-0.432712	-0.423047	-0.415623	-0.41235	-0.413366	-0.417335	-0.421607	0.416923	0.370554	-0.32278	-0.320805	-0.317885	-0.314025	-0.309834	-0.306334	-0.306334	-0.309759	-0.314116	-0.318376	-0.321809	-0.323972	0.353476	0.393847	0.42229	-0.423263	-0.42035	-0.413961	-0.405189	-0.397053	-0.393249	-0.396002	-0.403753	-0.412242	-0.415762	-0.414486	-0.414486	-0.418681	-0.422535	-0.425623	-0.42677	-0.427263	-0.428542	-0.431499	-0.433874	-0.433549
9	-0.472462	-0.468065	-0.478283	-0.492616	-0.50359	-0.508406	-0.508826	-0.507193	0.467132	0.418896	-0.394732	-0.38844	-0.383513	-0.38058	-0.379629	-0.380434	-0.382615	-0.382615	-0.379885	-0.378111	-0.378138	-0.380443	-0.385078	-0.39169	-0.399077	-0.422416	0.463217	-0.486144	-0.491046	-0.494457	-0.492976	-0.485074	-0.4719	-0.455896	-0.4429	-0.442081	-0.451884	-0.451884	-0.448658	-0.449346	-0.451274	-0.453558	-0.456908	-0.462013	-0.466863	-0.469943	-0.472462
10	-0.472605	-0.485654	-0.500545	-0.514304	-0.523886	-0.527167	-0.525073	0.518078	0.46937	-0.42253	-0.418367	-0.41106	-0.403238	-0.396243	-0.390487	-0.386026	-0.382745	-0.382745	-0.385756	-0.388964	-0.392673	-0.397329	-0.40329	-0.410434	-0.417596	0.435782	0.481029	-0.496237	-0.499974	-0.502605	-0.501308	-0.494946	-0.485128	-0.475183	-0.468033	-0.467305	-0.473948	-0.473948	-0.467445	-0.462703	-0.461259	-0.464013	-0.470034	-0.476721	-0.477997	-0.475365	-0.472605
11	-0.536048	-0.5361	-0.540172	-0.544344	-0.548833	-0.552205	-0.553799	-0.520819	-0.505706	-0.507036	-0.511764	-0.517415	0.516039	0.505765	0.507375	0.513515	0.517254	0.517254	0.513862	0.507468	0.501776	0.504014	-0.502205	-0.492928	-0.485186	-0.481872	-0.482663	0.505007	0.544841	-0.546912	-0.539693	-0.535082	-0.532834	-0.532282	-0.532234	-0.531729	-0.531223	-0.531223	-0.527904	-0.522637	-0.516642	-0.511206	-0.506289	-0.504208	-0.512971	-0.527841	-0.536048
12	-0.536188	-0.541112	-0.548041	-0.553129	-0.55507	-0.557192	-0.558418	0.521531	-0.517731	-0.518399	-0.523655	-0.530812	-0.521722	0.513556	0.512655	0.516259	0.517428	0.517428	0.516528	0.514346	-0.514885	-0.509939	-0.516489	-0.505678	-0.496839	-0.492906	-0.493403	0.52839	-0.555128	-0.55316	-0.548794	-0.546125	-0.545261	-0.544935	-0.544381	-0.543965	-0.544926	-0.544926	-0.538792	-0.534229	-0.531533	-0.530152	-0.529522	-0.529781	-0.532686	-0.537008	-0.536188
13	-0.547958	-0.546841	-0.551589	-0.562512	-0.576743	-0.579554	0.567316	-0.557241	-0.563669	-0.572188	0.570415	0.5397	0.527686	-0.522726	-0.520359	-0.518245	-0.519227	-0.519227	-0.517828	-0.517122	0.519722	-0.524928	0.520128	0.54805	-0.560484	-0.557909	-0.55575	-0.556749	-0.557068	0.579579	0.607539	-0.61133	-0.599605	-0.587045	-0.576424	-0.56933	-0.566241	-0.566241	-0.564389	-0.562931	-0.559251	-0.552334	-0.544485	-0.540066	-0.540232	-0.542961	-0.547958
14	-0.547984	-0.552186	-0.559044	-0.570815	-0.581651	-0.592876	0.572697	-0.559593	-0.565641	-0.577075	-0.572515	0.55839	-0.535509	-0.535827	-0.531004	-0.524134	-0.519334	-0.519334	-0.522703	-0.526567	-0.52815	0.541425	-0.563322	-0.561814	-0.570585	-0.566582	-0.564641	-0.562176	0.5748	-0.611991	-0.615963	-0.618718	-0.612515	-0.60479	-0.597892	-0.593794	-0.592087	-0.592087	-0.593865	-0.593437	-0.58857	-0.578986	-0.566767	-0.55585	-0.549588	-0.548741	-0.547984
15	-0.642194	-0.637084	-0.631093	-0.624885	-0.621812	0.612	-0.579175	-0.580455	-0.582578	-0.58728	-0.589688	-0.567943	-0.560291	-0.553094	-0.552814	-0.55721	-0.562065	-0.562065	-0.559997	-0.559717	-0.561044	-0.562873	-0.57421	-0.573202	0.579271	-0.575549	-0.579569	-0.591839	-0.603801	0.616797	-0.624945	0.62963	-0.643655	-0.643543	-0.643348	-0.64289	-0.641398	-0.641398	-0.642402	-0.642943	-0.643436	0.637287	0.633803	-0.633676	-0.640448	-0.641418	-0.642194
16	-0.642277	-0.646188	-0.647146	-0.644116	-0.641791	0.619295	-0.59844	-0.60004	-0.601497	0.599918	0.600087	-0.584177	-0.575944	-0.572245	-0.569801	-0.566442	-0.562295	-0.562295	-0.565926	-0.570499	-0.574114	-0.575058	0.581052	-0.606849	-0.585067	-0.584672	-0.588153	-0.600107	-0.613602	-0.625858	-0.641952	-0.643508	0.648002	0.664092	-0.672216	-0.673107	-0.671276	-0.671276	-0.679333	0.671551	0.651893	-0.640843	-0.633874	0.644457	-0.661191	-0.651331	-0.642277
17	-0.702907	-0.695683	-0.687246	0.674533	0.648715	-0.624451	-0.624832	-0.615525	-0.610336	-0.606357	-0.603038	-0.618641	-0.628119	-0.63022	-0.629631	-0.6295	-0.632019	-0.632019	-0.629567	-0.628408	-0.627775	-0.627966	-0.625823	-0.6206	-0.59646	0.605906	-0.621184	-0.629111	-0.636661	-0.637309	0.650873	-0.662512	-0.667593	-0.670456	0.678311	-0.68309	-0.679562	-0.679562	-0.682212	-0.675954	-0.665333	-0.655252	-0.654298	-0.657451	0.667799	-0.682872	-0.702907
18	-0.703023	-0.704615	0.693086	-0.678454	0.658283	-0.64579	-0.644329	0.641109	0.623516	-0.614829	-0.60948	-0.623246	-0.632664	-0.640061	-0.641551	-0.637379	-0.632214	-0.632214	-0.63612	-0.639244	-0.639516	-0.638005	-0.634323	0.631304	-0.628465	-0.621328	0.624803	-0.633593	-0.647469	-0.654666	-0.656007	0.674203	0.690615	-0.689527	-0.686663	-0.687626	-0.687402	-0.687402	0.688814	-0.692532	0.686689	0.685312	-0.691483	-0.679484	-0.671105	-0.695009	-0.703023
19	-0.717229	0.708616	-0.698752	0.688387	-0.668298	-0.655575	-0.654988	-0.643425	-0.639832	-0.631966	-0.627992	-0.650431	-0.674013	-0.677803	-0.678382	-0.67984	-0.682749	-0.682749	-0.680073	-0.678313	-0.677176	-0.67577	-0.664128	-0.639376	-0.641016	-0.631551	-0.629695	0.637464	0.647644	0.659032	0.674428	0.694091	-0.693704	-0.69639	-0.691129	0.689941	0.69548	0.69548	-0.693131	0.696625	-0.698714	-0.699121	0.693395	-0.690107	-0.681152	0.697189	-0.717229
20	-0.717352	-0.713673	0.710377	-0.694187	0.687767	0.66976	0.655405	-0.659105	-0.654468	0.643341	-0.635252	-0.655186	-0.679187	-0.685978	-0.686394	-0.685546	-0.682822	-0.682822	-0.685069	-0.687132	-0.690073	-0.688962	-0.668939	-0.655109	-0.674225	-0.676518	-0.676971	-0.668926	-0.668397	-0.680226	-0.689736	-0.694519	-0.698908	0.703475	0.7123	0.716846	0.71664	0.71664	0.710375	-0.700687	-0.707795	-0.708383	-0.704172	0.706226	-0.712983	-0.71385	-0.717352
21	0.721094	-0.721328	-0.712141	-0.705191	-0.689739	-0.68402	-0.677717	-0.66862	-0.666741	-0.656195	-0.667665	-0.685198	-0.706177	-0.713729	-0.713816	-0.712291	-0.713638	-0.713638	-0.710677	-0.712624	-0.717892	-0.710808	-0.682078	-0.676012	0.681383	-0.686495	-0.680763	-0.67811	-0.678502	-0.689045	-0.69922	-0.700391	0.709081	0.71614	0.721779	-0.722116	-0.720576	-0.720576	-0.720126	-0.725137	-0.726627	-0.727229	-0.721959	-0.71627	0.719304	-0.722953	0.721094
22	0.721238	0.723978	-0.722568	0.711872	-0.698413	-0.696797	-0.694344	-0.692012	0.680252	-0.668731	-0.680525	-0.695695	-0.709517	-0.730177	-0.724615	-0.718238	-0.713752	-0.713752	-0.720298	-0.72678	-0.729711	-0.717513	-0.697158	-0.685768	-0.68595	-0.694005	-0.700057	-0.700508	-0.706133	-0.717743	-0.729458	-0.734935	-0.733279	-0.729469	-0.725486	0.726225	0.729041	0.729041	0.729345	-0.738372	0.734466	0.728534	0.72375	-0.725326	-0.723475	0.729075	0.721238
23	0.748966	0.743842	0.735603	-0.719357	-0.713286	-0.709612	-0.708806	0.706414	-0.69159	-0.694762	-0.701658	-0.714975	-0.723314	-0.743719	-0.744067	-0.740973	-0.740325	-0.740325	-0.739713	-0.742134	-0.746102	-0.727303	-0.719411	-0.696413	-0.689276	-0.708632	-0.708386	-0.713318	-0.716985	-0.725822	-0.742119	0.739249	0.740759	0.743407	0.745299	0.744907	0.743465	0.743465	-0.747657	0.738468	-0.742881	0.735582	-0.738237	0.729585	0.743417	0.742909	0.748966
24	0.74913	-0.745747	-0.739741	-0.739308	-0.742119	0.733607	0.722424	-0.707837	-0.706701	-0.707622	-0.712072	-0.726258	-0.735058	-0.747247	-0.747651	-0.74416	-0.740413	-0.740413	-0.744206	-0.747942	-0.748933	-0.740296	-0.729712	-0.718187	-0.711544	0.721817	-0.729489	-0.727245	-0.729156	-0.735613	0.745513	0.748868	0.745762	0.750969	0.756444	-0.758178	-0.755218	-0.755218	0.749909	0.747348	0.744586	-0.750447	0.738247	0.748542	-0.75425	-0.752219	0.74913
25	-0.75232	0.755962	-0.754043	-0.749278	0.74553	-0.74069	-0.745317	-0.749736	-0.745643	-0.738371	-0.73313	-0.734343	-0.747486	-0.756766	-0.764324	-0.754583	-0.749242	-0.749242	-0.754742	-0.765794	-0.763622	-0.756016	-0.745722	-0.742731	-0.744024	-0.739631	0.746595	-0.749177	-0.749441	-0.748452	-0.74705	-0.750413	-0.756161	-0.75907	-0.759362	0.762813	-0.761775	-0.761775	-0.763145	-0.76547	-0.764128	-0.758189	-0.747818	-0.750761	0.75434	-0.758648	-0.75232
26	-0.752405	-0.756249	0.759954	0.758414	-0.748358	-0.756509	-0.759866	-0.758231	-0.753567	-0.745789	-0.737403	-0.737241	-0.765167	-0.767149	-0.775046	-0.759909	-0.74931	-0.74931	-0.758847	-0.773966	-0.768891	-0.762668	-0.75568	-0.762144	-0.765573	-0.755326	-0.750585	0.756633	-0.757135	0.753702	0.756453	-0.764729	-0.774547	-0.772573	-0.7677	-0.763112	0.768179	0.768179	0.770681	0.779091	0.778593	-0.764795	-0.756514	-0.756077	-0.759091	0.762024	-0.752405
27	-0.768115	-0.76471	-0.763705	-0.765401	-0.768535	-0.769296	-0.772683	-0.774174	-0.775822	-0.775939	-0.774546	-0.771947	-0.771793	-0.776781	-0.780425	-0.769488	-0.770958	-0.770958	-0.770524	-0.780517	-0.781669	-0.76871	-0.768859	-0.773636	-0.772638	-0.774029	-0.776048	-0.76681	0.760069	-0.758958	-0.760531	-0.773305	0.775467	0.779942	-0.78255	0.782956	0.778638	0.778638	0.779547	-0.782143	-0.779698	-0.779795	-0.776037	-0.779152	0.77715	-0.770212	-0.768115
28	-0.768223	-0.770593	-0.77127	-0.770745	-0.770595	-0.774853	-0.781811	-0.792322	-0.797548	-0.79535	-0.788199	-0.778986	-0.779096	-0.79393	-0.790896	-0.779595	-0.77104	-0.77104	-0.778373	-0.790198	-0.7895	-0.782702	-0.776813	-0.780503	-0.782756	-0.787957	-0.784611	-0.777581	0.76372	0.763215	-0.769774	0.774811	-0.781656	-0.783219	0.785363	-0.78379	-0.784781	-0.784781	-0.784051	0.784368	-0.788433	-0.78339	-0.784706	-0.785765	-0.77748	0.771435	-0.768223
29	0.789604	0.783722	0.781124	0.7795	0.783292	0.783807	0.787003	0.795489	0.808076	0.822657	-0.822599	-0.811272	-0.801636	-0.80888	-0.801454	-0.799856	-0.804593	-0.804593	-0.800918	-0.804216	-0.80255	-0.79347	-0.793548	-0.793938	-0.798974	-0.803314	-0.793474	0.777667	-0.77367	0.773379	0.77322	-0.78334	-0.791031	-0.794653	-0.799739	-0.802296	-0.802909	-0.802909	-0.81042	-0.808301	0.807377	0.787828	-0.792122	0.789534	-0.784018	-0.778538	0.789604
30	0.789688	0.790342	0.788375	-0.795057	-0.791783	-0.791962	-0.798209	-0.812932	-0.82875	-0.830344	-0.828548	-0.817148	-0.808179	-0.817388	-0.815634	-0.811579	-0.804682	-0.804682	-0.813325	-0.811435	-0.811967	-0.815043	-0.819246	-0.819853	-0.817764	-0.812728	0.79482	-0.788559	-0.787293	-0.774506	-0.778855	-0.790076	-0.794253	-0.805363	-0.813105	-0.816805	-0.819077	-0.819077	-0.820711	-0.82133	-0.808885	-0.802899	0.795868	0.795205	0.784123	0.785977	0.789688
31	-0.805559	-0.803045	-0.799171	0.7953	0.791968	0.793212	0.803277	0.819234	-0.833208	-0.836889	0.835109	0.839779	0.836363	-0.820756	-0.819838	0.819406	0.81979	0.81979	-0.819807	-0.822224	-0.818453	-0.822708	-0.826378	-0.834144	0.829331	0.81285	0.817555	0.804999	0.788791	0.786448	0.782698	0.791686	0.806199	0.819681	0.827107	0.827854	0.824584	0.824584	0.825272	0.824732	-0.822937	0.813314	0.804672	-0.796502	-0.79885	-0.804167	-0.805559
32	-0.805678	0.804145	-0.804792	-0.803679	-0.80346	-0.804565	-0.80887	-0.819618	0.837134	0.852402	-0.858869	-0.852228	-0.839767	0.829545	0.823124	-0.821949	0.819813	0.819813	0.820091	0.824202	-0.828085	-0.831544	-0.838287	0.840281	-0.836246	0.828832	-0.817774	-0.811341	0.799793	-0.787021	-0.786882	-0.798304	-0.815748	-0.828315	-0.835977	-0.836653	-0.834843	-0.834843	-0.835395	-0.829497	0.824726	0.824898	0.809197	0.804843	0.809497	0.807748	-0.805678
33	0.80677	-0.805993	0.80871	0.808609	-0.816495	-0.815419	-0.819809	-0.832248	-0.847795	-0.858306	0.861358	0.861878	-0.847559	-0.836386	-0.825313	0.824817	-0.824301	-0.824301	0.82378	-0.824872	0.830886	0.838051	0.842536	-0.844994	0.841001	-0.830023	-0.824892	0.819926	-0.806988	-0.8065	0.80704	0.810218	0.822404	0.839139	0.853064	0.852041	0.850914	0.850914	0.846296	-0.844205	-0.835254	-0.826972	-0.816054	-0.804865	-0.814171	-0.813423	0.80677
34	0.806957	0.819292	-0.818669	-0.817716	0.819012	0.834611	-0.844317	-0.845826	-0.857216	-0.869033	-0.875826	-0.865983	0.855264	-0.842243	0.833777	-0.827311	-0.824386	-0.824386	-0.82634	0.831481	0.841339	-0.850201	0.854921	0.851217	-0.850312	-0.84834	-0.833223	-0.825631	-0.826814	0.813587	-0.809068	-0.813946	-0.830723	0.848435	-0.854454	0.857967	0.858514	0.858514	-0.850864	0.847502	0.84256	-0.835101	-0.829676	0.817408	0.817689	-0.818572	0.806957
35	-0.82336	-0.820407	0.82498	0.820381	0.828883	0.843736	0.850063	-0.857911	-0.863245	-0.88027	-0.883103	-0.875483	-0.860207	0.844848	-0.839136	-0.837	-0.839312	-0.839312	-0.837612	-0.837924	-0.841997	0.850564	-0.86704	-0.874182	-0.873638	-0.864145	0.84374	-0.83437	0.828047	0.829002	0.822954	0.826628	0.837337	-0.848569	0.854634	-0.858719	-0.86247	-0.86247	0.857764	0.85553	-0.849205	0.835278	0.829911	0.826702	-0.824576	0.822552	-0.82336
36	-0.823513	0.827571	0.829936	-0.840728	-0.845674	-0.846045	-0.855558	0.866967	-0.87884	-0.883837	-0.889001	-0.885689	-0.872485	-0.84956	-0.852752	-0.847575	-0.839414	-0.839414	-0.848853	-0.845802	-0.85823	-0.869485	-0.88239	-0.887067	-0.879984	0.866855	-0.846871	-0.840202	-0.840184	-0.831422	0.835039	-0.8387	-0.845546	-0.856013	-0.862191	-0.868654	-0.874349	-0.874349	-0.868454	-0.861434	0.850039	0.843557	0.835588	-0.832429	0.829394	-0.829422	-0.823513
37	0.835583	-0.828169	-0.834412	0.841903	-0.852944	-0.853826	0.858904	0.875131	0.882613	0.890321	0.890741	0.888945	-0.87649	-0.860871	-0.855604	-0.860289	0.864389	0.864389	-0.859927	-0.863918	-0.861112	-0.88062	0.890423	0.89199	0.883567	-0.872821	0.864866	0.846029	0.844783	0.840882	-0.83716	0.84198	0.857425	-0.862049	0.86999	0.873148	0.877669	0.877669	0.874822	0.870481	-0.858719	-0.856493	-0.850232	-0.839797	-0.835309	0.83244	0.835583
38	0.835867	0.837252	0.835474	0.846751	0.856882	0.867633	0.881334	-0.88008	0.890377	-0.900295	-0.900803	-0.896082	0.886208	-0.876985	-0.868591	0.865743	0.864639	0.864639	0.865619	0.870459	0.877123	0.883714	-0.895693	-0.897846	-0.892574	-0.881311	-0.874093	0.863913	-0.845603	-0.842178	-0.844688	-0.849206	-0.858131	0.873054	-0.872876	-0.885403	0.88974	0.88974	-0.886551	-0.876099	-0.866941	0.861009	0.85375	0.853744	0.848846	0.838956	0.835867
39	0.846343	0.841228	0.841643	-0.85053	0.860923	0.875534	-0.881546	0.895925	-0.903947	0.900453	0.902855	0.900337	-0.887405	0.879408	0.871332	0.868112	-0.865308	-0.865308	0.867552	0.873883	-0.878701	0.891037	0.898025	0.902315	0.901596	0.886378	-0.884945	0.873931	0.853904	-0.858332	-0.858221	-0.862775	-0.876536	0.883024	0.886675	0.888917	-0.890258	-0.890258	0.888961	-0.883367	0.870796	-0.864731	-0.866627	-0.864585	-0.855055	-0.847413	0.846343
40	0.846526	-0.851425	-0.84799	0.85793	0.874984	-0.880709	0.891916	-0.905675	0.90967	0.915238	-0.916126	-0.901648	0.89306	0.88456	0.875575	-0.871203	-0.865377	-0.865377	-0.872236	-0.874101	0.882166	-0.894448	-0.906129	-0.917668	-0.910637	-0.899086	0.88863	-0.878202	-0.879915	0.872793	0.867388	0.872038	-0.883028	-0.883809	-0.893953	-0.898447	-0.902984	-0.902984	-0.896608	0.884603	0.876598	0.872194	0.873101	0.869112	0.858385	0.850106	0.846526
41	-0.858429	0.855988	-0.866935	-0.871207	-0.875003	0.893599	-0.900319	0.906687	0.915615	-0.92206	0.923995	-0.913155	-0.904527	-0.888944	-0.88157	-0.880217	-0.885	-0.885	-0.8787	-0.881086	-0.887159	-0.89864	-0.916474	0.923862	0.918165	0.910059	0.898873	-0.887365	0.884215	-0.874035	-0.877822	-0.880614	0.883948	0.89658	0.896738	0.900691	0.904082	0.904082	0.903557	-0.889193	-0.888215	-0.88838	-0.879231	-0.870685	-0.864279	0.860272	-0.858429
42	-0.858684	-0.862965	0.870269	0.877889	0.884683	-0.898965	0.911164	-0.917127	-0.918937	0.924772	-0.925498	-0.925812	-0.911719	-0.898739	-0.890439	-0.882204	-0.885075	-0.885075	-0.884012	-0.88867	-0.89997	-0.910171	0.924345	-0.932281	-0.924828	0.920132	-0.900896	0.899245	-0.887671	-0.884085	-0.88335	-0.892489	0.891508	-0.897178	-0.902202	-0.907714	-0.908744	-0.908744	-0.906953	0.897625	0.897221	-0.903694	0.90172	0.889534	0.873602	-0.86636	-0.858684
43	0.887013	0.885341	0.887776	0.894126	0.901553	0.899683	0.916043	-0.921172	0.926076	-0.932028	0.92923	0.927724	-0.921455	-0.909461	-0.904146	-0.919368	-0.930064	-0.930064	-0.921209	-0.904124	-0.906047	-0.915819	-0.924954	0.932959	0.933075	-0.925223	0.918418	-0.904762	0.891663	0.888326	0.89392	0.895039	-0.894121	-0.902788	0.908383	0.908643	0.909472	0.909472	0.91073	-0.909377	-0.904883	0.908794	-0.90599	-0.894741	-0.884573	0.875769	0.887013
44	0.887125	0.89356	0.8983	0.903732	-0.904541	0.917337	-0.918478	0.92132	-0.93049	0.937202	-0.938142	-0.932626	0.925423	-0.916822	-0.912146	-0.927151	-0.930127	-0.930127	-0.924598	-0.908571	-0.908768	0.924026	0.933227	-0.938642	0.946375	0.935136	-0.926154	0.910142	-0.904556	-0.901907	-0.90016	-0.900471	-0.911431	0.914029	-0.919582	-0.928975	-0.930385	-0.930385	-0.923622	0.912224	0.913452	0.913682	-0.91744	-0.904383	-0.896692	-0.889181	0.887125
45	-0.897097	-0.898665	-0.903813	-0.905158	-0.920673	-0.92244	-0.922787	0.930643	-0.938719	-0.94118	0.942385	0.934294	0.931948	0.92484	-0.925957	0.927955	0.930317	0.930317	0.928591	-0.924306	0.925401	-0.933004	-0.934529	-0.947856	-0.947267	0.9457	0.93037	-0.921509	-0.915082	-0.919356	-0.919605	-0.919094	-0.918499	-0.917887	-0.928114	-0.940878	-0.945825	-0.945825	-0.943257	-0.929172	-0.919099	-0.917419	0.919369	0.921027	0.901224	-0.896204	-0.897097
46	-0.897342	-0.907294	-0.919706	-0.921191	0.923156	-0.924951	0.937388	-0.937868	0.943833	-0.950255	-0.946658	0.941398	-0.932216	-0.92884	0.926052	-0.932994	0.930606	0.930606	0.933299	0.927319	-0.925545	0.936909	0.951287	0.949738	-0.95698	-0.950573	-0.949088	0.947705	0.941578	-0.935879	-0.932269	-0.924099	-0.927821	-0.929486	-0.945141	-0.951851	-0.957301	-0.957301	-0.949699	-0.944604	-0.934341	-0.933139	-0.927326	-0.924448	0.921188	0.903841	-0.897342
47	-0.931504	-0.925133	-0.922623	-0.927132	-0.927672	-0.939352	-0.939783	-0.95339	-0.952834	0.953145	0.95507	0.952679	-0.941571	0.931603	0.936452	0.933937	-0.94159	-0.94159	-0.933326	0.935795	0.935898	0.942152	-0.954162	-0.957539	0.957398	0.958818	0.953478	-0.949885	-0.949334	0.937089	0.938051	-0.94306	0.937185	-0.942691	-0.951254	-0.959808	0.966221	0.966221	0.963716	0.954228	0.945499	0.942077	-0.937483	-0.937927	-0.924304	-0.926134	-0.931504
48	-0.931652	-0.939205	-0.941781	-0.939019	-0.937338	0.945069	-0.954348	0.956854	-0.954554	-0.955428	-0.955314	-0.954961	0.942613	-0.935604	-0.937762	-0.94282	-0.941706	-0.941706	-0.943715	0.941348	0.941838	-0.943953	0.958564	0.961361	0.963831	-0.959551	-0.956512	-0.956312	-0.957575	-0.953108	-0.9423	0.944451	-0.945424	-0.949664	-0.961734	0.966834	-0.966492	-0.966492	-0.964477	-0.959537	-0.950514	-0.942787	-0.948956	0.94459	-0.936433	-0.93391	-0.931652
49	-0.961571	0.953319	0.951124	0.962084	-0.960048	-0.954421	0.95706	0.958003	0.958993	0.963043	0.963843	-0.957541	-0.94997	0.941524	0.938448	0.943668	0.950098	0.950098	0.945074	-0.944733	-0.952681	0.954293	0.962538	0.967754	-0.967989	-0.976063	-0.976918	-0.969561	-0.961399	-0.962199	-0.95868	-0.953358	0.954063	0.956345	0.962237	-0.977844	-0.978617	-0.978617	-0.980557	-0.969477	-0.960022	-0.9515	0.953473	0.953219	0.945843	0.953435	-0.961571
50	-0.961652	-0.96011	-0.96475	-0.965707	-0.974117	-0.972325	-0.965467	-0.959146	-0.963035	-0.967223	-0.96616	0.961971	0.954218	0.954516	0.957123	0.95557	0.950152	0.950152	0.955773	0.958594	0.953829	-0.966061	-0.962777	0.972721	0.97297	0.977288	0.979351	-0.983794	-0.98048	-0.974212	-0.964546	0.967161	-0.958744	-0.966928	-0.978932	-0.986834	-0.988824	-0.988824	0.983831	0.973824	0.962048	0.960105	0.965668	-0.963232	-0.975998	-0.964614	-0.961652

## Sheet: Fig. 5d (78.9%)
index of k-point index of band	1(M)	2	3	4	5	6	7	8	9	10	11	12	13	14	15	16	17(Gamma)	18(Gamma)	19	20	21	22	23	24	25	26	27	28	29	30	31	32	33	34	35	36	37(K)	38(K)	39	40	41	42	43	44	45	46	47(M)
1	-0.0477787	-0.0393456	-0.0289112	-0.0170197	-0.00483354	0.00585637	0.0136635	0.0185841	-0.00859024	0.00204847	0.0108441	0.0134789	0.00556223	-0.00630197	0.00490575	-0.034306	-0.0536362	-0.0536362	-0.0357958	0.000462286	-0.00426277	0.00151614	0.00781394	0.00403706	-0.00521873	-0.0153101	0.0164108	0.0154822	0.0167126	0.0173918	0.0156886	0.0118008	0.00796619	0.00713121	0.0102774	0.0148642	0.0167744	0.0167744	0.0154399	0.00740948	-0.00546286	-0.0201216	-0.0334493	-0.0427123	-0.0467351	-0.0472983	-0.0477787
2	-0.0479602	-0.0541335	-0.0570867	-0.0552132	-0.0485255	-0.0390621	-0.0289778	-0.0189592	0.0219653	0.0251155	0.0273666	0.0252874	0.0144747	-0.0133748	0.00603166	-0.0349612	-0.0537227	-0.0537227	-0.0371745	0.00245658	-0.0156197	0.0190099	0.0321851	0.0340135	0.0284072	0.0211163	-0.0234878	-0.0291395	-0.0330683	-0.0363515	-0.0394523	-0.0420598	-0.0435796	-0.0437467	-0.0428374	-0.0416197	-0.0411258	-0.0411258	-0.0430928	-0.0466116	-0.0505933	-0.0541346	-0.0564856	-0.0566531	-0.0542142	-0.0504778	-0.0479602
3	-0.209748	-0.203021	-0.193516	-0.185946	-0.182932	-0.183746	-0.185985	-0.187368	-0.18653	-0.183294	-0.178527	0.167388	0.111495	0.05624	-0.0318335	-0.0516279	-0.0568781	-0.0568781	-0.0506827	-0.0307892	0.0498863	0.102338	0.152572	-0.18798	-0.197375	-0.206184	-0.21315	-0.216927	-0.215538	-0.207102	-0.192063	-0.173723	-0.156528	-0.144479	-0.13944	-0.140211	-0.144326	-0.144326	-0.145094	-0.155958	-0.174634	-0.195541	-0.212124	-0.219378	-0.217314	-0.211791	-0.209748
4	-0.209881	-0.211296	-0.209376	-0.207705	-0.208133	-0.210243	-0.212388	-0.212825	-0.210666	-0.206407	-0.201401	0.169821	0.113576	0.0577112	-0.0372939	-0.0552753	-0.056997	-0.056997	-0.0548062	-0.0378274	0.0514944	0.104425	0.157507	0.200901	-0.238228	-0.248966	-0.256084	-0.258813	-0.257657	-0.254	-0.248929	-0.243117	-0.23714	-0.23003	-0.215743	-0.196563	-0.184297	-0.184297	-0.194061	-0.206974	-0.220138	-0.230687	-0.235878	-0.233497	-0.224604	-0.214734	-0.209881
5	-0.307841	-0.305529	-0.307862	-0.312588	-0.31711	-0.318859	-0.316153	-0.309934	-0.303391	0.281628	0.223826	-0.173787	-0.170747	-0.170535	-0.173327	-0.178098	-0.18256	-0.18256	-0.177588	-0.173178	-0.171591	-0.173781	-0.179585	0.208445	0.248848	0.297236	-0.310415	-0.316063	-0.319523	-0.318611	-0.312111	-0.299263	-0.279527	-0.25658	-0.241012	-0.235671	-0.233917	-0.233917	-0.233225	-0.236007	-0.242831	-0.253505	-0.266064	-0.278525	-0.290132	-0.300215	-0.307841
6	-0.30799	-0.315316	-0.325208	-0.334885	-0.342595	-0.346673	-0.345978	-0.341641	-0.336578	0.283937	0.226208	-0.196697	-0.192748	-0.189719	-0.187535	-0.185593	-0.182762	-0.182762	-0.186876	-0.190736	-0.195815	-0.203267	-0.213416	-0.225636	0.258112	-0.304942	-0.33568	-0.340496	-0.343507	-0.34171	-0.333588	-0.320798	-0.307565	-0.296005	-0.28666	-0.280266	-0.277505	-0.277505	-0.279902	-0.285275	-0.29253	-0.299988	-0.306232	-0.310759	-0.313102	-0.312339	-0.30799
7	-0.430798	-0.419985	-0.410777	-0.404247	-0.400762	-0.400064	-0.401438	0.398131	0.340448	-0.299353	-0.298608	-0.300394	-0.303425	-0.306547	-0.309199	-0.311608	-0.314408	-0.314408	-0.311923	-0.310206	-0.308355	-0.305706	-0.302758	-0.30088	-0.301462	0.308278	0.345074	0.390056	-0.402565	-0.396321	-0.391793	-0.389078	-0.387475	-0.388903	-0.392482	-0.392552	-0.385782	-0.385782	-0.393345	-0.399348	-0.404806	-0.410934	-0.417224	-0.422462	-0.425414	-0.428113	-0.430798
8	-0.430904	-0.439854	-0.438268	-0.43011	-0.422297	-0.417638	-0.417322	0.40281	0.343296	-0.332937	-0.331005	-0.329821	-0.32829	-0.325801	-0.322287	-0.318249	-0.314619	-0.314619	-0.31813	-0.322102	-0.325734	-0.328555	-0.330141	-0.330429	-0.330437	-0.331921	0.359445	-0.40736	-0.417621	-0.408976	-0.400771	-0.397864	-0.402287	-0.410703	-0.417695	-0.419605	-0.423727	-0.423727	-0.422646	-0.425347	-0.428741	-0.428475	-0.426939	-0.427428	-0.430556	-0.43218	-0.430904
9	-0.470912	-0.464369	-0.470512	-0.483777	-0.495098	0.497985	0.45165	-0.403683	-0.405148	-0.40396	-0.399665	-0.394229	-0.389742	-0.387105	-0.386548	-0.387902	-0.39057	-0.39057	-0.387078	-0.384598	-0.384106	-0.385925	-0.389919	-0.395635	-0.401801	-0.406505	-0.408599	0.409779	0.42924	0.460363	0.484091	-0.482393	-0.469767	-0.455331	-0.445468	-0.447781	-0.454414	-0.454414	-0.45434	-0.453252	-0.452709	-0.454009	-0.456065	-0.460425	-0.465158	-0.468372	-0.470912
10	-0.471103	-0.482613	-0.495562	-0.507953	-0.517039	-0.50078	0.459594	-0.420921	-0.426266	-0.429569	-0.427521	-0.421014	-0.413047	-0.405495	-0.399155	-0.394312	-0.390729	-0.390729	-0.394338	-0.398042	-0.402236	-0.407255	-0.41325	-0.419885	-0.425662	-0.428231	-0.427232	-0.42377	0.456169	-0.4918	-0.49053	-0.495057	-0.486804	-0.479497	-0.475198	-0.47421	-0.47651	-0.47651	-0.472054	-0.46852	-0.465692	-0.466436	-0.472293	-0.477647	-0.476582	-0.473691	-0.471103
11	-0.528724	-0.52783	-0.531007	-0.534043	0.53473	0.510341	-0.502418	-0.501645	-0.499573	-0.499557	-0.50422	0.487745	0.47422	0.468043	0.46844	0.471726	0.474141	0.474141	0.472023	0.468771	0.465464	0.464885	0.470438	0.482263	-0.480391	-0.478427	-0.479856	-0.483133	-0.487922	0.495508	-0.50038	0.503674	0.521735	-0.531139	-0.532836	-0.533483	-0.533241	-0.533241	-0.528169	-0.520982	-0.512784	-0.504853	-0.49844	-0.49785	-0.509115	-0.52201	-0.528724
12	-0.528939	-0.534505	-0.542343	-0.547779	-0.537503	-0.520557	-0.519711	-0.516532	-0.513138	-0.512941	0.505268	0.507926	0.487273	0.476892	0.474316	0.474687	0.474384	0.474384	0.47485	0.475394	0.481485	0.498653	-0.498069	-0.487828	-0.494073	-0.491897	-0.493343	-0.495745	-0.498753	-0.501143	0.525351	-0.52997	-0.529684	0.539132	-0.546361	-0.547076	-0.549366	-0.549366	-0.541192	-0.533964	-0.529004	0.5198	0.517104	-0.524741	-0.526696	-0.530554	-0.528939
13	-0.548069	-0.545248	-0.546769	-0.554498	-0.547843	-0.542579	-0.544794	0.546151	0.535267	0.521973	-0.518761	-0.511132	-0.516662	-0.518599	-0.516438	-0.514039	-0.515518	-0.515518	-0.514427	-0.514506	-0.512399	-0.506862	-0.514278	-0.502388	0.496341	0.507821	0.515008	0.520096	0.527089	0.539794	-0.533181	-0.542746	-0.544009	-0.545593	0.55564	-0.563732	-0.562336	-0.562336	-0.561136	0.552142	0.533394	-0.526677	-0.525584	0.528668	-0.535359	-0.540643	-0.548069
14	-0.548104	-0.551851	-0.556011	0.562421	0.552352	-0.548169	-0.549136	-0.546702	-0.549931	-0.557608	0.536202	-0.528367	-0.535342	-0.536841	-0.531432	-0.522392	-0.515684	-0.515684	-0.520086	-0.525507	-0.527985	-0.524241	0.527868	-0.559481	-0.551505	-0.541257	-0.542082	-0.547052	-0.547667	-0.540168	-0.543913	0.547237	0.565176	-0.57627	-0.56847	0.570041	0.577344	0.577344	0.569641	-0.558644	-0.553177	-0.544589	-0.536321	-0.533372	-0.549979	-0.549346	-0.548104
15	0.621085	0.604892	0.584956	-0.565603	-0.569008	-0.572861	0.557703	-0.54882	-0.552601	-0.561805	-0.564062	-0.562645	-0.557346	-0.550276	-0.550362	-0.556375	-0.562601	-0.562601	-0.55946	-0.558307	-0.559726	-0.562429	-0.562784	0.564212	-0.557034	-0.556706	-0.55871	-0.558169	-0.552493	-0.547764	0.55975	0.582418	-0.585474	0.580741	0.592733	-0.596057	-0.594576	-0.594576	0.590558	0.577895	0.570043	0.571361	-0.56824	-0.556577	0.554064	0.588664	0.621085
16	0.621325	0.624816	0.609276	0.584862	-0.576312	0.573067	-0.571048	-0.571353	-0.572549	0.565441	-0.575412	-0.582827	-0.576779	-0.574145	-0.571772	-0.567758	-0.562884	-0.562884	-0.567267	-0.572454	-0.576136	-0.576062	-0.573356	-0.56704	-0.571439	-0.563031	-0.566058	-0.576901	-0.586281	-0.591977	-0.594879	-0.593076	0.599107	-0.601242	-0.598166	0.597864	0.596244	0.596244	-0.597674	-0.597071	-0.591567	-0.581259	0.582705	0.600027	0.617304	0.630291	0.621325
17	-0.633667	-0.628001	-0.62134	-0.614114	0.594385	-0.587538	-0.592235	-0.593037	0.588759	-0.573526	-0.584337	-0.60521	-0.622377	-0.626157	-0.625584	-0.625902	-0.6297	-0.6297	-0.626175	-0.62462	-0.623371	-0.621791	-0.609532	-0.586312	-0.582095	-0.579512	-0.583973	-0.593557	-0.604462	-0.61408	-0.611194	-0.606179	-0.603973	0.604343	0.60457	0.604828	0.606634	0.606634	0.607709	0.618008	0.618226	0.617639	0.620105	0.626807	-0.63539	-0.6339	-0.633667
18	-0.6338	-0.637986	-0.638763	0.619997	-0.609021	-0.61021	0.612732	0.603481	-0.593018	-0.596633	-0.600273	-0.610482	-0.627986	-0.638453	-0.641728	-0.636964	-0.629973	-0.629973	-0.635571	-0.639306	-0.638371	-0.633168	-0.622238	-0.597576	0.598974	-0.606872	-0.607618	-0.618377	-0.629122	-0.62839	-0.634904	0.632602	0.628069	0.630602	0.630356	0.627352	0.624353	0.624353	0.633279	-0.633842	-0.635088	0.630419	-0.630512	-0.630584	0.639175	-0.641418	-0.6338
19	0.654458	0.649627	0.642255	-0.63539	-0.631974	0.621597	-0.61296	-0.604308	-0.600147	-0.605409	-0.616867	-0.631237	-0.656476	-0.670294	-0.670615	-0.671256	-0.674105	-0.674105	-0.671295	-0.670118	-0.669461	-0.666792	-0.63644	-0.624616	-0.613608	-0.620781	-0.620109	-0.6251	-0.640595	-0.647137	0.64225	-0.635325	-0.633226	-0.632514	-0.633193	-0.633977	-0.632784	-0.632784	-0.633367	0.634485	0.635491	-0.635186	0.630615	0.641023	-0.651392	0.644019	0.654458
20	0.654587	0.660358	0.6595	0.647736	0.633366	-0.63386	-0.632761	-0.633215	-0.63396	-0.630983	-0.627286	-0.636452	-0.66068	-0.679676	-0.67976	-0.677736	-0.674205	-0.674205	-0.676492	-0.679371	-0.682968	-0.669606	-0.653166	-0.641306	-0.627602	0.624006	0.637649	0.645758	0.653773	0.652964	-0.648576	0.643921	0.636605	0.633011	0.63509	0.640377	0.64552	0.64552	0.651489	0.663214	-0.659601	-0.648902	-0.648506	-0.651352	0.653555	0.669709	0.654587
21	0.684144	0.678297	0.674435	-0.670799	-0.659649	-0.645217	-0.641879	-0.649383	-0.649791	-0.645794	-0.654409	-0.670595	-0.682672	-0.698393	-0.702715	-0.698643	-0.697623	-0.697623	-0.697296	-0.700881	-0.704826	-0.680465	-0.669968	-0.662639	-0.661913	-0.664089	-0.66456	-0.655206	-0.653784	0.66333	0.655126	-0.656601	-0.662877	-0.665642	-0.665881	-0.663666	-0.660959	-0.660959	0.661545	-0.669049	0.66679	0.678288	-0.684759	-0.67345	-0.663495	0.674417	0.684144
22	0.684323	-0.688837	-0.680529	0.679339	-0.679204	-0.673246	-0.670139	-0.663943	-0.658075	-0.659602	-0.668223	-0.686294	-0.691357	-0.71405	-0.715745	-0.707267	-0.69774	-0.69774	-0.708134	-0.716688	-0.714602	-0.694918	-0.684604	-0.675718	-0.67855	-0.67818	-0.668593	-0.663524	-0.66472	-0.669879	0.675734	0.67603	0.673235	0.673251	0.673488	0.66817	0.663931	0.663931	-0.668045	0.669245	-0.688251	-0.69005	0.691645	-0.684088	-0.679859	-0.676188	0.684323
23	-0.69611	0.690139	-0.691288	-0.685715	0.682382	0.683935	0.687026	-0.685662	-0.685358	-0.687469	-0.689618	-0.697045	-0.713521	-0.723154	-0.728275	-0.711485	-0.706533	-0.706533	-0.711626	-0.727731	-0.7224	-0.71232	-0.692574	-0.681445	-0.681984	-0.688241	-0.692317	0.679557	0.665754	0.673708	-0.680103	-0.683915	-0.68201	-0.677409	-0.674469	-0.672838	-0.671239	-0.671239	-0.675821	-0.683536	-0.695973	-0.699063	-0.698229	0.696222	0.68643	0.693774	-0.69611
24	-0.69625	-0.697854	0.696724	0.696866	-0.691739	-0.690832	-0.688986	0.694296	-0.700245	-0.700887	-0.70409	-0.709524	-0.724896	-0.727421	-0.735821	-0.719154	-0.7066	-0.7066	-0.718054	-0.733902	-0.730201	-0.722606	-0.713259	-0.709443	-0.706373	-0.703889	0.695312	-0.691274	0.689884	-0.680822	0.688197	-0.691092	-0.691925	-0.689732	-0.683897	-0.680001	-0.679648	-0.679648	-0.683973	-0.688885	0.696586	0.712038	0.707088	0.70405	0.701084	-0.694146	-0.69625
25	-0.716035	-0.712518	-0.710028	-0.700097	0.692223	0.694218	-0.702379	-0.701418	0.705284	0.719609	-0.726366	-0.72234	-0.72981	-0.738415	-0.739321	-0.727935	-0.725855	-0.725855	-0.725594	0.739515	-0.74353	-0.733927	-0.731742	-0.732343	0.728343	0.711701	-0.703111	-0.704265	-0.692472	0.6936	-0.68939	0.695185	0.708041	-0.714817	-0.712902	-0.7112	-0.710774	-0.710774	-0.710368	-0.715494	-0.715827	-0.716262	-0.713461	-0.708795	-0.707156	-0.708066	-0.716035
26	-0.71617	0.716585	0.713199	-0.71664	-0.708969	-0.704149	0.705504	0.721289	0.736535	-0.731495	-0.733377	-0.731136	-0.74082	0.745196	0.739408	-0.73056	-0.725966	-0.725966	-0.733332	-0.739619	0.745242	-0.746065	-0.745788	0.743205	-0.73255	-0.728068	-0.720903	0.706993	-0.705096	-0.696518	-0.712656	-0.719111	-0.717475	0.719421	0.722975	0.718122	0.711117	0.711117	0.716109	0.721199	0.726671	0.7298	0.72007	0.713296	-0.718637	-0.720031	-0.71617
27	0.72569	-0.719332	-0.719957	0.716873	0.727773	-0.726824	-0.731143	-0.738016	-0.737169	-0.741041	0.7358	0.747812	0.749788	-0.746963	-0.743072	0.735526	0.735206	0.735206	0.735689	-0.744449	-0.747672	0.75025	0.750705	0.751812	0.740278	0.730638	0.72095	-0.719844	0.70653	-0.715385	0.719688	0.722359	0.73174	-0.743547	-0.745873	-0.744701	-0.741211	-0.741211	-0.73715	-0.729742	-0.73656	0.738299	-0.726797	-0.71824	0.719133	0.721368	0.72569
28	0.725953	0.72966	0.723666	0.724968	-0.729759	0.741792	-0.750793	-0.750844	-0.747536	0.748865	0.759014	-0.762202	-0.755012	0.754721	0.746129	0.739016	0.735248	0.735248	0.738572	0.745081	0.753117	0.759781	0.760379	-0.752676	-0.753256	-0.741131	-0.734503	0.725267	-0.720617	-0.723383	-0.730175	-0.734682	-0.738868	0.743872	0.749208	0.74529	0.745438	0.745438	0.741029	-0.745132	-0.744376	-0.739742	-0.7364	0.726337	0.723476	0.730223	0.725953
29	0.736676	0.735151	-0.730587	-0.729048	0.736833	-0.74643	0.756211	-0.765029	-0.766024	-0.766524	-0.765541	0.764071	0.761897	-0.762829	-0.760583	-0.759576	-0.764187	-0.764187	-0.759243	-0.760772	-0.758018	-0.760262	-0.764506	-0.767635	-0.762373	-0.762537	0.746815	-0.733302	-0.734909	0.725413	-0.733047	0.737377	0.742966	0.749233	-0.75023	-0.748082	-0.747323	-0.747323	-0.744961	0.746139	0.744698	-0.745674	0.73758	-0.736784	0.734366	0.732585	0.736676
30	0.736922	-0.737512	0.738719	-0.738726	-0.738718	0.752527	-0.766717	0.771232	0.783848	-0.789845	-0.782975	-0.773638	-0.767063	-0.770571	-0.767827	-0.769667	-0.764387	-0.764387	-0.771131	-0.773642	-0.770586	-0.76734	-0.769272	-0.770126	-0.775882	0.76758	-0.761107	-0.752192	0.737776	-0.735072	0.737398	0.750668	-0.754732	-0.752717	0.754768	0.757241	0.757666	0.757666	0.756742	0.754116	0.750671	0.748248	0.743811	0.737977	-0.740428	0.737434	0.736922
31	-0.743672	0.741646	-0.744102	0.75011	-0.764486	-0.764903	0.770179	-0.784053	-0.79096	0.790125	0.79333	0.795264	-0.794376	-0.784544	-0.783136	0.787873	0.78701	0.78701	0.787656	-0.780667	-0.778124	-0.783903	-0.789488	0.793881	0.783472	-0.781113	0.773077	0.754673	-0.743289	0.744139	0.745215	-0.751308	0.763618	-0.771783	-0.768458	-0.768951	-0.769691	-0.769691	-0.76643	-0.764459	-0.763573	-0.757711	-0.746356	-0.745841	0.746882	-0.740988	-0.743672
32	-0.743797	-0.746932	0.747996	0.758395	0.766726	-0.769822	-0.772691	0.788873	0.796796	0.802748	0.808231	-0.805933	0.797619	-0.794249	-0.790556	0.790197	0.787295	0.787295	0.789772	-0.790579	-0.794237	0.79932	0.799452	-0.793981	-0.799178	0.790003	-0.779977	-0.773543	0.759619	-0.746075	-0.746732	-0.759841	-0.772348	0.775613	0.77141	0.774911	0.779072	0.779072	0.77662	0.773683	0.775149	-0.763366	0.756428	0.751734	-0.749464	-0.750203	-0.743797
33	0.751956	0.74815	0.758549	-0.764314	-0.768792	0.781357	-0.785911	-0.797322	0.809335	0.807946	-0.814205	0.811959	-0.803431	0.796625	0.791934	-0.791169	-0.797556	-0.797556	-0.790548	0.791328	0.796385	-0.803809	0.806693	0.806117	0.802216	-0.797594	-0.78563	-0.777357	-0.767728	0.752914	-0.755701	-0.766805	-0.776837	-0.783631	-0.788006	-0.788554	-0.787094	-0.787094	0.790906	0.78609	0.778041	0.76559	-0.760332	-0.762028	0.760945	0.754132	0.751956
34	0.752353	-0.758067	-0.760017	-0.765753	0.771395	-0.781841	0.794848	0.801754	-0.813242	-0.817801	0.815862	-0.81362	0.809874	0.803364	0.79612	-0.799103	-0.797689	-0.797689	-0.800638	0.794402	0.799672	0.804928	-0.811788	-0.813549	-0.810969	-0.807955	0.797809	0.778951	0.769583	-0.7682	-0.769259	-0.783078	-0.787988	0.788495	0.790227	0.790283	0.789812	0.789812	-0.792461	-0.794071	-0.77881	0.775189	-0.773282	0.774078	-0.766251	-0.762012	0.752353
35	-0.760803	0.761997	-0.765732	0.774609	-0.783058	0.787267	0.802237	-0.809066	0.813485	0.826538	-0.823186	0.831572	-0.823106	-0.809007	-0.79847	-0.806047	-0.811169	-0.811169	-0.807513	-0.796632	-0.806661	-0.816304	-0.820601	0.818516	0.811659	0.809532	-0.806854	0.791648	-0.775354	-0.773738	-0.775215	-0.7872	0.79445	-0.79553	0.79787	0.802571	0.806683	0.806683	0.802895	0.797682	0.799881	-0.776897	0.776871	-0.780381	0.777577	0.764943	-0.760803
36	-0.760937	-0.764369	0.774521	-0.786039	0.78905	-0.801114	-0.803791	0.81314	-0.818553	-0.826736	0.832581	-0.83643	-0.836545	-0.816482	-0.812481	-0.816575	-0.811251	-0.811251	-0.814901	-0.812549	-0.812728	-0.824908	0.830656	-0.827833	-0.82574	-0.819393	0.811344	-0.795334	-0.791726	-0.792129	0.79106	0.793274	0.803656	0.805006	-0.801604	-0.805055	-0.808799	-0.808799	-0.812714	-0.808836	-0.802182	-0.797543	-0.787809	-0.788193	-0.777696	-0.771953	-0.760937
37	0.785452	0.78582	-0.790158	0.787327	-0.795568	0.803603	-0.812134	0.821852	0.828669	0.836899	-0.843241	0.837235	0.838063	-0.823183	-0.822274	-0.823548	-0.828938	-0.828938	-0.822342	-0.824153	-0.825782	-0.836215	-0.83306	-0.835958	0.830252	0.820249	-0.81373	0.814227	0.804031	0.795968	-0.798157	0.800927	-0.80733	0.813393	0.812725	0.8114	0.811048	0.811048	0.815048	0.818667	-0.814214	-0.81653	0.806616	0.793611	-0.789071	0.784288	0.785452
38	0.785532	0.793893	0.793774	-0.793504	0.798284	-0.806607	0.817763	-0.822213	-0.832599	-0.842158	0.843969	0.851119	-0.844317	-0.832329	-0.833961	-0.833925	-0.829101	-0.829101	-0.831303	-0.828018	-0.838425	0.839367	0.840614	0.840881	-0.836486	-0.829751	-0.82323	-0.815047	0.814296	0.805106	0.802994	-0.80648	-0.823793	-0.818688	-0.823393	-0.821968	-0.819071	-0.819071	-0.82363	-0.820671	0.821573	0.816986	-0.808707	-0.798272	-0.804996	-0.79365	0.785532
39	-0.797857	-0.794731	-0.794738	0.805805	-0.807798	0.810784	0.824614	-0.832882	-0.841971	-0.855592	-0.860533	-0.854714	0.853869	0.841628	-0.841079	-0.838719	-0.846496	-0.846496	-0.839326	0.846721	0.844139	-0.847846	-0.854534	0.846872	0.846923	0.839816	0.827331	-0.829229	-0.818872	-0.826594	-0.833222	-0.832802	0.836635	-0.837994	-0.839453	-0.844866	-0.850652	-0.850652	-0.837122	-0.835497	-0.828399	0.820649	-0.824177	-0.823391	0.812786	-0.803369	-0.797857
40	-0.798036	-0.797578	0.802579	-0.808494	0.819025	-0.834641	-0.833173	0.836025	0.847268	0.857871	0.863354	-0.86243	-0.853986	-0.851273	0.845107	0.847842	-0.846652	-0.846652	0.848357	-0.848021	-0.845423	0.850517	0.85715	0.860431	0.862309	-0.854231	-0.838956	0.830566	-0.832584	-0.833759	-0.837396	-0.841508	-0.838233	-0.850378	-0.861222	-0.869473	0.871625	0.871625	-0.868001	0.857255	-0.841834	-0.8297	0.831261	0.827326	-0.815119	0.80394	-0.798036
41	-0.809787	-0.807592	-0.808098	0.808871	0.826107	0.837986	0.844664	0.84593	-0.854102	-0.863716	0.870516	0.864251	0.859372	0.857635	-0.854523	-0.848948	0.850102	0.850102	0.852608	0.854888	0.855932	-0.864802	-0.86205	-0.861279	-0.864209	0.858193	0.84499	-0.835201	-0.843512	-0.85689	-0.853223	-0.857642	-0.844996	-0.852583	-0.865884	0.872798	-0.874463	-0.874463	0.868369	-0.858933	0.846509	0.844768	-0.844804	-0.835584	0.827196	-0.812835	-0.809787
42	-0.809968	-0.815363	-0.822365	-0.829043	-0.833812	0.84346	-0.846302	-0.849473	0.856591	0.866899	-0.873946	-0.871583	-0.864718	-0.862251	0.85563	0.852865	0.850413	0.850413	-0.8527	-0.856707	-0.864264	0.868059	0.869174	-0.871308	-0.86722	-0.867574	0.865537	0.861811	0.857645	0.857377	0.862221	0.861142	-0.870793	0.870669	0.870466	-0.874296	-0.877412	-0.877412	-0.875853	-0.870349	-0.852589	-0.851695	-0.859742	-0.858358	-0.828906	-0.815904	-0.809968
43	-0.855275	-0.845796	-0.839897	-0.841707	-0.84497	-0.845465	0.859543	0.872317	-0.872003	-0.872751	0.876537	0.874509	0.868528	0.875558	-0.870171	-0.864497	-0.868232	-0.868232	-0.865503	-0.869667	-0.87284	0.871049	0.872983	0.875319	0.877291	0.869077	-0.868911	-0.871366	-0.871982	-0.86955	-0.86954	-0.870977	0.8709	-0.876993	-0.887304	-0.892631	-0.894694	-0.894694	0.89101	-0.878539	-0.863161	-0.856374	0.859905	0.859185	-0.852665	-0.844658	-0.855275
44	-0.855629	-0.858869	0.860106	-0.866743	-0.870725	-0.873813	-0.872422	-0.872718	0.879256	0.877768	-0.876582	0.877887	-0.872118	-0.876737	-0.875376	-0.87402	-0.868371	-0.868371	-0.873683	-0.873942	0.880941	-0.877054	0.878498	0.882419	-0.882484	-0.877963	-0.879823	-0.881739	-0.882191	-0.873793	-0.879765	0.880007	-0.877129	-0.890722	0.893973	0.898727	0.900484	0.900484	-0.895158	0.88238	0.873269	0.870788	-0.874169	-0.86747	-0.860549	-0.861325	-0.855629
45	0.872249	0.860964	-0.861462	0.873187	0.890341	-0.893641	0.892762	-0.892261	-0.892395	-0.889409	-0.881145	-0.878352	0.884665	0.882929	-0.881747	-0.892366	-0.902566	-0.902566	-0.893223	-0.880677	-0.882114	0.885859	-0.883086	-0.884505	0.884163	0.886728	0.882527	0.889224	0.896881	0.891584	0.886538	-0.883463	-0.887341	0.89092	-0.896629	-0.903184	-0.904497	-0.904497	-0.898136	-0.886474	-0.879476	-0.881521	0.87793	0.877603	0.866465	0.866126	0.872249
46	0.872633	0.885312	-0.892924	-0.893674	-0.895302	0.901991	-0.894512	0.892603	-0.90269	-0.907383	-0.904399	-0.890517	-0.887167	-0.884054	-0.890263	-0.896971	-0.902671	-0.902671	-0.895599	-0.889129	0.884326	-0.888683	-0.889071	-0.905901	0.896165	-0.895372	-0.899705	-0.904194	-0.897413	-0.894754	-0.89323	0.900434	0.903191	-0.898985	-0.91593	0.922728	0.924095	0.924095	-0.919299	-0.900756	-0.899116	-0.89933	0.897641	0.88579	-0.87946	0.879216	0.872633
47	-0.887342	-0.888102	0.893686	0.897982	0.903021	0.904309	-0.906867	-0.902947	0.903616	0.912973	-0.911715	-0.896554	0.895458	-0.892405	0.898467	0.915612	0.921039	0.921039	0.916439	0.902052	-0.891903	-0.894503	-0.905089	0.906082	-0.907157	0.895979	0.90093	0.907852	-0.912908	-0.913764	0.906413	-0.902885	-0.906817	-0.914877	0.919084	-0.923271	-0.924335	-0.924335	0.933201	-0.924244	0.914045	0.9055	-0.900733	-0.89469	0.883723	-0.881872	-0.887342
48	-0.887711	-0.899715	-0.909404	-0.910069	-0.906899	-0.907758	0.908515	0.915443	0.917409	-0.919443	0.919634	-0.911792	-0.896806	-0.904025	0.903053	0.918757	0.921353	0.921353	0.920163	0.90532	-0.901457	0.897763	-0.913383	-0.921588	-0.918349	0.919576	0.917859	-0.914599	0.914132	0.915715	-0.912139	-0.910026	-0.912073	0.919142	-0.926622	-0.939976	-0.942741	-0.942741	-0.936858	0.924711	-0.916186	-0.912168	-0.917593	-0.90365	-0.897558	-0.891404	-0.887711
49	-0.92131	-0.91587	-0.916928	-0.91956	-0.917936	-0.913103	-0.9098	-0.916898	-0.922262	0.930266	-0.930017	0.923932	-0.912646	0.908144	-0.922219	-0.925533	-0.929921	-0.929921	-0.923987	-0.917722	0.912327	-0.907613	0.920154	-0.928949	0.930486	-0.921052	-0.920503	0.926743	0.93543	-0.93353	-0.928194	-0.918484	-0.922484	-0.922372	-0.93717	0.942872	0.952429	0.952429	0.945404	-0.938193	-0.927214	-0.924445	-0.923442	-0.919076	-0.913429	-0.915131	-0.92131
50	-0.921507	-0.928897	-0.933346	-0.93465	-0.933503	0.932182	0.925392	0.925079	0.933084	-0.935897	-0.93617	-0.925786	-0.923488	-0.924212	0.928599	-0.931638	-0.930027	-0.930027	-0.933258	0.930605	-0.918107	-0.922443	-0.926774	-0.937019	-0.934778	-0.939214	-0.938867	-0.938947	-0.940347	-0.946786	-0.939358	0.928735	0.925659	-0.932699	0.938529	-0.948065	0.956924	0.956924	-0.946313	0.955205	-0.945168	-0.937768	0.924036	0.919238	-0.927134	-0.924325	-0.921507

## Sheet: Fig. 5d (83.0%)
index of k-point index of band	1(M)	2	3	4	5	6	7	8	9	10	11	12	13	14	15	16	17(Gamma)	18(Gamma)	19	20	21	22	23	24	25	26	27	28	29	30	31	32	33	34	35	36	37(K)	38(K)	39	40	41	42	43	44	45	46	47(M)
1	-0.0548106	-0.0462913	-0.0359004	-0.0241472	-0.0121794	-0.00185336	0.00528343	0.00901471	0.0105164	0.0110522	-0.00702525	0.00447621	-0.00965266	0.0226479	-0.02713	-0.066201	-0.0821825	-0.0821825	-0.0681457	-0.0311032	0.0157913	-0.00564594	0.010407	-0.0130994	0.0134569	0.00922713	0.00710703	0.00826187	0.0110467	0.0127495	0.0115801	0.00781048	0.00379419	0.00268646	0.00571457	0.0103672	0.0123369	0.0123369	0.0109965	0.00270508	-0.0105907	-0.0257151	-0.0394791	-0.0491126	-0.0534176	-0.0541843	-0.0548106
2	-0.0550057	-0.0614428	-0.0648359	-0.0634712	-0.0572456	-0.0482342	-0.0387855	-0.029816	-0.0210975	-0.0128096	0.0100757	-0.00778285	-0.0189281	0.0242166	-0.028841	-0.0674947	-0.0822564	-0.0822564	-0.0697223	-0.033768	0.0178381	-0.0223473	-0.012717	0.0156421	-0.019386	-0.0271316	-0.0335839	-0.0380476	-0.0412082	-0.04401	-0.0468051	-0.0492233	-0.0506542	-0.0508163	-0.0499327	-0.0487081	-0.048163	-0.048163	-0.050277	-0.0539549	-0.0580181	-0.061568	-0.0638913	-0.0640027	-0.0614823	-0.0576411	-0.0550057
3	-0.214377	-0.207513	-0.197583	-0.189456	-0.185939	-0.186387	-0.188388	-0.189634	-0.188743	-0.185529	-0.180864	0.13548	0.0784974	-0.0331645	-0.060971	-0.0834255	-0.0926474	-0.0926474	-0.0823376	-0.0595281	-0.0311016	0.0689717	0.120316	0.170275	-0.199235	-0.207761	-0.214671	-0.218604	-0.217423	-0.209051	-0.193823	-0.175027	-0.15715	-0.144356	-0.138782	-0.139311	-0.143322	-0.143322	-0.144422	-0.156044	-0.17577	-0.197756	-0.215245	-0.223163	-0.221558	-0.216326	-0.214377
4	-0.214512	-0.215724	-0.213435	-0.211447	-0.211673	-0.21369	-0.215832	-0.216312	-0.214179	-0.209917	0.19351	0.137938	0.0805306	-0.0404711	-0.0664526	-0.0867482	-0.0927371	-0.0927371	-0.0858893	-0.0664583	-0.042208	0.0711872	0.125398	0.177953	0.220176	-0.252523	-0.259512	-0.262242	-0.261213	-0.25777	-0.25286	-0.246987	-0.240606	-0.2323	-0.215481	-0.195059	-0.18252	-0.18252	-0.192454	-0.205818	-0.219953	-0.232052	-0.238641	-0.237094	-0.228718	-0.219214	-0.214512
5	-0.308172	-0.30568	-0.308303	-0.313554	-0.318585	-0.320591	-0.317737	-0.311066	-0.304069	0.253104	0.195973	-0.176293	-0.173485	-0.173623	-0.176993	-0.182546	-0.187476	-0.187476	-0.18199	-0.176878	-0.174785	-0.176663	-0.182183	-0.190226	0.229357	0.270452	-0.311598	-0.317545	-0.321166	-0.320159	-0.313337	-0.300082	-0.280012	-0.25725	-0.24312	-0.238152	-0.236319	-0.236319	-0.23563	-0.238316	-0.244683	-0.254433	-0.266203	-0.278363	-0.289996	-0.300271	-0.308172
6	-0.30833	-0.316246	-0.326804	-0.337016	-0.345047	-0.349162	-0.348194	-0.343413	0.313532	0.255527	-0.204943	-0.200352	-0.196573	-0.193768	-0.191918	-0.190394	-0.187723	-0.187723	-0.191891	-0.195461	-0.200273	-0.20758	-0.217618	-0.229676	-0.242024	0.28096	0.319626	-0.342388	-0.345954	-0.344555	-0.336502	-0.323486	-0.309894	-0.298054	-0.288579	-0.282182	-0.279515	-0.279515	-0.281876	-0.287259	-0.294524	-0.30189	-0.307872	-0.312057	-0.314073	-0.31299	-0.30833
7	-0.429828	-0.419299	-0.41047	-0.404293	-0.401099	-0.400587	-0.401989	0.372368	0.316564	-0.299807	-0.299113	-0.301161	-0.30458	-0.308127	-0.311137	-0.313749	-0.316604	-0.316604	-0.313995	-0.312051	-0.309855	-0.306795	-0.303504	-0.301469	-0.302122	-0.305829	0.33303	0.365077	-0.402967	-0.396938	-0.3927	-0.389862	-0.387855	-0.388882	-0.392139	-0.392275	-0.385785	-0.385785	-0.393328	-0.399253	-0.404581	-0.410637	-0.416883	-0.421839	-0.424397	-0.427022	-0.429828
8	-0.429939	-0.439309	-0.439101	-0.431518	-0.423721	-0.418747	-0.418071	0.377396	-0.337972	-0.334148	-0.332223	-0.331158	-0.329791	-0.327487	-0.324191	-0.320366	-0.316825	-0.316825	-0.320275	-0.323991	-0.327335	-0.329929	-0.331323	-0.331439	-0.331374	-0.332977	-0.337068	0.383667	0.40383	-0.409769	-0.401574	-0.399023	-0.403823	-0.412212	-0.418485	-0.41974	-0.424627	-0.424627	-0.422539	-0.425158	-0.428796	-0.42833	-0.426329	-0.426742	-0.429969	-0.431431	-0.429939
9	-0.469995	-0.463325	-0.468436	-0.4814	-0.492872	0.472811	0.426459	-0.404156	-0.405673	-0.404792	-0.400863	-0.395652	-0.391271	-0.388705	-0.388252	-0.389748	-0.392492	-0.392492	-0.388839	-0.386165	-0.385515	-0.387183	-0.390996	-0.396474	-0.402316	-0.40671	-0.408727	-0.407609	-0.418362	0.433925	0.456684	0.475805	-0.469219	-0.455323	-0.446489	-0.449618	-0.45595	-0.45595	-0.456017	-0.454138	-0.452985	-0.454036	-0.455726	-0.459856	-0.464397	-0.467467	-0.469995
10	-0.470193	-0.481228	-0.493676	-0.505716	0.509417	0.486402	0.435092	-0.421511	-0.427006	-0.430835	-0.429361	-0.423109	-0.415146	-0.40749	-0.401055	-0.396208	-0.392655	-0.392655	-0.396323	-0.400055	-0.404315	-0.409405	-0.415404	-0.421911	-0.427328	-0.429351	-0.427963	-0.424419	0.42977	0.468319	-0.489817	-0.481627	-0.486988	-0.480277	-0.476643	-0.475761	-0.477177	-0.477177	-0.473467	-0.470273	-0.466738	-0.466619	-0.472342	-0.477207	-0.475739	-0.472821	-0.470193
11	-0.527212	-0.526145	-0.529133	-0.531856	-0.514733	-0.498847	-0.500811	-0.500293	-0.498112	-0.497686	0.49265	0.478516	0.467578	0.462688	0.463259	0.466266	0.468528	0.468528	0.466563	0.463675	0.460513	0.459056	0.462174	0.470223	-0.479124	-0.477561	-0.479146	-0.482363	-0.4871	-0.491068	0.49738	-0.494883	0.493885	0.511619	0.528648	-0.53389	-0.533679	-0.533679	-0.528122	-0.520461	0.507134	0.493627	0.490997	-0.496665	-0.508262	-0.520583	-0.527212
12	-0.527441	-0.533081	-0.540934	0.537434	0.528745	-0.518427	-0.518014	-0.515196	-0.511741	0.50592	-0.502201	0.499165	0.481067	0.471854	0.469315	0.469298	0.468783	0.468783	0.469441	0.470274	0.476093	0.491849	-0.496883	-0.486391	0.479989	0.487466	0.491559	0.494718	-0.498312	-0.50064	-0.499982	0.519163	-0.528845	-0.530789	-0.532936	0.543654	-0.549263	-0.549263	-0.541333	0.525794	-0.51184	-0.503432	-0.496737	0.502694	-0.525169	-0.529186	-0.527441
13	-0.547996	-0.544898	-0.545715	-0.546527	-0.534888	-0.540194	0.536323	0.525465	0.516387	-0.511214	-0.516992	-0.509429	-0.515303	-0.51749	-0.515379	-0.512852	-0.514423	-0.514423	-0.513451	-0.513791	-0.511716	-0.505994	-0.513302	-0.501175	-0.493112	-0.491491	-0.49318	-0.495468	0.500992	0.514122	-0.53141	-0.528638	0.537356	-0.545601	-0.546511	-0.547148	0.551351	0.551351	0.543377	-0.533849	-0.528471	-0.525957	-0.524627	-0.523283	0.528478	-0.540434	-0.547996
14	-0.548036	-0.551571	-0.555187	-0.552432	-0.546108	-0.546047	-0.54273	-0.544268	-0.546815	0.549099	0.523888	-0.527184	-0.534895	-0.536828	-0.531402	-0.521831	-0.514602	-0.514602	-0.519295	-0.525094	-0.527711	-0.523722	0.518344	0.55098	-0.546988	-0.537144	-0.538839	-0.544458	-0.54535	-0.538156	0.534895	-0.541819	-0.543609	0.553249	0.565613	-0.563143	-0.562504	-0.562504	-0.560899	0.55174	0.544234	-0.542788	-0.534536	-0.532165	-0.534619	-0.549292	-0.548036
15	0.598246	0.581449	0.560697	0.56151	-0.567008	0.551895	-0.546915	-0.546538	-0.549954	-0.553932	-0.561774	-0.561158	-0.556506	-0.549535	-0.549656	-0.556046	-0.562552	-0.562552	-0.559164	-0.557784	-0.559224	-0.562109	-0.562259	-0.558149	-0.554296	-0.552707	-0.556426	-0.557202	-0.55142	-0.546366	-0.54259	0.557882	0.574903	-0.573928	-0.567007	0.57136	0.569913	0.569913	0.56427	-0.557831	-0.551799	0.546056	0.558042	-0.556639	-0.549989	0.564035	0.598246
16	0.598503	0.601932	0.586183	-0.564388	0.573713	-0.571158	-0.569068	-0.569194	0.568455	-0.558607	-0.571117	-0.581769	-0.576592	-0.574236	-0.57189	-0.567761	-0.562841	-0.562841	-0.567325	-0.572615	-0.576295	-0.575918	-0.572565	-0.563945	-0.569013	-0.562191	-0.563886	-0.573188	-0.582014	-0.58729	-0.590095	-0.588855	-0.582222	0.580191	0.579638	0.578579	0.579754	0.579754	0.58093	0.590806	0.591371	-0.581404	-0.568344	0.576253	0.59449	0.608156	0.598503
17	-0.632026	-0.626247	-0.619384	0.599231	-0.574993	-0.586171	0.587994	0.580216	-0.570311	-0.570914	-0.580439	-0.600694	-0.620316	-0.62494	-0.624391	-0.624758	-0.628815	-0.628815	-0.625067	-0.623513	-0.622111	-0.619837	-0.60488	-0.582925	-0.580415	-0.578525	-0.583166	-0.592455	-0.60262	-0.611149	-0.607748	-0.603127	-0.601775	-0.600197	-0.598028	-0.59637	-0.594922	-0.594922	-0.598145	-0.597359	-0.591753	0.591661	0.595698	0.603193	0.615293	0.62081	-0.632026
18	0.632051	0.627498	0.620533	-0.61185	-0.606263	0.596421	-0.590615	-0.591285	-0.591126	-0.594445	-0.598428	-0.606548	-0.626248	-0.6377	-0.641496	-0.636612	-0.629104	-0.629104	-0.635196	-0.639023	-0.637718	-0.631344	-0.618003	-0.593126	0.581433	0.602277	-0.604128	-0.615587	-0.627052	-0.626169	0.619164	0.608866	0.603064	0.604598	0.60466	0.601277	0.598039	0.598039	0.607121	0.609683	0.611755	0.607188	0.606666	0.616588	0.630152	-0.63244	0.632051
19	0.63217	-0.636342	0.635354	0.622479	0.608116	-0.607124	-0.610483	-0.601813	-0.597563	-0.602915	-0.614411	-0.628446	-0.651107	-0.668133	-0.668486	-0.668776	-0.671393	-0.671393	-0.668747	-0.667976	-0.66748	-0.662285	-0.631641	-0.621105	-0.609839	-0.603177	0.61341	0.621183	0.63005	0.630273	0.632266	0.620325	0.612236	0.607619	0.608156	0.612825	0.617403	0.617403	0.624393	-0.632305	-0.633653	-0.634159	-0.629928	-0.630061	-0.634436	-0.63936	0.63217
20	-0.632177	0.637957	-0.636955	-0.633441	-0.62977	-0.630806	-0.629956	-0.630427	-0.631652	-0.630246	-0.626058	-0.633406	-0.655265	-0.677461	-0.67776	-0.675274	-0.671484	-0.671484	-0.673751	-0.677071	-0.680699	-0.664756	-0.650196	-0.637624	-0.624306	-0.618124	-0.617608	-0.622811	-0.638548	0.641013	-0.633218	-0.633475	-0.63095	-0.630055	-0.630944	-0.63212	-0.63103	-0.63103	-0.631701	0.63792	0.641949	-0.647498	-0.646986	-0.649478	-0.648934	0.646819	-0.632177
21	0.660993	0.654167	0.652266	0.657552	-0.657649	-0.642988	-0.638351	-0.646518	-0.648856	-0.643585	-0.651138	-0.666859	-0.678791	-0.693708	-0.699356	-0.693655	-0.690194	-0.690194	-0.692563	-0.697491	-0.700661	-0.674499	-0.666956	-0.659075	-0.658981	-0.661159	-0.661536	-0.651928	0.643823	-0.645223	-0.646696	0.653914	0.65047	0.649702	0.649143	0.643581	0.639776	0.639776	0.636851	0.643785	-0.658237	0.653988	0.667791	-0.671736	-0.661681	0.653519	0.660993
22	0.661178	0.668367	0.674997	-0.668958	0.659996	0.661607	0.664753	-0.662802	-0.655937	-0.657125	-0.664651	-0.683517	-0.688761	-0.706015	-0.712512	-0.701277	-0.69029	-0.69029	-0.701905	-0.712935	-0.7079	-0.692031	-0.680657	-0.673325	-0.676615	-0.676172	-0.665766	0.65764	-0.650415	0.651302	0.653793	-0.65503	-0.661593	-0.664251	-0.663817	-0.660828	-0.658104	-0.658104	-0.665094	-0.666963	0.672104	-0.687558	-0.682801	0.674399	0.665483	0.672194	0.661178
23	-0.694271	-0.687008	-0.678795	0.674401	0.670106	-0.670565	-0.667967	0.671774	0.682267	-0.685805	-0.687453	-0.691976	-0.710092	-0.720842	0.720001	-0.704844	-0.700006	-0.700006	-0.704929	0.71986	-0.718346	-0.707166	-0.687318	-0.678994	-0.680536	-0.68654	0.673132	-0.660009	-0.661215	-0.666799	0.667028	0.673547	-0.678826	-0.67446	-0.671994	-0.670684	-0.669204	-0.669204	-0.673644	-0.681338	-0.685627	0.688998	0.685382	0.681864	-0.679588	-0.674545	-0.694271
24	-0.694418	-0.69605	-0.689373	-0.683553	-0.676756	0.67225	0.683675	-0.68386	-0.683672	0.696125	-0.702205	-0.706307	-0.721051	-0.723055	-0.722628	-0.711346	-0.70006	-0.70006	-0.710129	-0.723081	-0.724383	-0.716883	-0.709549	-0.70736	-0.704814	0.688982	-0.690215	0.685135	0.667763	0.672765	-0.676903	-0.680526	0.686092	-0.68829	-0.68213	-0.678261	-0.678085	-0.678085	-0.682544	-0.68653	-0.693282	-0.696735	-0.696371	-0.68276	0.68199	-0.693743	-0.694418
25	0.706216	0.696601	0.692235	0.696129	-0.689603	-0.688747	-0.687406	0.699523	-0.698625	-0.699205	0.712638	-0.720284	-0.725632	0.725554	0.726111	0.716178	0.715776	0.715776	0.716209	0.725334	0.725289	0.729782	-0.72919	0.720585	0.705112	-0.702529	0.699402	-0.689061	0.685602	-0.678867	-0.686981	-0.689232	-0.69047	0.697041	0.699622	0.693643	0.686125	0.686125	0.691824	0.697946	0.704409	0.708704	0.700181	0.693581	0.696138	0.700818	0.706216
26	0.706552	0.706899	0.701244	-0.698669	0.706941	-0.702826	-0.700816	-0.699852	0.714191	0.72523	-0.724649	0.726179	0.729546	-0.734008	-0.730204	0.719374	0.715829	0.715829	0.719068	-0.726663	0.732932	-0.730394	0.729331	0.728638	0.717445	0.708785	-0.701596	-0.701729	-0.689346	-0.692314	0.699644	0.702303	0.711237	-0.711244	-0.709851	-0.708534	-0.708336	-0.708336	-0.707993	-0.712843	-0.712687	-0.713304	-0.711378	0.705794	0.702191	-0.706406	0.706552
27	0.71457	-0.711989	-0.709238	0.70363	-0.707588	0.720577	-0.728118	-0.735186	-0.734978	-0.729647	-0.732189	-0.729842	-0.735213	0.734151	-0.7338	-0.723746	-0.722087	-0.722087	-0.72102	-0.733617	-0.736188	0.738904	0.738357	-0.730027	-0.729964	-0.725488	-0.71885	0.704022	-0.702442	0.705072	-0.709344	-0.715503	-0.713702	0.722409	0.726122	0.721853	0.722051	0.722051	0.717847	0.72366	0.723159	0.716766	0.715682	-0.706612	-0.705296	0.70679	0.71457
28	0.714759	0.714195	0.717958	-0.71528	0.715744	-0.723982	0.734593	0.748885	-0.745881	-0.739688	0.735189	0.741485	0.740522	-0.743133	-0.737109	-0.726189	-0.72221	-0.72221	-0.729744	-0.739738	-0.744412	-0.741316	-0.743494	-0.750303	-0.750288	-0.737883	0.725033	-0.718018	0.716984	-0.712807	0.717663	0.717187	0.72191	0.727413	0.732906	0.735268	0.735651	0.735651	-0.733414	-0.727221	0.728941	0.727158	-0.723592	-0.71666	0.715417	0.712056	0.714759
29	-0.715499	-0.718513	-0.718796	-0.726958	-0.727261	0.731497	-0.74851	-0.748967	0.760098	-0.7641	-0.763252	-0.759874	-0.752386	-0.759149	-0.757575	-0.758193	-0.763023	-0.763023	-0.757619	-0.757533	-0.753946	-0.758453	-0.762643	-0.765543	-0.759994	0.745031	-0.7309	-0.729626	-0.718294	-0.720422	0.725035	0.729923	-0.734536	-0.739303	-0.741633	-0.740052	-0.736598	-0.736598	0.734729	0.732205	-0.734739	-0.735756	0.723795	0.718075	-0.717197	0.716691	-0.715499
30	-0.715637	0.722155	0.728458	0.729122	-0.736307	-0.743876	0.749228	-0.762544	-0.763488	0.76562	0.769189	-0.771991	-0.764913	-0.763427	-0.761891	-0.767519	-0.763234	-0.763234	0.769181	-0.768226	-0.766499	-0.765421	-0.767748	-0.768013	0.76	-0.759623	0.751978	0.733632	-0.731167	0.72436	-0.727654	-0.730869	0.742319	-0.747437	-0.745625	-0.744487	-0.743911	-0.743911	-0.740914	-0.740285	-0.739725	-0.743232	-0.734026	0.730365	0.724192	-0.718796	-0.715637
31	0.731663	0.728745	-0.72857	-0.736371	0.745752	0.761015	-0.764556	0.768089	0.773837	0.776306	-0.781246	0.772653	0.77639	0.776748	0.772957	0.769387	0.768737	0.768737	-0.769595	0.772452	-0.773797	0.779001	0.777254	0.769853	-0.773792	0.768154	-0.757082	-0.747907	0.739981	-0.732186	-0.729895	-0.747234	-0.749285	0.753669	0.749616	0.753158	0.757337	0.757337	0.754855	0.752101	0.753997	0.744318	0.735793	-0.733681	-0.737088	0.733245	0.731663
32	0.732085	-0.735585	0.739578	0.738198	0.750923	-0.763132	-0.770425	0.780262	0.784513	0.784484	0.783843	0.789243	0.789552	-0.779778	0.777517	0.771889	0.769029	0.769029	0.771492	-0.77528	0.77693	-0.782017	0.784319	0.783261	0.779418	-0.778621	0.77665	0.759384	-0.74014	0.733463	-0.743288	-0.756799	-0.769649	0.767387	-0.76545	-0.76586	-0.76634	-0.76634	-0.762434	-0.760372	0.756313	0.753878	-0.744413	-0.743329	0.739604	-0.738188	0.732085
33	-0.741613	0.740448	-0.741892	0.75528	-0.763179	0.76679	0.774937	-0.781514	-0.788748	-0.787961	0.789068	0.803805	-0.79247	0.784189	-0.778417	-0.789189	-0.795939	-0.795939	-0.788464	0.775869	0.780512	0.784441	-0.788509	0.791043	0.784545	0.784575	-0.777106	-0.772513	0.750644	-0.742851	-0.752377	-0.764022	0.773631	-0.768827	0.768515	0.768413	0.767676	0.767676	0.769138	0.764334	-0.759677	-0.755962	0.754869	0.752074	-0.747169	0.743735	-0.741613
34	-0.741747	-0.744775	0.75264	-0.763144	-0.767941	-0.768537	0.781445	0.791248	0.790916	0.803589	0.809221	-0.804108	-0.801468	-0.789626	-0.7839	-0.796471	-0.796092	-0.796092	-0.797435	-0.786766	-0.790743	-0.801166	0.803967	-0.793553	-0.798604	0.79555	-0.784988	0.772648	-0.766781	-0.766179	-0.766292	0.774571	-0.774596	-0.781177	0.776231	0.780889	-0.783121	-0.783121	0.780759	0.775587	-0.77649	-0.759873	-0.755706	-0.757765	0.756153	-0.748164	-0.741747
35	-0.758785	-0.756129	-0.758736	-0.765047	0.769148	-0.77983	-0.783476	-0.793845	0.806449	0.813986	-0.811523	-0.812445	0.816023	-0.806078	-0.795588	-0.80199	-0.809054	-0.809054	-0.803714	-0.792318	-0.803059	-0.814682	-0.810105	-0.812034	0.804311	-0.795829	0.790024	-0.775452	-0.772817	-0.771375	0.77294	0.780282	0.784267	0.783524	-0.784884	-0.784851	0.785155	0.785155	-0.787921	-0.789982	0.777929	-0.775722	-0.771513	0.772294	-0.763151	-0.760059	-0.758785
36	-0.758922	-0.762719	-0.764421	0.766568	0.778325	0.782802	0.796192	0.798428	-0.809052	-0.814137	0.820659	0.813231	-0.820481	-0.813435	-0.811344	-0.814481	-0.809138	-0.809138	-0.814088	-0.810209	-0.810555	0.81707	0.817238	0.815943	-0.809114	-0.806404	-0.803308	-0.792052	0.785075	0.777602	-0.773386	-0.781018	-0.786538	0.792114	0.791537	0.789895	0.789324	0.789324	0.793781	0.797797	-0.799793	0.796318	0.785354	-0.778925	-0.776397	0.764075	-0.758922
37	0.763595	0.763963	0.772706	-0.784016	-0.781328	0.790691	-0.802288	-0.80663	-0.815139	-0.82403	-0.821717	0.826951	0.827846	-0.820905	-0.819036	-0.821583	-0.826655	-0.826655	-0.819285	-0.822531	0.823122	-0.823139	-0.81887	0.822754	-0.822933	-0.816781	0.806408	0.794338	-0.788369	0.786166	0.782749	-0.785301	-0.805745	-0.793809	-0.799656	-0.802964	-0.806709	-0.806709	-0.810889	-0.805725	0.801293	-0.796377	-0.787055	-0.786599	-0.787017	-0.770326	0.763595
38	0.763673	0.772719	0.781945	0.784811	-0.793874	-0.800272	0.803872	0.814308	0.825368	0.835817	0.839574	-0.833218	-0.832915	0.820934	0.825161	0.828341	-0.826825	-0.826825	-0.826112	-0.82536	-0.823342	0.825888	0.8307	-0.825724	0.824764	0.817882	-0.811243	0.811628	0.796188	-0.78913	-0.795937	-0.804724	0.814099	-0.816705	-0.82062	-0.818748	-0.815676	-0.815676	-0.820903	-0.818944	-0.811354	0.799545	-0.806572	-0.796896	0.792254	0.782528	0.763673
39	-0.795686	-0.792469	-0.787953	0.788965	0.798825	-0.805006	-0.810904	-0.820292	-0.829582	-0.838684	-0.839758	0.839846	0.835281	-0.829988	-0.830498	-0.828926	0.830776	0.830776	0.82874	0.826538	-0.83485	-0.833475	-0.831333	-0.833393	-0.832885	-0.825899	-0.821676	-0.812412	-0.817069	-0.825264	-0.83191	-0.831214	-0.821893	-0.834305	-0.835696	-0.841401	-0.847359	-0.847359	-0.833869	-0.833408	0.824438	-0.813635	0.811754	0.806802	-0.802826	-0.790805	-0.795686
40	-0.79588	-0.795361	-0.792145	-0.791006	0.805916	0.817097	0.820289	0.822221	0.833853	0.844425	0.847249	0.848356	-0.842444	0.837158	0.835947	0.833488	0.831102	0.831102	0.833323	0.83535	0.835449	0.843457	0.843603	0.836963	0.840856	0.837898	0.823823	-0.82767	-0.830606	-0.831718	-0.835426	-0.839415	-0.83684	-0.849838	0.850176	0.852073	0.850713	0.850713	0.847388	0.835902	-0.827808	0.823056	-0.822564	-0.820919	0.806901	-0.801	-0.79588
41	-0.806938	-0.804843	-0.805977	-0.80669	-0.806043	0.823648	-0.830552	-0.830034	-0.83894	-0.852759	0.854203	-0.851505	0.844016	-0.849313	-0.838995	-0.835012	-0.840525	-0.840525	-0.835505	-0.844615	-0.842679	-0.843509	0.847007	0.852402	0.85658	0.848586	-0.837439	-0.8342	0.838824	0.839439	0.844514	0.84087	-0.841766	-0.85084	-0.860177	-0.867396	-0.871938	-0.871938	-0.866794	-0.857659	-0.840404	-0.828524	0.837829	-0.834604	-0.812921	-0.811501	-0.806938
42	-0.807131	-0.812705	-0.819669	-0.826117	-0.830786	-0.83182	0.841241	-0.847448	-0.852005	0.854846	-0.857216	0.854653	-0.850328	0.850749	-0.851757	-0.84473	-0.840682	-0.840682	-0.848637	-0.852979	0.855909	0.846127	-0.851634	-0.858404	-0.861452	-0.851937	0.845121	0.842301	-0.842625	-0.855849	-0.851871	-0.855925	0.852561	0.851498	-0.864852	-0.873385	-0.87643	-0.87643	0.870306	0.861938	-0.851114	-0.850554	-0.843565	0.83963	-0.82745	-0.813012	-0.807131
43	0.851953	0.840516	-0.837812	-0.839566	-0.843038	-0.843422	-0.844091	0.851281	0.856946	-0.859804	-0.870872	-0.86038	0.858539	0.85779	-0.8677	-0.862868	-0.866682	-0.866682	-0.863668	-0.866742	0.859013	0.858414	0.854579	0.859328	0.862243	0.865191	0.860836	0.865484	-0.869665	-0.867521	-0.867045	0.860814	-0.868663	0.871397	0.874192	0.878232	0.880076	0.880076	-0.873806	-0.868881	0.853363	0.851016	-0.857699	-0.857213	0.849336	-0.844059	0.851953
44	0.852367	-0.844339	0.839844	0.853246	-0.869157	-0.871751	-0.870159	-0.870847	-0.870063	-0.870282	-0.874027	-0.868218	-0.861639	-0.859022	-0.871583	-0.872234	-0.866825	-0.866825	-0.872323	-0.870475	-0.861483	-0.86174	-0.858332	-0.868157	-0.86526	-0.866329	-0.867483	-0.869458	0.876292	0.871831	0.867348	-0.868586	-0.87564	-0.874919	-0.885558	-0.891065	-0.89266	-0.89266	-0.893863	-0.876727	-0.861726	-0.854001	0.858698	0.858162	-0.85208	0.847047	0.852367
45	-0.854505	-0.857806	-0.859826	-0.865114	0.870372	0.881076	0.870393	0.871854	0.882785	-0.887673	-0.878065	-0.874912	0.863422	-0.873441	0.874241	-0.886097	-0.895968	-0.895968	-0.887066	-0.875354	-0.869527	0.865621	-0.880257	-0.881665	0.873893	0.873695	0.87707	-0.879985	-0.880651	-0.87231	-0.878698	-0.881468	0.88446	-0.888893	-0.895234	-0.902164	-0.903566	-0.903566	-0.896838	-0.88664	-0.877518	-0.879879	-0.873218	-0.866385	-0.859861	0.858187	-0.854505
46	-0.85488	0.865512	0.874603	0.879561	0.884762	0.884744	0.887055	-0.888418	-0.889706	0.892487	0.899263	-0.887889	-0.869368	0.879864	-0.876658	-0.890877	-0.896085	-0.896085	-0.889196	0.877619	-0.878357	-0.873532	-0.885384	0.886291	-0.880208	-0.876835	-0.878244	0.885311	0.892207	-0.892523	0.887588	0.883731	-0.88577	-0.897983	0.900038	0.903375	0.90437	0.90437	0.914323	-0.899561	0.895389	0.88633	0.878681	0.867087	0.862206	-0.860091	-0.85488
47	-0.885155	-0.885761	-0.890371	-0.890912	-0.892758	-0.891842	-0.891702	0.895016	0.899272	-0.904095	-0.901466	-0.893004	-0.883522	-0.88114	0.879665	0.896856	0.904369	0.904369	0.897599	0.881093	0.883241	-0.886269	0.90126	-0.90312	-0.905755	-0.894053	0.896129	-0.902988	-0.895504	0.896902	-0.891613	-0.902805	-0.904707	0.900426	-0.915085	-0.922179	-0.923669	-0.923669	-0.918776	0.906435	-0.897914	-0.897764	-0.898872	-0.894295	-0.877779	-0.880027	-0.885155
48	-0.885552	-0.897667	-0.906619	-0.907388	-0.903837	-0.904363	-0.904122	-0.900182	-0.899312	0.911379	-0.908588	0.904239	-0.89357	-0.889297	-0.887638	0.898331	0.904773	0.904773	0.899774	-0.88747	-0.889458	-0.891273	-0.902321	-0.918819	0.910245	0.898525	-0.898659	0.904222	-0.911926	-0.911963	-0.910328	-0.907791	0.907755	-0.913762	0.919404	0.92386	0.933938	0.933938	0.926707	-0.922597	-0.914894	-0.910305	0.907544	-0.902642	-0.897404	-0.890286	-0.885552
49	-0.91889	-0.914188	-0.916127	-0.917982	-0.91586	-0.910698	0.90432	0.904136	0.912515	-0.916378	0.918564	-0.908938	0.910529	0.893037	0.906036	-0.923755	-0.927598	-0.927598	-0.922133	0.908945	0.894428	-0.905896	-0.910805	0.922762	-0.916783	-0.920355	-0.919646	-0.913636	0.914372	0.927269	0.92273	0.909552	0.911096	0.919658	-0.925698	-0.93921	0.937669	0.937669	-0.935766	0.936497	-0.925729	-0.922822	-0.916676	0.902895	-0.910863	-0.91261	-0.91889
50	-0.919099	-0.926022	-0.930486	0.930328	0.926093	0.912069	-0.908022	-0.916032	-0.920251	0.919267	-0.927866	-0.924147	-0.910615	-0.90186	0.919197	0.925458	-0.927711	-0.927711	0.927012	-0.916285	-0.900007	0.91242	-0.924924	-0.926796	0.930228	0.924424	0.921621	0.920941	-0.937925	-0.932384	-0.926492	-0.917544	-0.911274	-0.9209	-0.935626	-0.94796	-0.941959	-0.941959	0.940641	-0.936686	0.935324	0.924919	-0.92207	-0.918019	0.911961	-0.922003	-0.919099

## Sheet: Fig. 5d (90.0%)
index of k-point index of band	1(M)	2	3	4	5	6	7	8	9	10	11	12	13	14	15	16	17(Gamma)	18(Gamma)	19	20	21	22	23	24	25	26	27	28	29	30	31	32	33	34	35	36	37(K)	38(K)	39	40	41	42	43	44	45	46	47(M)
1	-0.0674785	-0.0589183	-0.0487154	-0.0373088	-0.0258071	-0.0161631	-0.0101914	-0.00847624	-0.0101378	-0.0139655	-0.0202434	-0.031505	0.0238022	-0.0305678	-0.0797935	-0.113144	-0.124947	-0.124947	-0.115493	-0.0847272	-0.0374159	0.0134415	-0.0271814	-0.0167222	-0.0134257	-0.0125245	-0.0101466	-0.00526703	0.000360481	0.0039901	0.00388512	0.000428802	-0.00384996	-0.00545168	-0.00268079	0.00205899	0.00412802	0.00412802	0.00277155	-0.00597314	-0.0199914	-0.0359008	-0.0504016	-0.060671	-0.0654699	-0.0665961	-0.0674785
2	-0.0676963	-0.0744931	-0.0785831	-0.0781006	-0.0727346	-0.0645788	-0.0562918	-0.0491865	-0.0433551	-0.0391099	-0.0383806	-0.0446727	0.0259166	-0.0328523	-0.0832189	-0.115959	-0.125107	-0.125107	-0.117229	-0.0888548	-0.0407628	0.0162326	-0.048073	-0.0429189	-0.0442801	-0.0480771	-0.051587	-0.0539974	-0.055804	-0.0577306	-0.059948	-0.0619932	-0.0632331	-0.0633591	-0.0624971	-0.0612319	-0.0605672	-0.0605672	-0.062957	-0.0669492	-0.0711821	-0.0747898	-0.0771243	-0.0771877	-0.0745505	-0.0705352	-0.0676963
3	-0.222605	-0.215615	-0.205069	-0.196021	-0.191602	-0.191365	-0.192908	-0.193889	-0.192904	-0.189774	0.1431	0.0825017	-0.0509167	-0.0789748	-0.111398	-0.140728	-0.155259	-0.155259	-0.140247	-0.109217	-0.0764641	-0.0475529	0.0665871	0.119142	0.172171	-0.210833	-0.217634	-0.221846	-0.221028	-0.212764	-0.197223	-0.177666	-0.158616	-0.144493	-0.137936	-0.138041	-0.141879	-0.141879	-0.143564	-0.156533	-0.178112	-0.201963	-0.22097	-0.229949	-0.229043	-0.224301	-0.222605
4	-0.222742	-0.2235	-0.220472	-0.217887	-0.217755	-0.219634	-0.221825	-0.222463	-0.220473	0.205563	0.145757	0.0850889	-0.0609881	-0.0868288	-0.117083	-0.144347	-0.155362	-0.155362	-0.142847	-0.115435	-0.0872439	-0.0630433	0.0721315	0.127247	0.181377	0.225478	-0.265506	-0.268211	-0.267374	-0.264261	-0.25957	-0.25351	-0.246331	-0.235645	-0.214763	-0.192498	-0.179544	-0.179544	-0.18974	-0.203784	-0.219272	-0.233696	-0.243001	-0.243306	-0.236038	-0.227244	-0.222742
5	-0.308777	-0.30591	-0.309061	-0.31529	-0.321282	-0.323803	-0.320719	-0.313234	0.268489	0.208223	-0.185398	-0.181319	-0.179228	-0.18051	-0.185911	-0.194224	-0.200428	-0.200428	-0.193793	-0.186267	-0.182204	-0.182932	-0.187576	-0.194728	-0.20288	0.235112	0.276753	-0.320317	-0.324188	-0.322952	-0.31552	-0.30153	-0.280869	-0.258681	-0.246702	-0.242075	-0.240111	-0.240111	-0.239435	-0.242076	-0.248063	-0.2567	-0.266949	-0.27829	-0.289853	-0.300414	-0.308777
6	-0.308949	-0.317954	-0.329653	-0.340739	-0.349266	-0.353403	-0.351935	0.328982	0.271886	-0.216295	-0.21147	-0.207204	-0.203947	-0.201965	-0.201584	-0.202226	-0.200791	-0.200791	-0.204421	-0.206056	-0.209399	-0.215938	-0.225489	-0.23704	-0.248789	-0.258776	0.288332	0.322721	-0.35023	-0.349553	-0.341581	-0.328131	-0.3139	-0.301527	-0.291757	-0.285281	-0.282707	-0.282707	-0.285065	-0.290548	-0.297934	-0.305243	-0.310805	-0.314373	-0.3158	-0.31415	-0.308949
7	-0.427804	-0.417866	-0.409758	-0.404268	-0.40167	-0.401572	0.383691	0.334697	-0.305379	-0.300671	-0.300056	-0.302613	-0.306832	-0.311294	-0.315088	-0.318109	-0.321142	-0.321142	-0.318144	-0.315718	-0.312821	-0.308919	-0.304946	-0.302621	-0.303426	-0.307546	-0.313841	0.339143	0.360408	0.38854	-0.394451	-0.391184	-0.388427	-0.388739	-0.391424	-0.391656	-0.385696	-0.385696	-0.393222	-0.399041	-0.404142	-0.410049	-0.416145	-0.420385	-0.422251	-0.424774	-0.427804
8	-0.427925	-0.43774	-0.440061	-0.433748	-0.426113	-0.420614	0.393643	-0.346344	-0.340197	-0.336022	-0.334107	-0.333289	-0.332271	-0.330403	-0.327727	-0.324645	-0.321377	-0.321377	-0.324671	-0.327591	-0.330161	-0.332237	-0.33323	-0.333014	-0.332829	-0.334674	-0.339378	-0.345632	0.384484	-0.398178	-0.402983	-0.401224	-0.406591	-0.414711	-0.419477	-0.419611	-0.425229	-0.425229	-0.421815	-0.424341	-0.428398	-0.42763	-0.424795	-0.425214	-0.428598	-0.429783	-0.427925
9	-0.467928	-0.461323	-0.464602	-0.476938	0.466016	0.429766	-0.403043	-0.405023	-0.406569	-0.406203	-0.402956	-0.398183	-0.394009	-0.391595	-0.39139	-0.393211	-0.396082	-0.396082	-0.392135	-0.389034	-0.38802	-0.389362	-0.392816	-0.397833	-0.403059	-0.406908	-0.408867	-0.408064	-0.403768	-0.411113	0.409649	0.428076	0.446271	-0.45546	-0.448586	-0.452889	-0.459072	-0.459072	-0.458633	-0.455438	-0.453407	0.448786	0.44619	0.458054	-0.462669	-0.465349	-0.467928
10	-0.468136	-0.478282	-0.489821	0.494533	0.488141	0.445576	-0.419264	-0.422348	-0.427989	-0.432682	-0.432299	-0.42659	-0.418688	-0.410887	-0.404341	-0.399613	-0.396252	-0.396252	-0.399903	-0.403552	-0.407864	-0.413055	-0.419053	-0.425316	-0.430055	-0.431115	-0.429104	-0.425456	-0.419594	0.421522	0.449397	0.471113	-0.468238	0.464629	-0.479024	-0.478545	-0.478727	-0.478727	-0.476517	-0.473675	0.462225	-0.454029	-0.455004	-0.458666	-0.474063	-0.471022	-0.468136
11	-0.524789	-0.52346	0.518952	-0.501211	-0.488729	-0.495317	-0.497893	0.490038	0.484056	0.478667	0.471636	0.46361	0.457336	0.454922	0.456111	0.458899	0.461009	0.461009	0.459205	0.456688	0.453463	0.45027	0.449119	0.450603	0.452758	0.453139	0.451835	0.451743	0.456961	0.470962	-0.488442	-0.48017	-0.487159	-0.481489	0.482571	0.498593	0.506924	0.506924	0.4985	0.480793	-0.468506	-0.466567	-0.472013	-0.475974	0.484431	-0.518133	-0.524789
12	-0.525038	-0.530766	-0.526156	0.521049	-0.510143	-0.514276	0.499852	-0.49789	-0.495591	-0.494395	-0.498478	0.48526	0.471783	0.464784	0.462564	0.462092	0.461281	0.461281	0.462205	0.463344	0.468447	0.481553	-0.494595	-0.483652	-0.476808	-0.476014	-0.47787	-0.480976	-0.485606	-0.489708	0.492904	-0.494412	0.489734	0.506138	0.519051	0.525799	0.525106	0.525106	0.519447	0.50711	0.500167	-0.50098	-0.493889	-0.494814	-0.506693	0.521456	-0.525038
13	-0.547752	0.540983	-0.538492	-0.528323	-0.530397	0.515881	-0.514731	-0.512634	-0.509098	-0.50789	0.50338	-0.506241	-0.512781	-0.515452	-0.513441	-0.510618	-0.512331	-0.512331	-0.511601	-0.51248	-0.510452	-0.504345	0.503083	-0.49868	-0.491203	-0.490693	-0.492804	-0.494871	-0.497418	-0.499627	-0.499128	0.516183	-0.527283	-0.530084	-0.533048	0.534208	0.533953	0.533953	-0.527878	-0.519391	-0.510109	0.502832	0.515888	-0.520493	-0.522503	-0.526957	-0.547752
14	-0.547806	-0.544287	-0.543947	-0.54424	0.538345	-0.5358	-0.539093	0.539592	0.532843	0.520864	-0.513364	-0.524479	-0.53369	-0.53657	-0.53131	-0.520799	-0.512534	-0.512534	-0.517842	-0.524321	-0.527082	-0.522508	-0.511174	0.528767	-0.539072	-0.530307	-0.533378	-0.539822	-0.540944	-0.534202	-0.528082	-0.526193	0.533605	0.539173	0.537407	-0.534575	-0.53438	-0.53438	0.535241	-0.533718	-0.527712	-0.524844	-0.522833	-0.530458	-0.533666	-0.540228	-0.547806
15	0.558622	-0.550884	0.545905	-0.548821	-0.542969	-0.542349	-0.542977	-0.540015	-0.541496	-0.547637	-0.557344	-0.558314	-0.554893	-0.548215	-0.548337	-0.55542	-0.562403	-0.562403	-0.558567	-0.55673	-0.558182	-0.561325	-0.560751	-0.554267	-0.548419	-0.545648	-0.551388	-0.555332	-0.549381	-0.543867	-0.540206	-0.540171	-0.542887	-0.545474	-0.54632	-0.546444	-0.548045	-0.548045	-0.541299	0.544067	0.545013	-0.539697	-0.531707	0.535535	-0.549905	-0.54903	0.558622
16	0.558903	0.561898	-0.553614	-0.562264	-0.563454	0.553095	0.545157	-0.542784	-0.545705	-0.553351	-0.563728	-0.578913	-0.575921	-0.574103	-0.571818	-0.56753	-0.562699	-0.562699	-0.567248	-0.572652	-0.576301	-0.575302	-0.570538	-0.557855	0.550971	-0.560958	-0.561147	-0.566664	-0.574534	-0.579182	0.579541	0.568246	0.56043	0.559761	0.560465	0.556658	0.553056	0.553056	-0.560974	-0.55657	-0.549434	0.546582	0.552693	-0.556641	0.555317	0.570034	0.558903
17	0.592029	0.587752	0.581429	0.562995	0.564892	-0.568062	-0.565521	-0.565364	-0.566431	-0.566627	-0.574225	-0.59224	-0.615752	-0.622555	-0.622094	-0.622447	-0.626846	-0.626846	-0.62279	-0.621396	-0.619697	-0.615705	-0.596841	-0.578038	-0.565974	0.564274	0.57152	0.579083	0.589454	0.591175	-0.581904	0.579781	0.570411	0.564443	0.562211	-0.563074	-0.563807	-0.563807	0.562061	0.567233	0.571345	0.567548	0.56626	0.562014	0.573972	0.580298	0.592029
18	0.592171	0.599033	0.594834	0.579729	-0.572622	-0.583684	-0.587676	-0.588084	-0.587832	-0.590555	-0.595141	-0.600031	-0.62212	-0.635982	-0.640836	-0.635771	-0.627155	-0.627155	-0.634324	-0.638225	-0.636172	-0.627467	-0.609304	-0.586724	-0.57763	-0.576502	-0.581582	-0.590564	-0.599454	0.602801	0.592941	-0.581594	-0.576664	-0.570145	-0.565097	0.565571	0.569234	0.569234	0.578213	0.595014	-0.591537	-0.581285	-0.568309	0.574852	0.589505	0.606206	0.592171
19	0.62234	0.613878	0.614832	-0.608081	-0.601623	-0.601952	-0.606427	-0.597584	-0.592842	-0.598276	-0.60977	-0.624162	-0.64199	-0.663807	-0.664439	-0.663611	-0.664905	-0.664905	-0.663171	-0.664022	-0.663846	-0.650648	-0.624975	-0.614595	-0.603005	-0.596454	-0.597798	-0.610529	0.606146	-0.605716	-0.601511	-0.597687	-0.597769	-0.598154	-0.597568	-0.596675	-0.595288	-0.595288	0.595101	-0.597222	0.599459	0.612372	0.62679	-0.629243	0.628917	0.617132	0.62234
20	0.622518	-0.623488	-0.616222	0.620285	0.621591	0.623243	-0.625057	-0.625342	-0.627171	-0.628052	-0.624101	-0.628915	-0.646195	-0.672402	-0.673826	-0.67007	-0.664941	-0.664941	-0.668174	-0.672564	-0.675926	-0.658156	-0.645064	-0.630781	-0.618613	-0.613529	-0.613142	-0.618639	-0.623118	0.612865	0.616123	0.616003	0.611554	0.609577	0.607837	0.601962	0.598763	0.598763	-0.598458	0.600307	0.63022	-0.632562	-0.62899	0.635686	-0.632898	-0.630092	0.622518
21	-0.629447	0.631318	-0.633908	-0.630127	-0.626102	-0.625447	0.626576	0.633182	0.642621	-0.640413	-0.645448	-0.659907	-0.672978	-0.68549	0.68614	0.682473	-0.676847	-0.676847	0.682274	0.685573	0.690441	-0.666664	-0.660421	-0.652925	-0.653943	0.649764	0.635045	0.619992	0.629795	-0.622214	-0.630215	-0.630235	-0.62708	-0.625877	-0.627142	-0.629111	-0.628226	-0.628226	-0.629297	-0.630247	-0.631627	-0.645159	-0.644265	0.64419	-0.644622	0.635418	-0.629447
22	-0.629635	-0.633677	0.63711	0.635721	0.632253	0.634617	-0.631835	-0.641122	-0.646593	-0.652629	-0.658196	-0.676385	-0.684086	0.691199	0.691325	-0.682946	-0.677011	-0.677011	-0.682586	-0.690896	-0.691844	-0.68727	-0.673477	-0.669221	0.664158	-0.656076	-0.656214	-0.646068	-0.634374	0.636953	0.63069	0.636379	0.648412	0.658626	-0.659419	0.651757	0.643566	0.643566	0.650336	0.657997	-0.655865	0.649353	0.647977	-0.645938	0.64823	-0.636019	-0.629635
23	0.669667	0.660954	0.655879	0.660037	-0.654142	-0.639249	0.64615	-0.660549	-0.652644	0.655105	0.671467	-0.684926	0.693919	-0.692365	-0.69278	0.685229	0.681971	0.681971	0.685156	0.69099	-0.696094	0.693944	-0.679474	-0.675225	-0.673122	0.67122	-0.660739	0.64761	-0.644813	-0.641686	-0.643304	-0.652129	-0.659148	-0.66134	0.659469	-0.655527	-0.652993	-0.652993	-0.659904	-0.66302	0.66587	0.671897	0.665674	0.659535	0.657185	0.665177	0.669667
24	0.670151	0.667734	0.662999	-0.665734	0.670778	-0.665795	-0.663893	0.662138	0.675776	-0.682815	-0.68396	0.68761	-0.701603	0.698371	-0.704763	-0.688593	0.682043	0.682043	-0.689109	-0.704866	0.69774	-0.695946	0.691474	0.679814	0.67778	-0.672496	0.662367	-0.653889	0.649594	-0.661008	0.664841	0.667546	-0.673171	-0.669556	-0.668423	-0.667174	-0.665455	-0.665455	-0.669339	-0.677238	-0.68093	0.68025	0.678099	-0.668346	-0.658495	0.66735	0.670151
25	0.679457	0.678919	-0.675617	0.666801	-0.672526	0.683716	-0.684339	-0.680508	-0.680453	0.683537	0.69205	-0.701039	0.703119	-0.714033	-0.711782	-0.695014	-0.689353	-0.689353	-0.694749	-0.712937	-0.709947	0.702244	0.699111	0.687701	-0.677952	-0.683223	-0.686297	0.667418	-0.655122	0.669731	-0.67059	-0.674281	0.675803	0.68523	-0.678782	-0.675002	-0.675476	-0.675476	0.678307	-0.682724	0.686071	-0.682954	-0.679007	0.670371	0.665721	-0.671596	0.679457
26	0.679643	-0.683623	0.682459	-0.679657	0.679117	-0.684629	0.69686	-0.697075	-0.69574	-0.696179	-0.698852	0.701145	-0.714485	-0.717669	-0.718271	-0.698689	-0.689383	-0.689383	-0.697338	-0.714421	-0.715607	-0.707381	-0.703423	-0.703552	-0.701792	-0.700017	0.687373	-0.685094	0.680918	-0.675507	-0.682872	0.68237	0.685769	-0.685709	0.686643	0.681954	0.682127	0.682127	-0.68029	0.685158	-0.688503	0.690683	0.688898	-0.680629	-0.679048	0.674195	0.679643
27	-0.69087	0.688913	-0.686014	0.692735	-0.685534	0.694964	-0.698058	0.709233	0.716692	0.721218	-0.72155	-0.717155	-0.716683	-0.725319	-0.726044	-0.71699	-0.716305	-0.716305	-0.713869	-0.723534	-0.723415	-0.724648	-0.725055	0.724952	0.717751	0.705573	-0.698725	0.697052	-0.684104	-0.685782	0.683394	-0.685836	-0.687777	0.690272	0.695619	0.697784	0.698056	0.698056	0.697198	0.695013	0.692177	-0.692431	-0.692722	0.682865	0.681253	0.683537	-0.69087
28	-0.691029	-0.692801	0.694548	-0.696005	-0.704757	-0.700413	0.712587	-0.730222	-0.730976	-0.726226	0.724278	-0.727302	-0.729001	-0.736574	-0.728923	-0.719805	-0.716433	-0.716433	-0.724127	-0.732983	-0.738169	-0.733961	0.734206	-0.726033	-0.725502	-0.721003	-0.715145	-0.69717	-0.697963	0.690083	0.690451	0.694164	0.705573	-0.70481	-0.704341	-0.703606	-0.703691	-0.703691	-0.703693	-0.707827	-0.706655	-0.707764	0.700926	0.695162	0.687136	-0.692777	-0.691029
29	0.696766	0.695407	0.706589	0.703252	0.708937	-0.719246	-0.723067	0.730982	0.731849	0.727948	-0.729854	0.729907	0.738133	0.741702	0.739613	0.736903	0.736623	0.736623	0.736716	0.739278	0.742687	0.742686	-0.739418	0.739046	0.735412	0.73016	0.715158	-0.714684	0.706008	0.700061	-0.704065	-0.709294	-0.707005	0.715929	0.712298	0.715887	0.720159	0.720159	0.717548	0.714997	0.717485	0.707949	-0.707546	-0.70229	-0.701651	0.697733	0.696766
30	0.697223	0.703596	-0.707347	-0.712049	0.715572	0.725007	0.739585	0.742877	-0.742754	-0.737086	0.735872	0.746152	-0.74792	-0.748512	0.744678	0.739689	0.736924	0.736924	0.739361	0.743247	-0.74642	0.746832	0.743582	-0.746021	0.740781	-0.732263	-0.724789	-0.723305	-0.713792	-0.708106	-0.723192	-0.724237	-0.726852	0.731118	0.73118	0.730954	-0.728367	-0.728367	-0.725831	-0.72236	0.719464	0.717636	0.716911	0.713692	0.702487	-0.703344	0.697223
31	-0.714271	-0.710613	0.715548	0.721572	-0.723163	0.73105	-0.744332	-0.745529	0.743116	0.746083	0.747728	0.753733	0.751832	0.74988	-0.750171	-0.755709	-0.760984	-0.760984	-0.75492	-0.750236	0.746445	-0.754663	0.754884	0.7467	-0.745075	0.739841	0.739596	0.72544	0.717863	-0.715237	-0.724525	-0.739066	0.737905	-0.731353	-0.733188	-0.731602	0.729776	0.729776	0.731781	0.727119	-0.730444	-0.728524	-0.717607	-0.7138	-0.714321	0.707313	-0.714271
32	-0.714418	-0.716847	-0.716322	-0.723807	-0.732039	-0.739312	0.744969	0.751413	0.752551	-0.759694	-0.759117	-0.755759	-0.761261	-0.755283	-0.753007	-0.763736	-0.761201	-0.761201	-0.7665	-0.758586	-0.759476	-0.762753	-0.758837	-0.761284	-0.755727	0.752121	-0.749899	0.739514	-0.724992	-0.72739	-0.736815	0.741575	-0.739602	-0.738197	-0.737855	-0.737674	-0.737318	-0.737318	-0.734072	-0.731842	-0.732413	-0.738306	-0.729994	-0.728396	0.719612	-0.716192	-0.714418
33	0.726502	0.726609	-0.725289	0.730994	0.734449	0.746449	0.758081	-0.757954	-0.758877	0.764345	0.768703	-0.768805	0.770358	-0.77256	-0.769613	-0.785595	-0.793051	-0.793051	-0.785305	-0.76657	-0.768197	0.771403	-0.765174	-0.764609	0.759818	-0.754286	0.751446	-0.740639	-0.734582	-0.737064	0.741132	0.745204	0.750543	0.746085	0.739304	0.743752	0.748236	0.748236	0.743027	0.737867	0.740216	-0.75209	-0.741209	0.735739	-0.731098	0.729275	0.726502
34	0.726585	-0.732232	0.73647	-0.732316	0.743708	0.756116	-0.760383	0.759039	0.767655	0.774189	-0.777799	0.770834	0.779562	-0.781926	-0.773833	-0.790426	-0.793243	-0.793243	-0.791435	-0.781627	-0.78513	0.778835	0.774298	0.769925	-0.769763	-0.773774	0.770256	0.759516	0.751878	0.745251	-0.747173	-0.752399	-0.764647	0.756387	0.755337	0.753199	0.752325	0.752325	-0.755375	-0.753277	-0.752953	-0.755188	-0.747988	-0.738753	-0.743172	-0.733148	0.726585
35	-0.738041	0.73687	-0.738144	0.748686	-0.760517	-0.759431	-0.766115	-0.776546	-0.784294	-0.784137	0.78072	0.784977	-0.788928	0.783599	0.790047	0.794133	0.79689	0.79689	0.794328	-0.786167	0.785376	-0.778888	0.783899	0.782861	0.786238	0.779884	-0.772087	-0.768287	-0.764009	0.75337	0.747966	-0.759507	-0.771176	-0.763245	-0.759805	-0.760098	-0.760032	-0.760032	0.757385	0.762	0.766588	0.759976	0.748764	-0.750753	0.756816	-0.744467	-0.738041
36	-0.738188	-0.741098	0.746917	0.755221	0.763239	-0.766149	0.767949	0.776774	0.787731	0.796627	0.796257	0.794415	0.789702	0.797286	-0.792008	-0.795868	0.797245	0.797245	-0.796502	0.791001	0.795058	-0.796578	-0.786619	-0.792283	-0.796972	-0.792478	-0.783008	-0.773928	0.764357	-0.761525	-0.761095	-0.776838	0.775543	-0.777346	-0.779848	-0.778875	-0.776814	-0.776814	-0.780373	-0.782724	-0.772353	0.763723	-0.768509	0.771744	-0.757679	0.746255	-0.738188
37	-0.755036	-0.752486	-0.756062	-0.760485	-0.766032	-0.776737	-0.779914	0.782889	0.795084	0.805415	-0.806209	-0.800381	-0.797368	-0.800692	0.801236	0.7995	-0.805939	-0.805939	0.7995	0.800882	-0.796907	0.797974	0.798835	0.797892	0.803547	0.802705	0.785567	0.777743	-0.76938	-0.768118	-0.769993	-0.782563	-0.783556	-0.790692	-0.796394	-0.799445	-0.802979	-0.802979	-0.807493	0.799521	0.786751	-0.77377	0.778244	-0.776022	0.772222	-0.756591	-0.755036
38	-0.755175	-0.759664	-0.762176	-0.763882	0.772533	0.779788	0.780201	-0.788381	-0.801826	-0.807288	0.80689	0.805003	0.798995	0.8012	-0.809362	-0.810647	-0.806031	-0.806031	-0.812636	-0.805963	0.806703	0.799824	0.80286	-0.809404	-0.805716	-0.803088	-0.797705	-0.786783	-0.782767	-0.784316	-0.792321	-0.801634	-0.803366	-0.813424	0.815501	-0.813347	-0.810113	-0.810113	0.81157	-0.800248	-0.794426	0.786167	-0.785622	-0.783954	-0.774127	-0.767569	-0.755175
39	-0.791498	-0.788201	-0.78398	-0.780532	-0.778469	0.791337	-0.799257	-0.802239	-0.809134	0.814728	0.815045	-0.810002	0.808414	0.807499	-0.813988	-0.817682	-0.821765	-0.821765	-0.814294	-0.81987	-0.807165	0.806761	-0.807161	0.810959	-0.817844	-0.812056	-0.80654	0.807839	0.806196	0.808264	0.813159	0.804918	-0.818312	0.818585	-0.815842	0.816677	0.814957	0.814957	-0.816172	-0.815906	-0.807021	-0.793745	0.799717	-0.794424	-0.783574	-0.785747	-0.791498
40	-0.791716	-0.791209	-0.78744	-0.78661	-0.791064	-0.798106	0.808866	0.81412	0.817877	-0.818922	-0.818851	0.814074	0.814302	-0.810262	0.821464	-0.821462	-0.82195	-0.82195	-0.817585	-0.822165	0.808691	-0.81164	0.813178	0.818006	0.819892	0.812741	0.809427	-0.807937	-0.813908	-0.822471	-0.829111	-0.828257	0.821184	-0.827576	-0.829215	-0.835227	-0.841298	-0.841298	-0.828178	0.82686	0.819113	-0.809028	-0.802537	0.805742	-0.798768	-0.796737	-0.791716
41	-0.802311	-0.800326	-0.802532	-0.803862	-0.803264	-0.802978	-0.808925	-0.816956	-0.824549	-0.832983	-0.833931	-0.828226	-0.817117	-0.817108	-0.824952	-0.829246	-0.831209	-0.831209	-0.829969	0.824028	-0.819854	0.813977	-0.815772	-0.821413	0.823161	-0.819916	-0.819064	0.824023	-0.826948	-0.828277	-0.831894	0.828579	-0.834287	0.837833	0.840113	0.843066	0.845104	0.845104	0.834852	-0.829717	-0.826804	0.817072	-0.819459	-0.816545	-0.809288	-0.80724	-0.802311
42	-0.802541	0.805572	0.80506	0.818868	-0.825412	-0.826892	-0.826046	-0.8252	-0.833947	-0.848051	-0.851842	-0.845961	-0.826407	0.824014	0.826446	-0.839036	-0.831404	-0.831404	-0.842722	0.827167	0.825291	-0.819651	-0.82775	-0.828799	-0.826532	0.827632	0.82437	-0.824534	0.839477	0.83747	0.834262	-0.835347	-0.836405	-0.847222	-0.856508	-0.861715	-0.865345	-0.865345	-0.862301	-0.854451	-0.838011	-0.826208	0.825816	0.822363	0.819905	-0.809961	-0.802541
43	0.817339	-0.808369	-0.815122	-0.820899	0.835783	-0.839712	0.832313	0.836458	0.846103	-0.853333	0.863812	-0.857237	-0.839976	-0.826933	-0.836199	0.842868	0.853458	0.853458	0.843762	-0.838768	-0.829248	-0.829365	-0.846673	0.852502	0.835707	0.835466	-0.834733	-0.832285	-0.840681	-0.853316	-0.849025	-0.85244	0.851662	-0.849788	-0.864373	0.870088	0.87047	0.87047	-0.871998	-0.866352	-0.848354	-0.848115	-0.841477	-0.832834	-0.824911	0.814535	0.817339
44	0.8178	0.831628	-0.834082	-0.835781	-0.839544	0.844423	-0.840145	-0.843796	-0.848271	0.856719	-0.864746	-0.862376	-0.844667	0.829435	-0.846949	0.846218	0.853784	0.853784	0.846589	-0.847163	0.831378	-0.836988	-0.852955	-0.853843	-0.856708	-0.847922	0.836463	0.845764	0.852411	-0.863216	0.855394	0.854905	-0.864478	0.867921	0.867251	-0.873241	-0.87637	-0.87637	0.88164	-0.873577	-0.858784	-0.850273	0.845877	0.837517	0.825746	0.822363	0.8178
45	-0.853095	-0.841728	0.841718	0.847696	0.853268	0.851692	0.850398	0.860515	-0.866221	-0.865769	-0.869362	-0.8695	-0.856149	-0.845808	0.848843	-0.860155	-0.864227	-0.864227	-0.86056	0.850893	-0.838783	-0.856802	0.869174	-0.862944	-0.862205	0.862008	0.858353	0.864745	-0.865303	0.863874	-0.862806	-0.864521	-0.872788	-0.870952	-0.882538	-0.888293	-0.889147	-0.889147	-0.890806	0.874808	0.863202	0.853371	-0.854153	-0.855355	-0.851065	-0.842993	-0.853095
46	-0.853503	-0.855845	-0.856729	-0.861854	-0.866017	-0.867902	-0.866142	-0.867443	0.868344	0.876997	-0.87428	0.870494	-0.864932	-0.853719	0.857	-0.868189	-0.864381	-0.864381	-0.868854	0.857914	-0.856876	-0.867875	-0.875492	-0.876994	0.875264	-0.864096	-0.864839	-0.865916	-0.877761	-0.87053	-0.876299	0.876051	0.876189	-0.885604	0.886356	0.891049	-0.90166	-0.90166	0.894447	-0.886713	-0.874352	-0.876856	-0.871655	-0.864423	-0.858792	-0.857962	-0.853503
47	-0.88142	-0.881709	-0.885835	-0.886031	-0.888009	0.875622	0.867912	0.867949	0.87728	-0.884941	0.885352	-0.883082	-0.877526	-0.867665	-0.862084	0.871178	0.881825	0.881825	0.872221	-0.860212	-0.86398	0.881315	-0.879193	0.889201	-0.876386	-0.874681	-0.875289	-0.87667	0.879441	-0.888385	0.888781	-0.878126	0.880157	0.887304	-0.892634	-0.900137	0.901739	0.901739	-0.89509	-0.898321	-0.895963	-0.894843	0.879331	0.874612	-0.874494	-0.876787	-0.88142
48	-0.881861	-0.893915	0.901162	0.900579	0.894558	0.887828	-0.885868	-0.881445	-0.884867	0.888652	-0.896175	-0.887299	0.878321	-0.876006	-0.866235	-0.875707	0.881932	0.881932	0.876817	-0.864689	-0.872116	-0.881904	-0.897486	-0.898232	0.897532	0.890611	0.890908	0.888882	-0.89217	0.888834	-0.889045	0.896854	-0.883111	-0.895937	-0.913489	0.91669	0.904908	0.904908	0.908099	0.903858	0.905502	0.89657	-0.895312	-0.893192	0.883964	-0.888138	-0.881861
49	0.912052	0.905335	-0.901876	-0.902667	-0.898611	-0.887989	0.89497	-0.895828	-0.894015	-0.898503	-0.903422	0.898346	-0.888187	-0.8848	-0.868783	0.87696	-0.88506	-0.88506	-0.87687	-0.868362	-0.885572	-0.885952	0.901285	0.910723	-0.902745	-0.891337	-0.896204	-0.900198	0.901794	-0.908357	-0.906843	-0.901327	-0.900792	-0.911325	-0.923415	-0.920478	-0.923001	-0.923001	-0.918074	0.910618	-0.91226	-0.906587	0.909303	-0.900262	-0.896635	0.897307	0.912052
50	0.912442	-0.911619	-0.914562	-0.915184	0.901975	-0.898654	-0.899699	0.907303	-0.916694	-0.911098	0.909092	-0.904307	-0.907044	0.885623	-0.883983	-0.881958	-0.885197	-0.885197	-0.879882	-0.885045	0.889343	-0.902996	-0.906376	-0.913826	0.911427	0.902316	0.908573	-0.911959	-0.909424	0.912316	0.913907	-0.904678	-0.909893	-0.918561	0.927905	-0.937569	-0.940576	-0.940576	-0.934189	-0.919476	0.920722	-0.920305	-0.913108	0.90885	-0.906527	-0.908354	0.912442
