# Supplementary material for: General framework for E(3)-equivariant neural network representation of density functional theory Hamiltonian
Source: Nat Commun. 2023 May 18;14:2848. doi: 10.1038/s41467-023-38468-8 (PMC10199065; doi:10.1038/s41467-023-38468-8)
Supplement: Supplementary file 4 — Source data [file 41467_2023_38468_MOESM4_ESM.zip › source_data/Supplementary Figure 1.xlsx]

## Sheet: Fig. S1b
Orbital alpha Orbital beta	1	2	3	4	5	6	7	8	9	10	11	12	13
1	0.615005	0.530355	0.376753	0.348946	0.148336	0.348747	0.359968	0.159744	0.367411	0.377852	0.369151	0.179816	0.178684
2	0.499747	0.498933	0.336395	0.342016	0.173506	0.451896	0.450185	0.241966	0.385171	0.452206	0.446526	0.27902	0.274532
3	0.364567	0.344709	0.509661	0.353717	0.146666	0.507652	0.374568	0.178523	0.863333	0.620706	0.625022	0.32264	0.371813
4	0.342065	0.348991	0.350279	0.490258	0.146215	0.375736	0.495299	0.176267	0.885211	0.62493	0.626062	0.397507	0.328655
5	0.146897	0.176573	0.145682	0.141444	0.394642	0.180693	0.178249	0.477024	0.15929	0.528954	0.521842	0.549758	0.56009
6	0.370078	0.45495	0.484211	0.392045	0.182236	0.548834	0.473745	0.227253	0.749537	0.637237	0.616762	0.41143	0.429403
7	0.379124	0.455464	0.388108	0.478619	0.178452	0.478449	0.549654	0.222315	0.753717	0.624443	0.630426	0.456908	0.424199
8	0.155382	0.227727	0.161937	0.158035	0.426329	0.228675	0.22267	0.498715	0.223357	0.586728	0.560283	0.495252	0.500449
9	0.281113	0.369009	0.830598	0.849754	0.174349	0.710087	0.713329	0.203923	0.468629	0.34515	0.347529	0.201811	0.19511
10	0.294276	0.424017	0.615966	0.615782	0.503555	0.610366	0.608901	0.561649	0.338057	0.517278	0.380192	0.219635	0.262306
11	0.295665	0.424169	0.621336	0.62134	0.485951	0.599112	0.602363	0.529413	0.338964	0.382106	0.508596	0.263581	0.217232
12	0.174141	0.259774	0.302118	0.368703	0.547796	0.405977	0.462526	0.477639	0.208042	0.232094	0.267569	0.451311	0.321292
13	0.170447	0.257434	0.348594	0.302486	0.558551	0.440375	0.412919	0.485534	0.20271	0.268441	0.228162	0.320186	0.449513

## Sheet: Fig. S1c (DFT)
index of k-point index of band	1(Gamma)	2	3	4	5	6	7	8	9	10	11	12	13	14	15	16	17	18	19	20	21	22	23	24	25	26	27	28	29	30	31	32	33	34	35	36	37	38	39	40	41	42	43	44	45	46	47	48	49
1	-4.72552	-4.72774	-4.73413	-4.74401	-4.75661	-4.77125	-4.78738	-4.80456	-4.82244	-4.8407	-4.85899	-4.87683	-4.89313	-4.90458	-4.90468	-4.89665	-4.88851	-4.88302	-4.88043	-4.88006	-4.88084	-4.88122	-4.87764	-4.8647	-4.84834	-4.83185	-4.8155	-4.79904	-4.78245	-4.76612	-4.75097	-4.73885	-4.73277	-4.73363	-4.73869	-4.74536	-4.75225	-4.75861	-4.76393	-4.76793	-4.77056	-4.77217	-4.77444	-4.7826	-4.79344	-4.80374	-4.81306	-4.82163	-4.83004
2	-4.65027	-4.65272	-4.65907	-4.66771	-4.67747	-4.68763	-4.69776	-4.70761	-4.71704	-4.72592	-4.73415	-4.74155	-4.74794	-4.75311	-4.75691	-4.75955	-4.76182	-4.76483	-4.76906	-4.77421	-4.77976	-4.78522	-4.79008	-4.79366	-4.79491	-4.79229	-4.78469	-4.7728	-4.75846	-4.74327	-4.72839	-4.71483	-4.70313	-4.69367	-4.68845	-4.68926	-4.69536	-4.70486	-4.71626	-4.72866	-4.74148	-4.75413	-4.76492	-4.76863	-4.76853	-4.76788	-4.76737	-4.76726	-4.7676
3	-4.61743	-4.61584	-4.61812	-4.62466	-4.63208	-4.63992	-4.64804	-4.65633	-4.6647	-4.67307	-4.68133	-4.68934	-4.69692	-4.70377	-4.70935	-4.71273	-4.71251	-4.70746	-4.69761	-4.68417	-4.66884	-4.65338	-4.63994	-4.6311	-4.6286	-4.63163	-4.63804	-4.64612	-4.65474	-4.663	-4.66972	-4.67283	-4.66992	-4.66144	-4.6505	-4.63977	-4.63147	-4.62731	-4.6278	-4.63231	-4.63973	-4.64901	-4.65934	-4.67009	-4.68073	-4.69079	-4.69977	-4.70725	-4.71295
4	-4.60983	-4.61137	-4.60883	-4.60153	-4.59283	-4.58335	-4.57341	-4.56321	-4.55293	-4.54275	-4.53287	-4.52359	-4.51541	-4.50905	-4.5055	-4.50553	-4.50901	-4.51504	-4.52258	-4.53075	-4.53879	-4.54578	-4.55038	-4.55093	-4.54715	-4.54244	-4.54191	-4.54689	-4.55531	-4.5653	-4.57575	-4.58583	-4.59454	-4.60039	-4.60141	-4.59638	-4.58597	-4.57179	-4.55524	-4.53728	-4.51846	-4.49913	-4.47947	-4.45962	-4.43966	-4.41969	-4.39977	-4.37998	-4.36039
5	-4.54337	-4.53979	-4.53048	-4.51806	-4.50465	-4.49167	-4.47961	-4.46826	-4.45728	-4.44654	-4.43634	-4.42857	-4.42853	-4.43216	-4.43443	-4.43394	-4.431	-4.42765	-4.42748	-4.43257	-4.44091	-4.45048	-4.46023	-4.46932	-4.47641	-4.47909	-4.47475	-4.46461	-4.45433	-4.45094	-4.45544	-4.46355	-4.47268	-4.48157	-4.4893	-4.49487	-4.49712	-4.49508	-4.48844	-4.47777	-4.46409	-4.4483	-4.43109	-4.41291	-4.39407	-4.37476	-4.35515	-4.33535	-4.31545
6	-4.49459	-4.49323	-4.48915	-4.48231	-4.47254	-4.45968	-4.4441	-4.42673	-4.40932	-4.40322	-4.40866	-4.4125	-4.40809	-4.39881	-4.38949	-4.38434	-4.38748	-4.39282	-4.39459	-4.39075	-4.38372	-4.37633	-4.37122	-4.37119	-4.37623	-4.38395	-4.39242	-4.39994	-4.40344	-4.39789	-4.38327	-4.36427	-4.34356	-4.32224	-4.30083	-4.27966	-4.259	-4.2391	-4.22026	-4.20279	-4.18704	-4.1733	-4.1617	-4.15215	-4.14441	-4.13811	-4.13291	-4.1285	-4.12464
7	-4.35726	-4.35792	-4.35988	-4.36306	-4.36735	-4.37261	-4.37864	-4.38512	-4.39095	-4.38524	-4.36819	-4.35374	-4.34969	-4.35449	-4.36109	-4.36388	-4.35793	-4.34816	-4.33801	-4.32946	-4.32572	-4.32746	-4.32955	-4.32735	-4.3202	-4.31012	-4.29859	-4.28629	-4.27352	-4.26043	-4.24712	-4.23366	-4.22009	-4.20646	-4.1928	-4.17917	-4.16562	-4.1522	-4.13892	-4.12576	-4.11259	-4.09924	-4.08559	-4.07163	-4.05758	-4.04395	-4.03168	-4.02238	-4.0171
8	-4.24646	-4.24766	-4.25111	-4.25639	-4.26306	-4.2707	-4.27901	-4.28772	-4.29658	-4.30525	-4.31287	-4.31653	-4.30951	-4.29375	-4.27756	-4.27119	-4.27562	-4.28274	-4.28991	-4.29522	-4.29514	-4.2882	-4.27771	-4.26586	-4.25339	-4.24059	-4.22758	-4.21444	-4.20121	-4.18796	-4.17473	-4.16159	-4.14865	-4.13603	-4.12391	-4.11245	-4.10176	-4.09167	-4.08182	-4.07173	-4.06102	-4.04954	-4.0375	-4.02554	-4.01499	-4.00709	-4.00089	-3.99358	-3.9834
9	-4.20748	-4.20737	-4.20709	-4.20682	-4.2068	-4.20732	-4.20868	-4.21106	-4.21453	-4.21903	-4.22442	-4.23049	-4.23697	-4.24329	-4.24729	-4.24071	-4.22303	-4.20235	-4.1809	-4.15927	-4.13797	-4.12399	-4.1202	-4.11702	-4.11395	-4.11092	-4.10789	-4.10483	-4.10168	-4.09841	-4.09491	-4.0911	-4.08682	-4.08187	-4.07601	-4.06893	-4.06043	-4.0505	-4.03939	-4.02759	-4.01586	-4.00554	-3.99803	-3.99241	-3.98586	-3.97609	-3.96311	-3.94828	-3.93262
10	-4.17181	-4.17154	-4.17084	-4.16997	-4.1691	-4.16823	-4.16718	-4.16578	-4.16392	-4.16161	-4.15891	-4.15592	-4.15273	-4.14942	-4.14603	-4.14261	-4.1392	-4.1358	-4.13243	-4.12906	-4.12542	-4.11473	-4.09435	-4.07421	-4.05534	-4.0386	-4.02492	-4.01474	-4.00765	-4.00277	-3.99934	-3.99686	-3.995	-3.99358	-3.99246	-3.99154	-3.99073	-3.98992	-3.98896	-3.98759	-3.9852	-3.98052	-3.97196	-3.95988	-3.94585	-3.93081	-3.91516	-3.89911	-3.88281
11	-4.10489	-4.10412	-4.10182	-4.09797	-4.09264	-4.08597	-4.0782	-4.0696	-4.06042	-4.05099	-4.04167	-4.03291	-4.02519	-4.01877	-4.01349	-4.00902	-4.00507	-4.00146	-3.99803	-3.9947	-3.99134	-3.98783	-3.98395	-3.97939	-3.9736	-3.9658	-3.95508	-3.941	-3.924	-3.90497	-3.88466	-3.86362	-3.84217	-3.82052	-3.79885	-3.7773	-3.75604	-3.73533	-3.71591	-3.70241	-3.69835	-3.69973	-3.70664	-3.71868	-3.73444	-3.75247	-3.77178	-3.79171	-3.81185
12	-4.03682	-4.03651	-4.0356	-4.03413	-4.03213	-4.02968	-4.02682	-4.02357	-4.01992	-4.01579	-4.011	-4.00524	-3.99812	-3.9895	-3.97959	-3.96876	-3.95734	-3.94553	-3.93347	-3.92125	-3.90892	-3.89653	-3.88411	-3.87168	-3.85926	-3.84689	-3.83458	-3.82234	-3.81021	-3.7982	-3.78635	-3.77468	-3.76325	-3.7521	-3.74131	-3.73097	-3.72123	-3.71223	-3.70389	-3.69269	-3.6771	-3.66532	-3.66559	-3.6793	-3.69812	-3.71842	-3.73916	-3.7599	-3.78038
13	-3.14702	-3.14715	-3.14755	-3.14822	-3.14915	-3.15035	-3.15183	-3.15358	-3.1556	-3.15792	-3.16052	-3.16341	-3.16662	-3.17014	-3.174	-3.17821	-3.1828	-3.1878	-3.19329	-3.19934	-3.20609	-3.2138	-3.22293	-3.23436	-3.24959	-3.26914	-3.29098	-3.3136	-3.33651	-3.35951	-3.38255	-3.40556	-3.42851	-3.45135	-3.47405	-3.49653	-3.51873	-3.54053	-3.56178	-3.58223	-3.60135	-3.61726	-3.62432	-3.62335	-3.62238	-3.62318	-3.62617	-3.63173	-3.63979
14	-2.98464	-2.98484	-2.98542	-2.9864	-2.98779	-2.98958	-2.9918	-2.99448	-2.99764	-3.00134	-3.00566	-3.01077	-3.01692	-3.0246	-3.03465	-3.04811	-3.06518	-3.08481	-3.10585	-3.12766	-3.14988	-3.17229	-3.19468	-3.21669	-3.2376	-3.2573	-3.27741	-3.29853	-3.3204	-3.34273	-3.36532	-3.38806	-3.41084	-3.43361	-3.45629	-3.47881	-3.50105	-3.52282	-3.54379	-3.56332	-3.58023	-3.59266	-3.59854	-3.59698	-3.59087	-3.58485	-3.58158	-3.58197	-3.58616
15	-2.77668	-2.77898	-2.78564	-2.796	-2.80926	-2.82471	-2.84178	-2.86004	-2.87917	-2.89894	-2.91915	-2.93959	-2.96002	-2.98006	-2.99917	-3.01706	-3.03508	-3.05509	-3.07655	-3.09852	-3.12052	-3.14222	-3.16324	-3.18299	-3.2007	-3.21596	-3.22927	-3.24167	-3.25412	-3.2673	-3.28155	-3.29686	-3.31295	-3.32952	-3.34635	-3.36326	-3.38014	-3.3969	-3.41345	-3.42972	-3.44558	-3.46091	-3.47555	-3.4893	-3.50198	-3.51352	-3.52395	-3.53332	-3.54164
16	-2.73628	-2.73919	-2.74746	-2.7599	-2.77522	-2.79246	-2.81105	-2.83066	-2.85103	-2.872	-2.89342	-2.91516	-2.93708	-2.95906	-2.98084	-3.00184	-3.02081	-3.0372	-3.05277	-3.06881	-3.08554	-3.10281	-3.12039	-3.13813	-3.15588	-3.17351	-3.1909	-3.20787	-3.22419	-3.23964	-3.25413	-3.26783	-3.28111	-3.2943	-3.30765	-3.32126	-3.33514	-3.34924	-3.36345	-3.3776	-3.39149	-3.40482	-3.41719	-3.42802	-3.43655	-3.44201	-3.44413	-3.44388	-3.44306
17	-2.70429	-2.71106	-2.72418	-2.74034	-2.75821	-2.77707	-2.79645	-2.81606	-2.8357	-2.85525	-2.87465	-2.89383	-2.91271	-2.93118	-2.94907	-2.96612	-2.98197	-2.99627	-3.00888	-3.02009	-3.03052	-3.04118	-3.05352	-3.06845	-3.08496	-3.10206	-3.11929	-3.13646	-3.15345	-3.17019	-3.18661	-3.20266	-3.21828	-3.23344	-3.24811	-3.26231	-3.27606	-3.2894	-3.30238	-3.31504	-3.32738	-3.33937	-3.35093	-3.36188	-3.37191	-3.38051	-3.38678	-3.38938	-3.38695
18	-2.70005	-2.69965	-2.70365	-2.7121	-2.72385	-2.73785	-2.75335	-2.76987	-2.78707	-2.80475	-2.82277	-2.84102	-2.85943	-2.87793	-2.89648	-2.91504	-2.93356	-2.95201	-2.97032	-2.98838	-3.00596	-3.0225	-3.03681	-3.04821	-3.05779	-3.06661	-3.07516	-3.08362	-3.09209	-3.1006	-3.10919	-3.11785	-3.12659	-3.13542	-3.14432	-3.15329	-3.16233	-3.17142	-3.18057	-3.18975	-3.19897	-3.20821	-3.21745	-3.2267	-3.23592	-3.24509	-3.25419	-3.26314	-3.27185
19	-2.66775	-2.67152	-2.67586	-2.67885	-2.68081	-2.68221	-2.68337	-2.68449	-2.68563	-2.68683	-2.6881	-2.68943	-2.69082	-2.69226	-2.69373	-2.69524	-2.69678	-2.69833	-2.6999	-2.70148	-2.70306	-2.70464	-2.70623	-2.70781	-2.70941	-2.71101	-2.71262	-2.71426	-2.71594	-2.71769	-2.71954	-2.72157	-2.72387	-2.72666	-2.73029	-2.73538	-2.74281	-2.75318	-2.76627	-2.78134	-2.79773	-2.81502	-2.83295	-2.85139	-2.87024	-2.88943	-2.90893	-2.92868	-2.94868
20	-2.66041	-2.65487	-2.6468	-2.64347	-2.64547	-2.64784	-2.64998	-2.65203	-2.65405	-2.65609	-2.65813	-2.66016	-2.66217	-2.66416	-2.66612	-2.66805	-2.66995	-2.67182	-2.67366	-2.67546	-2.67723	-2.67897	-2.68067	-2.68234	-2.68397	-2.68558	-2.68715	-2.68869	-2.69019	-2.69168	-2.69314	-2.69459	-2.69605	-2.69755	-2.69921	-2.70127	-2.70442	-2.70884	-2.713	-2.71621	-2.71865	-2.72057	-2.72215	-2.72348	-2.72463	-2.72564	-2.72653	-2.72733	-2.72804
21	-2.62448	-2.62707	-2.63256	-2.63277	-2.62835	-2.62516	-2.62339	-2.62218	-2.621	-2.61965	-2.6181	-2.61636	-2.61447	-2.61246	-2.61037	-2.60821	-2.60601	-2.60381	-2.60161	-2.59946	-2.59739	-2.59545	-2.59373	-2.59235	-2.59152	-2.59157	-2.59306	-2.59669	-2.60298	-2.61185	-2.62271	-2.63489	-2.64782	-2.66099	-2.67376	-2.68513	-2.69348	-2.69795	-2.70026	-2.70181	-2.70306	-2.70415	-2.70512	-2.70602	-2.70684	-2.7076	-2.70831	-2.70895	-2.70955
22	-2.61834	-2.61759	-2.61188	-2.60651	-2.60312	-2.60009	-2.59684	-2.5936	-2.59054	-2.58767	-2.58494	-2.5823	-2.57971	-2.57715	-2.5746	-2.57203	-2.56946	-2.56686	-2.56425	-2.56163	-2.55899	-2.55636	-2.55375	-2.55119	-2.54878	-2.54676	-2.5459	-2.54762	-2.55045	-2.55216	-2.55252	-2.55189	-2.55061	-2.54891	-2.54694	-2.54479	-2.54252	-2.54017	-2.53776	-2.53533	-2.53289	-2.53045	-2.52802	-2.52563	-2.52327	-2.52096	-2.51871	-2.51654	-2.51445
23	-2.60253	-2.5961	-2.58606	-2.57733	-2.56578	-2.55133	-2.53521	-2.51817	-2.50072	-2.48335	-2.467	-2.45376	-2.44575	-2.44237	-2.44235	-2.44483	-2.44919	-2.45502	-2.46201	-2.46992	-2.47857	-2.4878	-2.49743	-2.50724	-2.51689	-2.52575	-2.53246	-2.53488	-2.5339	-2.53179	-2.5293	-2.52667	-2.52396	-2.52123	-2.51848	-2.51573	-2.513	-2.51028	-2.50758	-2.50492	-2.5023	-2.49973	-2.49721	-2.49476	-2.49237	-2.49007	-2.48786	-2.48575	-2.48376
24	-2.57641	-2.57619	-2.57217	-2.56022	-2.54451	-2.52779	-2.51094	-2.4945	-2.47889	-2.46445	-2.45119	-2.43793	-2.42333	-2.40869	-2.39609	-2.38695	-2.3812	-2.37779	-2.37584	-2.37482	-2.37441	-2.37443	-2.37476	-2.37533	-2.37609	-2.377	-2.37803	-2.37917	-2.38041	-2.38173	-2.38311	-2.38457	-2.38608	-2.38763	-2.38924	-2.39088	-2.39255	-2.39425	-2.39597	-2.39771	-2.39946	-2.40121	-2.40296	-2.4047	-2.40642	-2.4081	-2.40976	-2.41136	-2.4129
25	-2.54259	-2.54141	-2.53749	-2.53046	-2.52039	-2.50764	-2.49284	-2.47665	-2.45967	-2.44247	-2.42558	-2.4096	-2.39508	-2.38225	-2.37055	-2.35925	-2.34892	-2.34083	-2.33536	-2.33198	-2.33004	-2.32904	-2.32867	-2.32876	-2.32917	-2.32983	-2.33069	-2.33171	-2.33286	-2.33412	-2.33547	-2.3369	-2.33841	-2.33997	-2.34159	-2.34325	-2.34496	-2.34669	-2.34845	-2.35023	-2.35202	-2.35382	-2.35561	-2.35739	-2.35915	-2.36089	-2.36259	-2.36423	-2.36582
26	-2.52703	-2.5235	-2.51435	-2.50178	-2.48722	-2.47149	-2.45513	-2.43852	-2.42199	-2.40577	-2.39001	-2.37462	-2.35934	-2.34401	-2.32903	-2.31526	-2.30232	-2.28844	-2.27273	-2.25543	-2.23705	-2.21801	-2.19858	-2.17893	-2.15923	-2.13957	-2.12007	-2.10083	-2.08197	-2.06356	-2.04569	-2.02839	-2.01167	-1.99554	-1.97999	-1.965	-1.95057	-1.9367	-1.92337	-1.91058	-1.89836	-1.88669	-1.87558	-1.86504	-1.85509	-1.84572	-1.83696	-1.8288	-1.82125
27	-2.3448	-2.34478	-2.3447	-2.34456	-2.34431	-2.34391	-2.34327	-2.34227	-2.34073	-2.3385	-2.33538	-2.3312	-2.32568	-2.31842	-2.30892	-2.29639	-2.28081	-2.26338	-2.24505	-2.22629	-2.20733	-2.18828	-2.16922	-2.15018	-2.13118	-2.11222	-2.0933	-2.07442	-2.05557	-2.03682	-2.01829	-2.00017	-1.98266	-1.96587	-1.94981	-1.93444	-1.9197	-1.90557	-1.89201	-1.87902	-1.86659	-1.85473	-1.84344	-1.83273	-1.8226	-1.81307	-1.80415	-1.79584	-1.78815
28	-2.32202	-2.3221	-2.32234	-2.32269	-2.32308	-2.32339	-2.32343	-2.32295	-2.32156	-2.31871	-2.31373	-2.30613	-2.29606	-2.28473	-2.27376	-2.26228	-2.24908	-2.23416	-2.21796	-2.20089	-2.18326	-2.16529	-2.14711	-2.12885	-2.11058	-2.09234	-2.07417	-2.05608	-2.03804	-2.01998	-2.00178	-1.98325	-1.96423	-1.94466	-1.92457	-1.90406	-1.88322	-1.86213	-1.84084	-1.8194	-1.79784	-1.77619	-1.75445	-1.73265	-1.7108	-1.68891	-1.66699	-1.64506	-1.62312
29	-2.29157	-2.29156	-2.29153	-2.29146	-2.29134	-2.29114	-2.29083	-2.29036	-2.28964	-2.28854	-2.28687	-2.28425	-2.28	-2.27273	-2.26084	-2.24541	-2.22822	-2.21009	-2.1914	-2.17234	-2.15301	-2.13349	-2.11382	-2.09402	-2.0741	-2.05407	-2.03394	-2.0137	-1.99334	-1.97288	-1.9523	-1.93161	-1.91081	-1.88991	-1.86892	-1.84783	-1.82666	-1.80542	-1.78411	-1.76273	-1.74131	-1.71984	-1.69833	-1.6768	-1.65525	-1.6337	-1.61215	-1.59063	-1.56915
30	-0.149742	-0.151819	-0.157848	-0.167308	-0.179553	-0.193965	-0.21003	-0.227352	-0.245634	-0.264657	-0.284261	-0.304325	-0.324759	-0.345494	-0.366477	-0.387668	-0.409033	-0.430546	-0.452187	-0.473938	-0.495785	-0.517716	-0.53972	-0.56179	-0.583917	-0.606096	-0.628321	-0.650587	-0.67289	-0.695225	-0.717589	-0.739979	-0.762391	-0.784824	-0.807273	-0.829736	-0.852212	-0.874696	-0.897187	-0.919683	-0.942179	-0.964674	-0.987163	-1.00964	-1.03211	-1.05456	-1.07699	-1.09938	-1.12174
31	-0.095552	-0.097495	-0.103171	-0.112169	-0.123944	-0.137938	-0.153661	-0.170716	-0.188797	-0.207674	-0.227175	-0.24717	-0.267561	-0.288273	-0.309249	-0.330442	-0.351819	-0.373349	-0.395009	-0.416781	-0.43865	-0.460601	-0.482624	-0.504709	-0.526848	-0.549035	-0.571263	-0.593526	-0.615819	-0.638139	-0.66048	-0.682839	-0.705213	-0.727597	-0.749989	-0.772385	-0.794782	-0.817175	-0.839562	-0.861938	-0.8843	-0.906642	-0.928958	-0.951242	-0.973488	-0.995684	-1.01782	-1.03988	-1.06184
32	0.0946639	0.0966271	0.102349	0.111386	0.12316	0.137094	0.152687	0.169543	0.187359	0.205908	0.225023	0.244578	0.264478	0.284652	0.305045	0.325613	0.346322	0.367145	0.38806	0.409049	0.430098	0.451194	0.472328	0.493489	0.514672	0.535868	0.557073	0.578281	0.599488	0.62069	0.641882	0.663062	0.684225	0.705368	0.726489	0.747582	0.768646	0.789676	0.810667	0.831616	0.852517	0.873363	0.894149	0.914865	0.935501	0.956044	0.976478	0.996782	1.01693
33	0.157947	0.159969	0.16585	0.175101	0.187109	0.201276	0.217097	0.234176	0.252215	0.270991	0.290339	0.310133	0.330282	0.350714	0.371373	0.392217	0.413212	0.43433	0.45555	0.476853	0.498225	0.519654	0.541129	0.562641	0.584184	0.60575	0.627334	0.648931	0.670536	0.692147	0.713759	0.73537	0.756976	0.778575	0.800164	0.82174	0.843303	0.864848	0.886373	0.907877	0.929356	0.950807	0.972228	0.993614	1.01496	1.03627	1.05752	1.07871	1.09984
34	1.64747	1.64756	1.64782	1.64825	1.64885	1.64963	1.65057	1.65168	1.65295	1.65439	1.65599	1.65775	1.65967	1.66175	1.66397	1.66635	1.66888	1.67155	1.67436	1.6773	1.68037	1.68356	1.68687	1.69027	1.69375	1.69728	1.70084	1.70437	1.70778	1.71087	1.71307	1.71169	1.70085	1.68529	1.669	1.65277	1.6368	1.62121	1.60604	1.59132	1.57706	1.56328	1.54995	1.53705	1.52453	1.51229	1.50017	1.4879	1.47513
35	1.70096	1.70124	1.70208	1.70346	1.70537	1.70779	1.71069	1.71403	1.71777	1.72183	1.72617	1.73071	1.73539	1.74012	1.74485	1.74953	1.75412	1.75861	1.76298	1.76723	1.77136	1.77534	1.77914	1.78268	1.78577	1.78796	1.78804	1.78327	1.77205	1.7572	1.74158	1.72871	1.72461	1.7242	1.72265	1.7177	1.708	1.69484	1.6802	1.66489	1.64902	1.6325	1.61536	1.59774	1.57986	1.56196	1.5443	1.52718	1.51096
36	1.77645	1.77661	1.7771	1.77791	1.77907	1.78059	1.78249	1.7848	1.78755	1.79079	1.79456	1.79889	1.80383	1.80939	1.81559	1.82238	1.82967	1.83731	1.84503	1.85238	1.85864	1.86266	1.86293	1.8583	1.84906	1.83691	1.82444	1.81524	1.81118	1.80903	1.80458	1.79504	1.78147	1.76637	1.75123	1.73707	1.72423	1.71127	1.69711	1.68211	1.66701	1.65241	1.63862	1.62572	1.61364	1.60228	1.59153	1.58114	1.57058
37	2.38279	2.38057	2.37402	2.36336	2.34895	2.33127	2.31101	2.28899	2.26589	2.24216	2.21812	2.19398	2.16986	2.1459	2.12219	2.09885	2.07599	2.05379	2.03248	2.01241	1.99415	1.97847	1.96592	1.95507	1.94168	1.9247	1.90625	1.88769	1.86983	1.85367	1.84097	1.83291	1.82612	1.8163	1.8044	1.79336	1.78488	1.77857	1.77118	1.75883	1.74231	1.72396	1.70484	1.6854	1.66586	1.64638	1.62715	1.60847	1.59099
38	2.44213	2.43535	2.42015	2.40181	2.38248	2.36312	2.34401	2.32504	2.306	2.28674	2.26715	2.24706	2.22624	2.20447	2.18181	2.15862	2.13526	2.11197	2.08891	2.06624	2.04415	2.02297	2.00361	1.98839	1.98045	1.97314	1.9567	1.93821	1.91961	1.90137	1.88396	1.86835	1.85668	1.85074	1.84766	1.84162	1.82952	1.81519	1.8036	1.79847	1.79851	1.80109	1.80494	1.80951	1.81452	1.81984	1.82534	1.83097	1.83666
39	2.47075	2.46856	2.46196	2.44969	2.43093	2.40903	2.38569	2.36162	2.33719	2.31267	2.28826	2.26423	2.24089	2.21854	2.19718	2.17652	2.15626	2.13621	2.11628	2.09644	2.07667	2.05699	2.03745	2.01819	1.99995	1.98848	1.98847	1.98772	1.98074	1.96797	1.95201	1.93461	1.91674	1.89923	1.88361	1.87341	1.87093	1.87289	1.87665	1.88126	1.88637	1.89181	1.89749	1.90336	1.90939	1.91554	1.92179	1.92813	1.93452
40	2.4787	2.47917	2.47215	2.45994	2.44888	2.43769	2.42541	2.41175	2.39668	2.38039	2.36314	2.34517	2.32668	2.30779	2.28863	2.26926	2.24975	2.23015	2.2105	2.19086	2.17127	2.15181	2.13259	2.11379	2.09578	2.07928	2.06589	2.0586	2.05997	2.06872	2.08186	2.09744	2.11438	2.13186	2.14855	2.16014	2.15991	2.1532	2.14489	2.13611	2.12717	2.11821	2.10928	2.10042	2.09166	2.08302	2.07454	2.06623	2.05813
41	2.49358	2.49157	2.49046	2.48793	2.4813	2.4719	2.46124	2.45028	2.43954	2.42915	2.41905	2.40917	2.39942	2.38974	2.3801	2.37048	2.36085	2.3512	2.34155	2.33187	2.32218	2.31248	2.30277	2.29305	2.28333	2.27361	2.2639	2.25422	2.24457	2.23496	2.22544	2.21603	2.20685	2.19814	2.19075	2.18827	2.19569	2.20335	2.20327	2.1981	2.191	2.18312	2.1749	2.16653	2.1581	2.14967	2.14127	2.13293	2.12469
42	2.51933	2.51857	2.5162	2.51247	2.50762	2.50177	2.49518	2.48808	2.48064	2.47294	2.46503	2.45696	2.44874	2.4404	2.43194	2.42339	2.41475	2.40603	2.39725	2.38841	2.37952	2.37058	2.36161	2.35261	2.34358	2.33455	2.3255	2.31647	2.30745	2.29847	2.28954	2.28071	2.27204	2.26362	2.2557	2.24884	2.2447	2.24751	2.26035	2.27939	2.30116	2.32435	2.34845	2.37325	2.39861	2.42448	2.45078	2.47748	2.50455
43	2.54586	2.54687	2.55106	2.55815	2.56587	2.57302	2.57988	2.58676	2.59372	2.60076	2.60785	2.61495	2.62204	2.6291	2.6361	2.64305	2.64992	2.65671	2.66341	2.67	2.67649	2.68287	2.68913	2.69528	2.70129	2.70718	2.71293	2.71855	2.72402	2.72935	2.73454	2.73958	2.74447	2.7492	2.75378	2.7582	2.76246	2.76655	2.77048	2.77425	2.77784	2.78126	2.78451	2.78758	2.79047	2.79318	2.79572	2.79806	2.80022
44	2.56554	2.56788	2.57263	2.57857	2.58728	2.59873	2.61114	2.62287	2.63316	2.64206	2.64998	2.6573	2.66424	2.67092	2.67743	2.68379	2.69003	2.69615	2.70217	2.70807	2.71386	2.71955	2.72511	2.73056	2.73589	2.74109	2.74617	2.75111	2.75593	2.76061	2.76515	2.76956	2.77382	2.77794	2.78192	2.78574	2.78943	2.79296	2.79634	2.79956	2.80264	2.80556	2.80832	2.81093	2.81338	2.81567	2.8178	2.81977	2.82158
45	2.61549	2.61297	2.61407	2.62063	2.62948	2.63882	2.64895	2.66074	2.67463	2.69037	2.70744	2.72538	2.74388	2.76277	2.78192	2.80126	2.82076	2.84036	2.86005	2.87982	2.89964	2.9195	2.9394	2.95933	2.97928	2.99924	3.01921	3.03919	3.05916	3.07912	3.09905	3.11895	3.13881	3.15859	3.17828	3.19783	3.21717	3.23622	3.25479	3.27256	3.28892	3.30251	3.31047	3.30832	3.29416	3.27146	3.24426	3.21484	3.18429
46	2.62788	2.63531	2.6463	2.65632	2.66908	2.68546	2.70445	2.72495	2.74621	2.7678	2.78948	2.81112	2.83268	2.85412	2.87546	2.8967	2.91784	2.93892	2.95993	2.98089	3.00179	3.02266	3.0435	3.0643	3.08508	3.10582	3.12655	3.14724	3.1679	3.18854	3.20913	3.22968	3.25017	3.27059	3.29091	3.31108	3.33104	3.35065	3.36967	3.38751	3.40276	3.4121	3.41256	3.41115	3.4164	3.42812	3.44347	3.46069	3.47893
47	2.64965	2.65208	2.6619	2.67979	2.70139	2.72474	2.74918	2.77442	2.80036	2.82694	2.85412	2.88184	2.91007	2.93875	2.96783	2.99727	3.02702	3.05705	3.08733	3.11782	3.14851	3.17938	3.21039	3.24154	3.27281	3.30418	3.33562	3.36711	3.39863	3.43011	3.4615	3.49266	3.52337	3.55304	3.58016	3.59965	3.59982	3.58055	3.55425	3.52723	3.5032	3.48744	3.48601	3.49652	3.51242	3.53048	3.5495	3.56899	3.58872
48	2.7197	2.72275	2.73147	2.74489	2.76196	2.78185	2.80393	2.82775	2.85294	2.87923	2.9064	2.93429	2.96277	2.99174	3.02111	3.05083	3.08085	3.11113	3.14164	3.17236	3.20326	3.23433	3.26555	3.29691	3.3284	3.36	3.3917	3.42351	3.45539	3.48735	3.51937	3.55143	3.5835	3.61549	3.6471	3.67564	3.6882	3.7082	3.73549	3.7654	3.7964	3.82791	3.85964	3.89139	3.92283	3.95251	3.96215	3.94579	3.92669
49	4.76514	4.76291	4.75629	4.74546	4.73062	4.71183	4.6892	4.66299	4.63376	4.6022	4.56898	4.53459	4.49939	4.46364	4.42751	4.39112	4.35455	4.31786	4.28111	4.24432	4.20755	4.1708	4.1341	4.09748	4.06096	4.02455	3.9883	3.95222	3.91637	3.88079	3.84559	3.81091	3.77706	3.74469	3.7157	3.69792	3.71607	3.74707	3.77904	3.81121	3.84341	3.87553	3.90743	3.93885	3.96863	3.98501	3.99132	4.01617	4.02761
50	4.92643	4.91554	4.89268	4.8658	4.83773	4.81	4.78354	4.75877	4.73564	4.71379	4.69282	4.67239	4.6523	4.63239	4.61257	4.5928	4.57304	4.55327	4.53347	4.51364	4.49378	4.47388	4.45394	4.43397	4.41397	4.39394	4.37387	4.35378	4.33366	4.31352	4.29335	4.27317	4.25297	4.23276	4.21254	4.19231	4.17208	4.15185	4.13164	4.11145	4.09131	4.07125	4.05135	4.03184	4.01383	4.00975	4.03234	4.05144	4.0673
51	4.96855	4.97287	4.96848	4.95473	4.9383	4.9207	4.90242	4.88372	4.86472	4.8455	4.8261	4.80657	4.78692	4.76717	4.74734	4.72744	4.70747	4.68745	4.66737	4.64724	4.62707	4.60686	4.58662	4.56634	4.54603	4.52569	4.50532	4.48494	4.46453	4.44411	4.42367	4.40322	4.38276	4.36229	4.34183	4.32137	4.30092	4.28049	4.2601	4.23976	4.21949	4.19934	4.17938	4.15975	4.14071	4.12299	4.10879	4.10557	4.12174
52	4.99082	4.98923	4.99543	5.00801	5.02169	5.03601	5.05094	5.06642	5.08237	5.09871	5.11535	5.13222	5.14926	5.16643	5.18368	5.20099	5.21832	5.23564	5.25293	5.27017	5.28732	5.30435	5.32122	5.33784	5.3541	5.36976	5.38433	5.39653	5.40288	5.39668	5.37689	5.35012	5.32053	5.28965	5.25808	5.22611	5.19388	5.16146	5.12891	5.09625	5.06352	5.03074	4.9979	4.96504	4.93215	4.89925	4.86635	4.83347	4.80061
[truncated: 131 more columns]

## Sheet: Fig. S1c (DeepH-E3)
index of k-point index of band	1(Gamma)	2	3	4	5	6	7	8	9	10	11	12	13	14	15	16	17(M)	18(M)	19	20	21	22	23	24	25	26	27(K)	28(K)	29	30	31	32	33	34	35	36	37	38	39	40	41	42	43	44	45	46	47(Gamma)
1	-2.98345	-2.98613	-2.99446	-3.01009	-3.04403	-3.08595	-3.05516	-3.0726	-2.71903	-2.7277	-2.75206	-2.80756	-2.87513	-2.94749	-3.02275	-3.09958	-2.73208	-2.73208	-2.82338	-2.92414	-3.024	-2.74477	-2.81603	-2.88896	-2.96197	-3.03124	-3.09466	-3.09466	-3.09012	-3.09038	-3.07664	-3.06083	-3.04324	-3.02401	-3.00322	-2.98092	-2.95715	-3.08521	-3.07038	-3.0673	-3.03425	-3.00993	-3.04515	-3.00581	-2.99213	-2.98552	-2.98345
2	-2.77792	-2.80578	-2.86774	-2.94129	-3.01264	-3.05966	-3.03791	-2.71272	-2.69304	-2.69849	-2.70887	-2.7203	-2.72542	-2.72853	-2.73055	-2.7317	-2.71311	-2.71311	-2.6299	-2.61832	-2.67686	-2.70978	-2.78443	-2.86091	-2.93848	-3.01547	-3.07178	-3.07178	-3.05023	-3.08324	-3.06972	-3.053	-3.03424	-3.01385	-2.99198	-2.96872	-2.94412	-2.93192	-3.04946	-3.03723	-2.99509	-2.94508	-3.02954	-2.95278	-2.8746	-2.80816	-2.77792
3	-2.73738	-2.77076	-2.83828	-2.9164	-2.99652	-3.01343	-2.70679	-2.6875	-2.61745	-2.66367	-2.69785	-2.70414	-2.70751	-2.70998	-2.71172	-2.71276	-2.50231	-2.50231	-2.52801	-2.56977	-2.63769	-2.30296	-2.2175	-2.17871	-2.14988	-2.12757	-3.06422	-3.06422	-3.03221	-2.99489	-2.93655	-2.87851	-2.8217	-2.76666	-2.71382	-2.66361	-2.61645	-2.91818	-2.90523	-3.00119	-2.94986	-2.89854	-2.9775	-2.91141	-2.83196	-2.76359	-2.73738
4	-2.70393	-2.75274	-2.82391	-2.89547	-2.96211	-2.97858	-2.68154	-2.59327	-2.55326	-2.54932	-2.54121	-2.53225	-2.52341	-2.5153	-2.50856	-2.50396	-2.47293	-2.47293	-2.50576	-2.4944	-2.40073	-2.25149	-2.20625	-2.14554	-2.10741	-2.08786	-2.11311	-2.11311	-2.13337	-2.97426	-2.91489	-2.85603	-2.79844	-2.74263	-2.68905	-2.63813	-2.59037	-2.57286	-2.89087	-2.87707	-2.84744	-2.81636	-2.89375	-2.84329	-2.79523	-2.74664	-2.70393
5	-2.70044	-2.72042	-2.77679	-2.84265	-2.91082	-2.70092	-2.59429	-2.5467	-2.53105	-2.5213	-2.51126	-2.50153	-2.49249	-2.48458	-2.47833	-2.47431	-2.42347	-2.42347	-2.39348	-2.3447	-2.29638	-2.1934	-2.14022	-2.07204	-2.0408	-2.05684	-2.1002	-2.1002	-2.09117	-2.15651	-2.17948	-2.20167	-2.22287	-2.24311	-2.26253	-2.28153	-2.30103	-2.54636	-2.53347	-2.86212	-2.83175	-2.79943	-2.84836	-2.80029	-2.75528	-2.71554	-2.70044
6	-2.66866	-2.68058	-2.68519	-2.68978	-2.69516	-2.67514	-2.55398	-2.5317	-2.38327	-2.3888	-2.39492	-2.40136	-2.40778	-2.41379	-2.41884	-2.42225	-2.37708	-2.37708	-2.34703	-2.29589	-2.24391	-1.92457	-1.95875	-1.98572	-1.95356	-1.86089	-2.05185	-2.05185	-2.04724	-2.08711	-2.08897	-2.09683	-2.11087	-2.13174	-2.1607	-2.19706	-2.2372	-2.32311	-2.50698	-2.49934	-2.47346	-2.47464	-2.78392	-2.75051	-2.71718	-2.68733	-2.66866
7	-2.66044	-2.64553	-2.65349	-2.66098	-2.66827	-2.60145	-2.49901	-2.37866	-2.33637	-2.34185	-2.34803	-2.35456	-2.36109	-2.36719	-2.37233	-2.37582	-1.78157	-1.78157	-1.81024	-1.8494	-1.88783	-1.58732	-1.59668	-1.64388	-1.69359	-1.74428	-1.79774	-1.79774	-1.83263	-2.04642	-2.05166	-2.064	-2.08411	-2.11158	-2.14415	-2.18033	-2.21911	-2.27863	-2.35091	-2.47383	-2.45137	-2.45895	-2.76461	-2.7266	-2.68567	-2.6504	-2.66044
8	-2.62505	-2.6296	-2.62229	-2.61701	-2.60955	-2.56355	-2.37562	-2.3321	-2.05501	-1.99306	-1.93891	-1.89227	-1.85327	-1.8223	-1.79981	-1.78615	-1.74811	-1.74811	-1.71798	-1.67454	-1.62952	-1.54481	-1.56241	-1.59782	-1.64459	-1.69351	-1.76889	-1.76889	-1.8082	-1.87999	-1.92798	-1.97567	-2.02259	-2.06817	-2.11131	-2.15075	-2.18753	-2.25633	-2.32055	-2.38493	-2.42094	-2.44123	-2.50819	-2.54532	-2.58134	-2.62051	-2.62505
9	-2.61871	-2.60454	-2.59268	-2.58242	-2.57304	-2.46576	-2.33018	-2.12417	-2.02798	-1.96341	-1.90806	-1.86071	-1.82109	-1.7896	-1.7667	-1.75278	-1.41647	-1.41647	-1.431	-1.46321	-1.50269	-1.48861	-1.50382	-1.46599	-1.41573	-1.36308	-1.73404	-1.73404	-1.66024	-1.85475	-1.90096	-1.94527	-1.98642	-2.02378	-2.05832	-2.09207	-2.12662	-2.22429	-2.28695	-2.36245	-2.40229	-2.42895	-2.49677	-2.53819	-2.5797	-2.60754	-2.61871
10	-2.60203	-2.56976	-2.5118	-2.45315	-2.44435	-2.37604	-2.19666	-2.09728	-2.01183	-1.94175	-1.86549	-1.78636	-1.70603	-1.62523	-1.54471	-1.46693	-1.37589	-1.37589	-1.38711	-1.4148	-1.45073	-1.27356	-1.26646	-1.2663	-1.27343	-1.28735	-1.32365	-1.32365	-1.33805	-1.56875	-1.48698	-1.4708	-1.52144	-1.58062	-1.64463	-1.71269	-1.7842	-2.16267	-2.26231	-2.3102	-2.34173	-2.37489	-2.46178	-2.50209	-2.54547	-2.58225	-2.60203
11	-2.57683	-2.54977	-2.48878	-2.43751	-2.38939	-2.33492	-2.16722	-2.07847	-1.96277	-1.88624	-1.80842	-1.72965	-1.65034	-1.57102	-1.4928	-1.41957	-1.33439	-1.33439	-1.32415	-1.30485	-1.28683	-1.20749	-1.202	-1.20351	-1.21264	-1.22969	-1.29404	-1.29404	-1.29846	-1.37297	-1.41488	-1.45572	-1.49946	-1.55626	-1.61976	-1.68799	-1.75994	-1.8586	-2.20014	-2.30078	-2.32602	-2.34281	-2.43783	-2.46277	-2.50348	-2.55291	-2.57683
12	-2.54243	-2.52403	-2.47048	-2.40896	-2.36274	-2.26607	-2.14571	-2.03781	-0.706936	-0.789559	-0.872403	-0.955336	-1.03821	-1.12079	-1.20255	-1.28138	-1.25608	-1.25608	-1.24911	-1.23408	-1.21885	1.11141	1.09759	1.09069	1.09147	1.10025	-1.25423	-1.25423	-1.24	-1.32772	-1.35609	-1.33291	-1.25176	-1.15974	-1.06592	-0.972083	-0.878917	-1.83491	-1.93533	-2.23809	-2.27396	-2.30226	-2.40057	-2.42706	-2.47319	-2.52371	-2.54243
13	-2.52702	-2.49185	-2.43253	-2.37433	-2.31948	-2.23722	-2.11137	-0.624686	-0.650139	-0.732602	-0.815155	-0.897618	-0.979756	-1.06115	-1.14074	-1.21444	1.18402	1.18402	1.17448	1.15347	1.13082	1.20556	1.19013	1.18177	1.1808	1.18653	1.11648	1.11648	1.12603	-1.19008	-1.13437	-1.07628	-1.0164	-0.954948	-0.892007	-0.827624	-0.761814	-0.786837	-1.91223	-2.01371	-2.0928	-2.17088	-2.35324	-2.37136	-2.42494	-2.48764	-2.52702
14	-2.34544	-2.34498	-2.34213	-2.33132	-2.30037	-2.21151	-0.543009	-0.567949	0.630569	0.708588	0.786279	0.86345	0.939813	1.0148	1.08698	1.15121	1.29711	1.29711	1.28211	1.254	1.2273	1.36591	1.33663	1.30337	1.26753	1.2305	1.18184	1.18184	1.17385	1.10462	1.06363	1.01728	0.96779	0.915667	0.861108	0.804205	0.74501	-0.694565	-0.696253	-1.99123	-2.07102	-2.15007	-2.31977	-2.33171	-2.3381	-2.34362	-2.34544
15	-2.32313	-2.32408	-2.32369	-2.30618	-2.26633	-2.1831	-0.48626	0.552399	0.701633	0.781284	0.860797	0.94005	1.0189	1.09713	1.17421	1.24812	1.32939	1.32939	1.33895	1.36654	1.38416	1.46537	1.50875	1.54871	1.57297	1.56834	1.21015	1.21015	1.21203	1.18178	1.20974	1.23411	1.20798	1.12968	1.04025	0.948997	0.857967	0.68353	-0.625805	-0.607723	-0.522153	-0.44077	-2.24326	-2.29622	-2.32014	-2.32334	-2.32313
16	-2.2933	-2.29312	-2.29187	-2.28567	-2.24976	-0.462219	0.474292	0.621983	1.71206	1.68243	1.62346	1.56972	1.52205	1.47635	1.42011	1.36071	1.36511	1.36511	1.38556	1.41496	1.42866	1.53031	1.57635	1.60697	1.602	1.61601	1.55946	1.55946	1.55859	1.24017	1.27651	1.31957	1.35132	1.39038	1.44675	1.5109	1.5803	0.767932	0.619681	-0.555339	-0.482734	-0.407468	-2.22436	-2.27882	-2.29367	-2.29396	-2.2933
17	-0.150037	-0.175836	-0.234561	-0.306087	-0.38287	-0.405422	0.542529	1.70013	1.74898	1.72333	1.69491	1.63848	1.5741	1.51097	1.46179	1.40947	1.46833	1.46833	1.4614	1.4556	1.48527	1.59	1.60696	1.62119	1.65841	1.67571	1.63219	1.63219	1.61262	1.53084	1.44848	1.37182	1.36952	1.42435	1.48444	1.54896	1.61687	1.65323	0.679433	0.553096	0.48264	0.407021	-0.364176	-0.292079	-0.225891	-0.172635	-0.150037
18	-0.0966546	-0.121033	-0.17836	-0.249375	-0.326046	0.39657	1.6873	1.78646	1.80606	1.76214	1.71174	1.65687	1.609	1.56969	1.51737	1.47878	1.52866	1.52866	1.53621	1.55239	1.571	1.70573	1.6755	1.67489	1.69396	1.71315	1.67102	1.67102	1.67728	1.57946	1.58827	1.60755	1.63299	1.66266	1.69207	1.71259	1.72364	1.68554	1.71786	0.59323	0.510935	0.434532	-0.330162	-0.253529	-0.181755	-0.122801	-0.0966546
19	0.0941907	0.11868	0.17552	0.245179	0.319807	0.463584	1.7777	1.82712	1.84495	1.81242	1.77819	1.72995	1.65867	1.58966	1.55086	1.53409	1.87997	1.87997	1.84936	1.79804	1.74849	1.80418	1.76566	1.73664	1.73172	1.77009	1.74809	1.74809	1.69103	1.66324	1.67033	1.68729	1.7094	1.72625	1.74251	1.77093	1.81139	1.73205	1.73804	1.72848	1.72802	1.7199	0.328647	0.251631	0.179782	0.120584	0.0941907
20	0.156475	0.181699	0.239524	0.310101	0.385718	1.67568	1.8634	1.90762	1.89027	1.84808	1.81488	1.7992	1.81543	1.83589	1.85637	1.87306	1.98698	1.98698	1.95853	1.90216	1.85004	2.24359	2.21086	2.10761	2.00011	1.89434	1.80029	1.80029	1.83667	1.69362	1.70267	1.71187	1.72336	1.74773	1.7835	1.82487	1.86925	1.85321	1.76199	1.78593	1.76928	1.74373	0.362819	0.294088	0.230118	0.178395	0.156475
21	1.64758	1.64875	1.65224	1.65796	1.66582	1.76298	1.96247	1.95769	1.95831	1.89407	1.87086	1.88766	1.90909	1.9322	1.95564	1.97672	2.00105	2.00105	2.02379	2.09157	2.16836	2.30473	2.35106	2.43977	2.53361	2.62707	1.82102	1.82102	1.86553	1.88476	1.93347	1.98138	2.02764	2.07054	2.10033	2.07215	2.01867	1.90869	1.86951	1.81432	1.83881	1.81916	1.69967	1.67804	1.66136	1.65105	1.64758
22	1.69972	1.70342	1.71394	1.72935	1.74655	1.84877	1.99956	1.98702	2.07284	2.13351	2.15334	2.12115	2.0885	2.05764	2.03022	2.00944	2.05894	2.05894	2.10581	2.17701	2.25139	2.3969	2.44579	2.53082	2.62063	2.70653	2.68435	2.68435	2.64326	1.91377	1.96197	2.00928	2.05486	2.09679	2.12575	2.11989	2.07664	1.97867	1.92377	1.87059	1.91604	1.99756	1.72921	1.71854	1.70889	1.70213	1.69972
23	1.77635	1.7786	1.78581	1.79936	1.82093	2.02194	2.03258	2.06513	2.22878	2.195	2.20066	2.18455	2.154	2.12336	2.09448	2.07017	2.78527	2.78527	2.69524	2.5819	2.47245	2.78748	2.7843	2.78003	2.77414	2.76597	2.75135	2.75135	2.69999	2.56004	2.47466	2.3913	2.31159	2.23806	2.18423	2.18895	2.22145	2.03116	1.98019	1.92379	1.96634	2.04253	1.79987	1.78724	1.78042	1.77726	1.77635
24	2.37993	2.351	2.27833	2.19079	2.10313	2.0768	2.12729	2.26432	2.29138	2.25952	2.24379	2.31129	2.40208	2.49965	2.60166	2.70513	2.79857	2.79857	2.79249	2.79145	2.78983	2.85844	2.85608	2.853	2.84873	2.83676	2.77307	2.77307	2.78389	2.61995	2.53671	2.45504	2.37678	2.30402	2.24342	2.22446	2.25158	2.25898	2.01846	2.01455	2.07267	2.13862	2.08541	2.17504	2.26333	2.34177	2.37993
25	2.43984	2.38667	2.3157	2.24376	2.16239	2.10488	2.30013	2.32449	2.72944	2.7476	2.76363	2.77742	2.78886	2.79785	2.8042	2.8073	2.82438	2.82438	2.8586	2.86088	2.86012	3.2575	3.1693	3.06713	2.96859	2.88605	2.79965	2.79965	2.81052	2.78998	2.78653	2.78026	2.7726	2.76387	2.75417	2.74348	2.7318	2.28807	2.29657	2.06245	2.12198	2.18642	2.12657	2.21315	2.29967	2.38267	2.43984
26	2.46778	2.43466	2.34929	2.25932	2.1785	2.19896	2.35767	2.70929	2.75913	2.77484	2.78857	2.80025	2.80982	2.81725	2.82247	2.82525	2.88392	2.88392	2.94648	3.06068	3.17666	3.29627	3.23479	3.13814	3.04101	2.95111	2.85554	2.85554	2.88848	2.81371	2.81169	2.80663	2.79968	2.79135	2.78181	2.77114	2.75934	2.71908	2.32537	2.33308	2.36811	2.40143	2.20857	2.28097	2.35422	2.42435	2.46778
27	2.47625	2.44958	2.40358	2.34106	2.27113	2.33586	2.68729	2.74155	3.08521	3.15821	3.22957	3.29253	3.28425	3.18147	3.06647	2.95521	3.6729	3.6729	3.5963	3.49205	3.38628	3.38403	3.44786	3.56573	3.68853	3.81124	2.90501	2.90501	2.94625	2.97121	3.06815	3.17071	3.27617	3.38205	3.42804	3.36796	3.29602	2.7464	2.70529	2.36188	2.39707	2.43067	2.25344	2.32152	2.38843	2.44867	2.47625
28	2.49105	2.48036	2.44391	2.40687	2.37136	2.39047	2.72222	3.01181	3.19478	3.2702	3.3439	3.40465	3.4141	3.4729	3.54347	3.61521	3.70125	3.70125	3.66154	3.5647	3.46395	4.15715	4.13625	4.08349	4.02623	3.96618	3.90054	3.90054	3.86333	3.02886	3.12541	3.22677	3.32917	3.4235	3.49229	3.43834	3.36407	3.2209	2.73227	2.69038	2.67429	2.65699	2.4328	2.46169	2.48627	2.49833	2.49105
29	2.51559	2.50601	2.48208	2.4533	2.4225	2.66363	2.93846	3.11877	3.44168	3.55398	3.57776	3.4872	3.51179	3.58249	3.6552	3.71796	3.80509	3.80509	3.84786	3.94842	4.05554	4.1838	4.22934	4.17621	4.11891	4.06037	3.92414	3.92414	3.9134	3.80053	3.7359	3.66998	3.60418	3.5466	3.51561	3.59895	3.5935	3.28825	3.14404	2.71689	2.7002	2.68209	2.46238	2.49159	2.51625	2.5289	2.51559
30	2.54426	2.56089	2.58646	2.61257	2.63858	2.70128	3.0424	3.32574	3.49763	3.61558	3.70075	3.80968	3.92612	3.9219	3.84999	3.78807	3.83539	3.83539	3.90964	4.01229	4.11479	4.2439	4.27631	4.38348	4.48933	4.58964	4.01282	4.01282	4.05925	3.85793	3.79426	3.72756	3.65898	3.59021	3.57834	3.66586	3.65079	3.4864	3.21142	3.06598	2.98705	2.90754	2.63844	2.61861	2.59757	2.57052	2.54426
31	2.5637	2.58275	2.62426	2.65452	2.67883	2.86552	3.21043	3.38019	3.85698	3.7331	3.7371	3.85535	3.96876	4.02206	3.96561	3.89343	4.3488	4.3488	4.33206	4.29591	4.25482	4.29752	4.35137	4.45381	4.55772	4.65585	4.65457	4.65457	4.57046	4.17046	4.27155	4.20478	4.08599	3.96687	3.84954	3.73973	3.73865	3.54178	3.3737	3.13388	3.05586	2.97747	2.66244	2.64113	2.61804	2.58947	2.5637
32	2.61225	2.62358	2.66316	2.72393	2.79352	2.96562	3.26408	3.9887	4.29675	4.22239	4.14792	4.07368	4.0042	4.06145	4.17059	4.28242	4.42741	4.42741	4.41571	4.38235	4.33934	4.57023	4.6031	4.63449	4.66435	4.69482	4.69995	4.69995	4.62106	4.45316	4.33797	4.25216	4.13751	4.01973	3.90323	3.79625	3.80634	3.84555	3.42928	3.26137	3.15049	3.04185	2.82775	2.74825	2.67096	2.61434	2.61225
33	2.62432	2.66165	2.73008	2.80951	2.88816	3.09689	4.12296	4.37085	4.42754	4.35217	4.27683	4.20198	4.12991	4.11337	4.22211	4.3359	4.46294	4.46294	4.47411	4.50276	4.53634	4.67196	4.70511	4.73682	4.76652	4.79075	4.7534	4.7534	4.75649	4.50932	4.40394	4.43774	4.55404	4.6757	4.79481	4.86982	4.88707	3.9113	3.95912	3.31749	3.20741	3.09972	2.8983	2.81503	2.72583	2.64985	2.62432
34	2.64593	2.6906	2.7803	2.87988	2.98618	3.14985	4.44457	4.50274	5.38175	5.27813	5.15995	5.03955	4.91842	4.79718	4.67657	4.55849	4.5625	4.5625	4.57564	4.60451	4.63797	5.39783	5.2665	5.13592	5.00759	4.88725	4.77609	4.77609	4.82072	4.77746	4.79812	4.81732	4.83515	4.85195	4.86965	4.91694	4.9578	4.89887	4.02428	4.0744	4.19035	4.30627	2.937	2.84108	2.75987	2.68878	2.64593
35	2.71548	2.75187	2.83237	2.93119	3.03834	4.25832	4.57764	5.37391	5.45136	5.33548	5.21544	5.09478	4.97404	4.85387	4.73573	4.62546	5.85536	5.85536	5.78123	5.65853	5.52899	5.44724	5.31441	5.18224	5.05161	4.92644	4.80285	4.80285	4.87352	4.8526	4.87549	4.89559	4.91411	4.93169	4.94994	4.98094	5.07413	4.97357	4.90889	4.13959	4.25612	4.37335	2.99546	2.89665	2.80824	2.74177	2.71548
36	4.75951	4.72983	4.646	4.52571	4.39348	4.51783	5.31544	5.4948	5.47106	5.51466	5.57191	5.6292	5.68503	5.73867	5.78906	5.83299	5.94263	5.94263	5.84301	5.71281	5.58024	6.47415	6.60384	6.73251	6.8591	6.98018	4.86241	4.86241	4.90511	4.95699	5.04922	5.14311	5.23669	5.32918	5.42017	5.50935	5.59634	5.19567	4.98483	4.9176	4.92519	4.93183	4.42122	4.53339	4.63834	4.72352	4.75951
37	4.91804	4.83877	4.74246	4.66394	4.59069	4.6521	5.43992	5.54235	5.57839	5.63747	5.69745	5.7562	5.81324	5.86822	5.9206	5.96022	6.00074	6.00074	6.0909	6.21517	6.34419	6.52292	6.65415	6.78433	6.91262	7.03675	7.06171	7.06171	7.01325	4.99462	5.0897	5.18494	5.27927	5.37225	5.46359	5.55309	5.64053	5.68048	5.32099	4.99404	5.00172	5.00807	4.49083	4.60796	4.72372	4.83556	4.91804
38	4.96158	4.93729	4.87024	4.79889	4.72595	5.25258	5.64822	5.5839	6.14136	6.17301	6.14506	6.11253	6.07712	6.03948	6.00069	5.97262	6.04902	6.04902	6.13227	6.25986	6.39119	7.23205	7.22216	7.20948	7.19315	7.16964	7.13372	7.13372	7.07634	6.9186	6.81561	6.70887	6.59962	6.48843	6.37568	6.26169	6.14687	5.7256	5.75859	5.44609	5.56116	5.53935	4.93776	4.94353	4.95041	4.96069	4.96158
39	4.98518	5.00963	5.06436	5.1253	5.18872	5.37512	5.69725	6.00497	6.21249	6.28067	6.26493	6.23285	6.19739	6.15916	6.11863	6.07723	7.24876	7.24876	7.24775	7.24469	7.2395	7.28516	7.27425	7.26055	7.24339	7.21895	7.14936	7.14936	7.12005	6.97687	6.87181	6.76377	6.65355	6.54157	6.42812	6.31344	6.19783	6.03197	5.80701	5.77615	5.68103	5.59994	5.01319	5.01706	5.01941	5.0157	4.98518

## Sheet: Fig. S2e
Orbital alpha Orbital beta	1	2	3	4	5	6	7	8	9	10	11	12	13	14	15	16	17	18	19	20	21	22	23	24	25	26	27	28	29	30	31	32
1	0.315571	0.32499	0.202681	0.203683	0.183294	0.341236	0.356407	0.310935	0.217393	0.234041	0.232061	0.20856	0.217909	0.279485	0.339235	0.427633	0.236115	0.246055	0.235412	0.355868	0.352528	0.359587	0.252818	0.270559	0.265934	0.29748	0.299122	0.364051	0.457287	0.460337	0.461034	0.465695
2	0.333459	0.582911	0.321725	0.331651	0.341123	0.773724	0.758218	0.819967	0.410947	0.425037	0.428097	0.404072	0.420395	0.485205	0.469589	0.761556	0.312533	0.318172	0.274103	0.569733	0.563015	0.502638	0.443933	0.531089	0.496985	0.536284	0.545311	0.84518	0.950364	0.933518	0.813116	0.8162
3	0.19876	0.315435	0.327755	0.194137	0.186011	0.422027	0.401008	0.32192	0.245929	0.255947	0.244303	0.233212	0.201953	0.293912	0.330234	0.470638	0.265041	0.233281	0.231602	0.381119	0.33613	0.308963	0.268544	0.244421	0.267586	0.279557	0.262826	0.435494	0.481549	0.53045	0.464657	0.507342
4	0.198865	0.328835	0.19477	0.333598	0.189956	0.406365	0.443955	0.325758	0.248498	0.244057	0.255396	0.202097	0.242396	0.292577	0.324817	0.469206	0.235937	0.269267	0.231198	0.333888	0.370675	0.308337	0.262324	0.276666	0.245292	0.267795	0.276401	0.436834	0.540746	0.47659	0.504898	0.467438
5	0.200004	0.320795	0.194639	0.201878	0.323687	0.337174	0.336736	0.412122	0.225377	0.195864	0.190311	0.242233	0.239589	0.313268	0.295849	0.437078	0.237667	0.242153	0.257886	0.328915	0.348528	0.315635	0.246635	0.305909	0.29448	0.214178	0.225455	0.477946	0.487092	0.474712	0.414307	0.423002
6	0.331957	0.75795	0.433398	0.390731	0.330729	0.892058	0.994906	0.778986	0.461573	0.503447	0.472222	0.466613	0.41761	0.564213	0.600866	0.943515	0.415571	0.332931	0.337961	0.709606	0.672604	0.630012	0.537977	0.561471	0.576081	0.563674	0.577336	0.906665	1.13409	1.13689	0.950208	1.00788
7	0.338585	0.751025	0.386347	0.456917	0.332738	0.992497	0.893489	0.766896	0.462642	0.464332	0.501147	0.417453	0.455692	0.616128	0.600752	0.962713	0.324969	0.408936	0.34818	0.674039	0.697764	0.63075	0.540552	0.546936	0.561452	0.566264	0.554351	0.92975	1.1693	1.13539	0.98046	0.95509
8	0.305412	0.791183	0.318525	0.318455	0.418067	0.782958	0.766683	0.777741	0.411462	0.395042	0.38359	0.438929	0.444214	0.618414	0.545396	0.840943	0.36733	0.383519	0.401244	0.57181	0.573829	0.55829	0.449814	0.482274	0.486695	0.46401	0.476615	0.935023	0.956158	0.943228	0.896212	0.90052
9	0.221928	0.416542	0.219678	0.217303	0.246133	0.475831	0.472278	0.43049	0.31651	0.246941	0.249312	0.24816	0.250978	0.254094	0.400856	0.473059	0.297254	0.299839	0.293672	0.364844	0.363902	0.386499	0.261232	0.282583	0.291584	0.261107	0.266552	0.506683	0.563911	0.573785	0.444799	0.450372
10	0.233315	0.426146	0.263978	0.24555	0.21061	0.546696	0.507865	0.426113	0.233522	0.319945	0.287054	0.248216	0.25481	0.323738	0.394647	0.635564	0.254991	0.323325	0.26718	0.383092	0.407524	0.394067	0.262052	0.285908	0.294944	0.292073	0.296444	0.529292	0.579109	0.569951	0.529355	0.547016
11	0.230044	0.413555	0.241009	0.26179	0.215316	0.504495	0.544696	0.419308	0.238199	0.285459	0.333235	0.249111	0.249597	0.314192	0.379354	0.617684	0.323925	0.254523	0.255841	0.408359	0.397062	0.379507	0.259518	0.299132	0.293984	0.299644	0.295145	0.526235	0.570544	0.579422	0.566922	0.536855
12	0.210983	0.409916	0.236675	0.199401	0.237308	0.492372	0.455236	0.463312	0.253661	0.246618	0.246435	0.307548	0.274703	0.351268	0.40203	0.531853	0.312877	0.348501	0.275376	0.370428	0.414833	0.315688	0.257204	0.301245	0.287732	0.275452	0.244324	0.467226	0.544826	0.574716	0.477559	0.517805
13	0.216627	0.407157	0.197878	0.246469	0.242368	0.4455	0.481759	0.453862	0.256323	0.253683	0.246529	0.277764	0.309863	0.381673	0.386478	0.54134	0.355262	0.317819	0.284211	0.414537	0.371543	0.323088	0.255362	0.282154	0.297508	0.250072	0.28346	0.469108	0.544378	0.5523	0.512632	0.487505
14	0.279117	0.512273	0.333944	0.337279	0.362695	0.550454	0.61789	0.619437	0.263337	0.39263	0.377357	0.440954	0.481207	0.726754	0.43001	0.598244	0.265328	0.264044	0.184555	0.360067	0.365971	0.180205	0.418762	0.482272	0.470297	0.264091	0.267415	0.66713	0.744269	0.770233	0.358056	0.356259
15	0.343138	0.49195	0.327614	0.327758	0.304566	0.570724	0.580001	0.564813	0.370348	0.387438	0.382524	0.417427	0.399794	0.455227	0.550571	0.637071	0.31298	0.313818	0.159908	0.510309	0.485412	0.279089	0.402989	0.495586	0.548825	0.306295	0.30469	0.63357	0.772865	0.774488	0.561488	0.573437
16	0.420004	0.697243	0.429023	0.435189	0.441293	0.940185	0.949403	0.886056	0.506485	0.614097	0.611251	0.542935	0.563109	0.538746	0.665379	0.945873	0.463704	0.428346	0.280967	0.667184	0.681519	0.544845	0.523578	0.612501	0.613315	0.457635	0.454629	1.07672	1.38628	1.41873	0.893283	0.885343
17	0.172048	0.280123	0.271771	0.227773	0.244973	0.403258	0.329629	0.333113	0.228519	0.263029	0.322593	0.329472	0.285024	0.218635	0.30933	0.455435	0.831	0.398378	0.198494	0.566102	0.460589	0.215691	0.223227	0.282351	0.272156	0.170642	0.166722	0.497366	0.597907	0.404332	0.257038	0.260245
18	0.181317	0.288256	0.220614	0.269828	0.244865	0.317943	0.397543	0.338243	0.227432	0.321687	0.265326	0.270984	0.32086	0.220186	0.318134	0.428123	0.386763	0.828402	0.199692	0.476999	0.505446	0.21607	0.230571	0.276801	0.281547	0.179164	0.192333	0.458447	0.423562	0.58439	0.25875	0.255134
19	0.17235	0.250561	0.222948	0.228371	0.236991	0.292841	0.295708	0.375413	0.268971	0.25764	0.250743	0.273224	0.282235	0.140436	0.202574	0.280562	0.201337	0.209349	0.823387	0.223672	0.224051	0.474555	0.141305	0.206721	0.194339	0.247208	0.254652	0.238922	0.259527	0.253085	0.389107	0.393114
20	0.331417	0.527479	0.372168	0.353198	0.396094	0.676965	0.696484	0.551435	0.334022	0.380452	0.37889	0.37004	0.37127	0.304243	0.481657	0.651732	0.600382	0.454667	0.237243	0.738302	0.653908	0.39121	0.334642	0.399843	0.405689	0.272392	0.232398	0.686123	0.864144	0.764756	0.56565	0.551861
21	0.335509	0.522877	0.345888	0.360629	0.386867	0.678937	0.666475	0.552766	0.343601	0.386762	0.38935	0.397675	0.36845	0.301975	0.460646	0.697145	0.434525	0.542365	0.237458	0.645257	0.751662	0.391527	0.341426	0.391645	0.483162	0.238548	0.280327	0.658748	0.759674	0.804114	0.56408	0.548658
22	0.362736	0.498756	0.365127	0.358382	0.314981	0.609787	0.617906	0.555302	0.346088	0.353702	0.350805	0.316099	0.31693	0.169443	0.30553	0.526377	0.233019	0.235301	0.514982	0.37472	0.387825	0.646899	0.256355	0.210518	0.203478	0.373253	0.376429	0.554645	0.519947	0.503142	0.687591	0.686816
23	0.263166	0.46207	0.263564	0.258871	0.251814	0.525449	0.52616	0.495328	0.283051	0.277606	0.279126	0.265555	0.270578	0.374696	0.50033	0.646613	0.259721	0.258502	0.20631	0.380875	0.375499	0.270605	0.406587	0.346153	0.35494	0.229434	0.234821	0.582359	0.583505	0.580274	0.439875	0.430829
24	0.279317	0.514192	0.290157	0.308713	0.341156	0.583779	0.587022	0.483023	0.279266	0.287036	0.298262	0.320403	0.311817	0.399227	0.564989	0.605883	0.325501	0.290538	0.222027	0.494316	0.403964	0.230203	0.359813	0.599699	0.723091	0.221676	0.208088	0.574209	0.723176	0.881848	0.418056	0.451587
25	0.280093	0.523332	0.292652	0.290854	0.323181	0.629463	0.580284	0.518822	0.281432	0.297386	0.290402	0.312458	0.316607	0.394084	0.589872	0.635915	0.286568	0.323886	0.218174	0.4144	0.469278	0.231748	0.357451	0.719724	0.566866	0.212798	0.218837	0.592702	0.851018	0.822072	0.451871	0.423937
26	0.280732	0.494308	0.282156	0.283709	0.244883	0.557923	0.570558	0.490116	0.26653	0.319335	0.340386	0.286342	0.257989	0.213324	0.306983	0.457267	0.203139	0.20368	0.26736	0.303621	0.301574	0.33535	0.256111	0.228744	0.220203	0.391187	0.297318	0.467112	0.475563	0.483227	0.595587	0.492082
27	0.290027	0.505142	0.292085	0.286039	0.256409	0.580332	0.545033	0.505952	0.261789	0.338053	0.317826	0.260235	0.279563	0.222222	0.308719	0.466801	0.215974	0.208736	0.282744	0.289709	0.314937	0.333104	0.263283	0.221881	0.224229	0.303722	0.38231	0.461169	0.487461	0.467427	0.491608	0.607918
28	0.372925	0.790778	0.452138	0.441185	0.506753	0.927718	0.943159	0.933385	0.562477	0.518441	0.521802	0.491439	0.496937	0.75008	0.651021	1.00038	0.545951	0.514841	0.283193	0.753658	0.737103	0.536814	0.573778	0.632325	0.637454	0.444944	0.450774	1.10206	1.19654	1.21062	0.853073	0.874821
29	0.455147	0.94453	0.488656	0.564907	0.501039	1.16628	1.19799	0.987356	0.558634	0.621907	0.619911	0.53727	0.61978	0.79459	0.809657	1.27045	0.63769	0.437515	0.302088	0.957631	0.835121	0.518871	0.580678	0.869068	0.851368	0.44096	0.480007	1.20164	1.28011	1.71544	0.931309	0.988906
30	0.457752	0.920786	0.558965	0.483056	0.463819	1.17133	1.15097	0.978405	0.535614	0.605942	0.635084	0.599108	0.54592	0.81225	0.835145	1.29596	0.423709	0.618427	0.298092	0.823935	0.884684	0.508668	0.575756	0.902429	0.772839	0.482267	0.444801	1.21982	1.72887	1.32028	0.97939	0.918701
31	0.458504	0.776747	0.485652	0.450606	0.422441	0.999434	1.01714	0.900287	0.472916	0.545104	0.584349	0.536128	0.495176	0.340966	0.497604	0.886953	0.273654	0.233488	0.455861	0.528343	0.519326	0.760521	0.421915	0.390658	0.419915	0.559138	0.480224	0.85648	0.924506	0.943808	1.12011	1.17471
32	0.47717	0.790701	0.45597	0.489444	0.431277	1.05605	1.00519	0.916744	0.474424	0.576265	0.565207	0.499205	0.52283	0.363578	0.503051	0.897958	0.229597	0.266034	0.468566	0.507978	0.515269	0.764663	0.412566	0.406219	0.400927	0.47739	0.576763	0.879011	0.966052	0.893175	1.15143	1.10523

## Sheet: Fig. S2f (DFT)
index of k-point index of band	1(Gamma)	2	3	4	5	6	7	8	9	10	11	12	13	14	15	16	17	18	19	20	21	22	23	24	25	26	27	28	29	30	31	32	33	34	35	36	37	38	39	40	41	42	43	44	45	46	47	48	49
1	-1.98144	-1.98192	-1.98327	-1.98531	-1.98765	-1.98951	-1.99009	-1.98967	-1.98902	-1.9886	-1.98869	-1.98944	-1.99081	-1.9926	-1.99452	-1.99627	-1.99744	-1.99783	-1.99765	-1.99727	-1.99697	-1.9969	-1.99714	-1.99775	-1.99874	-2.0001	-2.00182	-2.00385	-2.00617	-2.00875	-2.01157	-2.0146	-2.01785	-2.0213	-2.02494	-2.02877	-2.03279	-2.03699	-2.04136	-2.04591	-2.05059	-2.05533	-2.05983	-2.06334	-2.066	-2.06858	-2.07132	-2.07426	-2.07747
2	-1.96278	-1.96294	-1.96343	-1.96427	-1.96547	-1.96697	-1.9687	-1.97056	-1.97243	-1.97415	-1.97557	-1.97658	-1.97722	-1.97764	-1.97799	-1.9784	-1.97891	-1.97954	-1.98031	-1.98118	-1.98215	-1.9832	-1.98431	-1.98548	-1.98673	-1.9881	-1.98964	-1.9914	-1.99341	-1.9957	-1.99825	-2.00105	-2.00411	-2.00739	-2.01087	-2.01455	-2.0184	-2.02241	-2.02656	-2.03084	-2.03523	-2.03971	-2.04427	-2.04888	-2.05354	-2.05822	-2.06289	-2.06752	-2.07204
3	-1.952	-1.9526	-1.95376	-1.95488	-1.95576	-1.95643	-1.95693	-1.95734	-1.95768	-1.95801	-1.95833	-1.95867	-1.95905	-1.95948	-1.95998	-1.96055	-1.96121	-1.96196	-1.96281	-1.96376	-1.9648	-1.96592	-1.96709	-1.96829	-1.96948	-1.97063	-1.97171	-1.97268	-1.97354	-1.97433	-1.9752	-1.97648	-1.97862	-1.98167	-1.98535	-1.98945	-1.99384	-1.99848	-2.00334	-2.00841	-2.01367	-2.01912	-2.02474	-2.03053	-2.03648	-2.04257	-2.04879	-2.05511	-2.06149
4	-1.9466	-1.94582	-1.94414	-1.94225	-1.94046	-1.93892	-1.93773	-1.93692	-1.93642	-1.93616	-1.93607	-1.93611	-1.93628	-1.93658	-1.937	-1.93757	-1.93828	-1.93916	-1.94021	-1.94143	-1.94284	-1.94443	-1.9462	-1.94817	-1.95032	-1.95265	-1.95515	-1.95781	-1.96058	-1.9634	-1.9661	-1.9683	-1.96951	-1.96963	-1.96892	-1.96756	-1.96565	-1.96322	-1.96034	-1.95706	-1.95344	-1.94956	-1.94549	-1.9413	-1.93706	-1.93283	-1.92867	-1.92464	-1.92078
5	-1.93283	-1.9328	-1.93268	-1.93247	-1.93214	-1.93164	-1.93094	-1.93001	-1.92888	-1.9276	-1.92617	-1.92458	-1.92281	-1.92083	-1.91863	-1.91622	-1.9136	-1.91079	-1.90782	-1.90472	-1.90152	-1.89827	-1.89499	-1.89171	-1.88848	-1.88532	-1.88225	-1.8793	-1.87647	-1.87378	-1.87123	-1.86883	-1.86658	-1.86448	-1.86254	-1.86074	-1.85909	-1.85758	-1.85622	-1.85499	-1.8539	-1.85294	-1.8521	-1.85137	-1.85074	-1.8502	-1.84973	-1.84932	-1.84894
6	-1.91803	-1.91797	-1.91778	-1.91744	-1.91693	-1.91622	-1.9153	-1.91415	-1.91278	-1.91121	-1.90946	-1.90753	-1.90545	-1.90324	-1.9009	-1.89845	-1.89589	-1.89325	-1.89052	-1.88772	-1.88484	-1.88191	-1.87892	-1.87589	-1.87282	-1.86971	-1.86659	-1.86346	-1.86034	-1.85725	-1.85419	-1.8512	-1.84827	-1.84544	-1.84269	-1.84005	-1.83752	-1.8351	-1.83279	-1.83058	-1.82849	-1.8265	-1.82462	-1.82284	-1.82117	-1.8196	-1.81815	-1.81682	-1.81562
7	-1.88343	-1.88341	-1.88335	-1.88321	-1.88294	-1.8825	-1.88182	-1.8809	-1.8797	-1.87823	-1.87649	-1.87449	-1.87227	-1.86983	-1.86719	-1.86438	-1.86142	-1.85833	-1.85512	-1.85182	-1.84844	-1.845	-1.84152	-1.83802	-1.83451	-1.83102	-1.82756	-1.82415	-1.82081	-1.81755	-1.81438	-1.81134	-1.80843	-1.80566	-1.80306	-1.80065	-1.79842	-1.7964	-1.79459	-1.79299	-1.7916	-1.79042	-1.78943	-1.78863	-1.788	-1.78752	-1.78718	-1.78696	-1.78683
8	-1.85573	-1.85552	-1.85493	-1.85397	-1.85268	-1.85112	-1.84933	-1.84734	-1.84519	-1.8429	-1.8405	-1.838	-1.83542	-1.83279	-1.83011	-1.82741	-1.82469	-1.82197	-1.81926	-1.81658	-1.81395	-1.81136	-1.80884	-1.80639	-1.80402	-1.80174	-1.79955	-1.79745	-1.79544	-1.79352	-1.79167	-1.7899	-1.78818	-1.78652	-1.78489	-1.78328	-1.78169	-1.78011	-1.77853	-1.77695	-1.77538	-1.77381	-1.77225	-1.77071	-1.76919	-1.7677	-1.76623	-1.76478	-1.76338
9	-1.83484	-1.83468	-1.8342	-1.83341	-1.83232	-1.83096	-1.82934	-1.8275	-1.82547	-1.82328	-1.82095	-1.81852	-1.816	-1.81343	-1.81081	-1.80817	-1.80552	-1.80287	-1.80022	-1.79758	-1.79497	-1.79237	-1.78979	-1.78724	-1.78472	-1.78222	-1.77977	-1.77735	-1.77499	-1.77269	-1.77047	-1.76833	-1.76628	-1.76434	-1.76251	-1.76079	-1.75918	-1.75769	-1.7563	-1.75502	-1.75384	-1.75275	-1.75176	-1.75087	-1.75007	-1.74937	-1.74877	-1.74827	-1.74787
10	-1.712	-1.71219	-1.71273	-1.71358	-1.71468	-1.71597	-1.71737	-1.71886	-1.72037	-1.72189	-1.72338	-1.72482	-1.7262	-1.72751	-1.72874	-1.72987	-1.7309	-1.73183	-1.73264	-1.73334	-1.73391	-1.73435	-1.73466	-1.73483	-1.73485	-1.73472	-1.73443	-1.73398	-1.73337	-1.7326	-1.73166	-1.73057	-1.72933	-1.72796	-1.72649	-1.72493	-1.72332	-1.72169	-1.72007	-1.7185	-1.71699	-1.71556	-1.71423	-1.71302	-1.71196	-1.71106	-1.71033	-1.7098	-1.70945
11	-1.69604	-1.69598	-1.6958	-1.69565	-1.69603	-1.69797	-1.70085	-1.70386	-1.70681	-1.70962	-1.71226	-1.71471	-1.71698	-1.71904	-1.72092	-1.72259	-1.72407	-1.72536	-1.72646	-1.72738	-1.72812	-1.72867	-1.72906	-1.72927	-1.72933	-1.72922	-1.72896	-1.72854	-1.72799	-1.72729	-1.72645	-1.72548	-1.72439	-1.72317	-1.72184	-1.72038	-1.71881	-1.71713	-1.71535	-1.71349	-1.71157	-1.70963	-1.70769	-1.70577	-1.70391	-1.70214	-1.70047	-1.69894	-1.69757
12	-1.68374	-1.68463	-1.68684	-1.68958	-1.69192	-1.69267	-1.69237	-1.69179	-1.69116	-1.69053	-1.68995	-1.68941	-1.68892	-1.68846	-1.68802	-1.68758	-1.68714	-1.68668	-1.68622	-1.68574	-1.68525	-1.68476	-1.68427	-1.6838	-1.68334	-1.68292	-1.68255	-1.68222	-1.68195	-1.68174	-1.68159	-1.68152	-1.68153	-1.6816	-1.68174	-1.68196	-1.68223	-1.68257	-1.68295	-1.68339	-1.68385	-1.68434	-1.68484	-1.68534	-1.68583	-1.68628	-1.6867	-1.68706	-1.68736
13	-1.6744	-1.67426	-1.67385	-1.67325	-1.67256	-1.67183	-1.6711	-1.67036	-1.66959	-1.66876	-1.66787	-1.66695	-1.66601	-1.66509	-1.66421	-1.66339	-1.66263	-1.66194	-1.6613	-1.66072	-1.66018	-1.65968	-1.65922	-1.65878	-1.65838	-1.658	-1.65764	-1.65732	-1.65703	-1.65677	-1.65655	-1.65637	-1.65623	-1.65614	-1.65609	-1.65608	-1.65613	-1.65621	-1.65634	-1.6565	-1.65669	-1.6569	-1.65712	-1.65735	-1.65756	-1.65774	-1.65789	-1.658	-1.65811
14	-1.6659	-1.66511	-1.66321	-1.66104	-1.65909	-1.65747	-1.65605	-1.6547	-1.65338	-1.65204	-1.65065	-1.64919	-1.64765	-1.64601	-1.64429	-1.6425	-1.64067	-1.6388	-1.63691	-1.63501	-1.6331	-1.63115	-1.62916	-1.62712	-1.625	-1.62279	-1.62048	-1.61807	-1.61556	-1.61296	-1.61033	-1.60773	-1.6053	-1.60333	-1.6023	-1.60276	-1.60478	-1.60789	-1.6116	-1.61561	-1.61975	-1.62391	-1.62803	-1.63205	-1.63596	-1.63972	-1.64331	-1.64671	-1.64988
15	-1.65104	-1.65091	-1.65043	-1.64947	-1.64794	-1.64599	-1.64376	-1.64128	-1.63854	-1.63556	-1.63236	-1.62903	-1.62562	-1.62222	-1.61888	-1.61562	-1.61243	-1.60929	-1.60615	-1.60299	-1.59982	-1.59667	-1.59358	-1.59066	-1.58798	-1.58565	-1.58373	-1.58227	-1.58134	-1.58099	-1.58127	-1.58218	-1.5836	-1.58527	-1.58674	-1.58752	-1.58778	-1.58835	-1.58997	-1.59285	-1.5967	-1.60113	-1.60581	-1.61055	-1.6152	-1.61968	-1.62391	-1.62786	-1.63148
16	-1.64398	-1.6437	-1.64286	-1.64139	-1.63917	-1.63613	-1.63238	-1.62817	-1.62387	-1.62007	-1.61721	-1.61498	-1.61289	-1.61071	-1.60834	-1.60575	-1.60297	-1.60008	-1.59714	-1.59422	-1.59134	-1.5885	-1.58566	-1.58278	-1.57981	-1.57668	-1.57342	-1.57003	-1.56657	-1.56309	-1.55962	-1.5562	-1.55289	-1.54976	-1.54708	-1.54705	-1.5502	-1.55261	-1.55332	-1.55224	-1.54972	-1.54622	-1.54208	-1.53755	-1.5328	-1.52798	-1.5232	-1.51857	-1.5142
17	-1.62787	-1.62756	-1.62668	-1.62535	-1.62373	-1.62198	-1.6202	-1.61839	-1.61632	-1.61352	-1.60957	-1.6048	-1.59974	-1.59468	-1.58982	-1.58527	-1.58106	-1.57709	-1.57322	-1.56936	-1.56546	-1.56152	-1.55756	-1.55366	-1.54995	-1.54663	-1.54404	-1.54236	-1.54141	-1.54086	-1.54042	-1.53985	-1.53906	-1.53841	-1.54045	-1.54195	-1.53985	-1.53721	-1.5345	-1.53177	-1.52902	-1.52625	-1.52344	-1.52061	-1.51775	-1.51485	-1.51193	-1.50896	-1.50596
18	-1.61168	-1.61155	-1.61112	-1.61037	-1.60922	-1.60761	-1.60552	-1.60297	-1.60007	-1.59695	-1.5937	-1.59039	-1.58702	-1.5835	-1.57974	-1.57562	-1.57115	-1.56644	-1.56167	-1.55704	-1.55274	-1.54894	-1.54573	-1.54308	-1.54079	-1.53861	-1.53622	-1.53344	-1.53048	-1.52782	-1.52618	-1.52671	-1.52973	-1.53365	-1.53452	-1.5327	-1.53019	-1.52733	-1.52422	-1.52095	-1.51754	-1.51404	-1.51044	-1.50676	-1.503	-1.49914	-1.49517	-1.4911	-1.48694
19	-1.58228	-1.58218	-1.58188	-1.58137	-1.58062	-1.57962	-1.57833	-1.57671	-1.57472	-1.57229	-1.56941	-1.56604	-1.56221	-1.55797	-1.55341	-1.54961	-1.54774	-1.54587	-1.54388	-1.5417	-1.53924	-1.53641	-1.53318	-1.52964	-1.52596	-1.52233	-1.51889	-1.51576	-1.51307	-1.5111	-1.51019	-1.50977	-1.5084	-1.50603	-1.50315	-1.50005	-1.49685	-1.49361	-1.49034	-1.48705	-1.48373	-1.48039	-1.47702	-1.47361	-1.47018	-1.4667	-1.46319	-1.45966	-1.45618
20	-1.56702	-1.56691	-1.56656	-1.566	-1.56523	-1.56428	-1.56316	-1.56191	-1.56055	-1.5591	-1.55759	-1.55604	-1.55444	-1.55281	-1.55111	-1.54832	-1.54331	-1.53805	-1.53266	-1.52718	-1.52164	-1.51606	-1.51047	-1.50489	-1.49937	-1.49399	-1.48896	-1.48554	-1.48871	-1.49339	-1.49636	-1.49663	-1.49505	-1.49261	-1.48976	-1.48669	-1.48349	-1.48024	-1.47696	-1.47369	-1.47046	-1.46729	-1.46419	-1.46119	-1.4583	-1.45552	-1.45287	-1.45033	-1.44786
21	-1.54738	-1.54729	-1.54703	-1.54658	-1.54595	-1.54512	-1.54407	-1.54279	-1.54127	-1.53948	-1.53741	-1.53506	-1.53243	-1.52951	-1.52632	-1.52287	-1.51918	-1.51529	-1.51122	-1.50701	-1.50274	-1.49847	-1.49431	-1.49039	-1.48687	-1.48399	-1.48221	-1.4822	-1.47959	-1.47642	-1.47338	-1.47027	-1.46702	-1.46363	-1.46016	-1.45666	-1.45318	-1.44978	-1.44649	-1.44337	-1.44046	-1.43779	-1.43539	-1.43331	-1.43156	-1.43015	-1.4291	-1.42838	-1.42795
22	-1.32305	-1.32347	-1.32475	-1.32686	-1.32978	-1.33345	-1.33782	-1.34279	-1.34828	-1.35421	-1.36049	-1.36704	-1.37378	-1.38067	-1.38762	-1.3946	-1.40154	-1.40839	-1.41509	-1.42159	-1.42786	-1.43399	-1.44029	-1.44719	-1.45456	-1.46182	-1.46802	-1.47086	-1.4692	-1.46525	-1.46035	-1.45504	-1.44956	-1.44402	-1.43848	-1.43299	-1.42758	-1.42227	-1.41711	-1.41212	-1.40737	-1.4029	-1.39878	-1.39511	-1.39203	-1.38976	-1.38863	-1.38897	-1.39062
23	-1.26876	-1.26922	-1.27089	-1.27459	-1.28035	-1.28734	-1.29502	-1.30311	-1.31149	-1.32007	-1.32879	-1.33761	-1.34651	-1.35545	-1.36442	-1.3734	-1.38237	-1.39129	-1.40014	-1.40887	-1.41736	-1.42539	-1.43244	-1.4378	-1.44129	-1.44302	-1.44309	-1.44167	-1.43903	-1.4355	-1.43137	-1.42685	-1.4221	-1.41721	-1.41229	-1.40739	-1.40257	-1.39788	-1.39341	-1.38922	-1.38545	-1.38224	-1.37981	-1.37837	-1.37801	-1.3785	-1.37929	-1.37985	-1.38015
24	-1.2612	-1.26221	-1.26471	-1.26733	-1.26939	-1.27121	-1.27297	-1.27469	-1.27638	-1.27803	-1.27965	-1.28124	-1.28283	-1.28443	-1.28604	-1.28768	-1.28936	-1.29109	-1.29287	-1.2947	-1.2966	-1.29856	-1.30058	-1.30268	-1.30485	-1.30709	-1.3094	-1.31179	-1.31425	-1.31679	-1.3194	-1.32207	-1.32482	-1.32762	-1.33047	-1.33337	-1.33629	-1.3392	-1.34208	-1.34486	-1.34745	-1.34971	-1.35144	-1.35242	-1.35254	-1.35189	-1.35074	-1.34934	-1.34791
25	-1.23992	-1.24077	-1.24265	-1.24467	-1.24648	-1.24807	-1.24946	-1.25072	-1.25189	-1.25302	-1.25413	-1.25526	-1.25641	-1.2576	-1.25884	-1.26014	-1.26149	-1.2629	-1.26438	-1.26593	-1.26754	-1.26922	-1.27097	-1.27278	-1.27466	-1.27661	-1.27862	-1.28069	-1.28282	-1.28501	-1.28725	-1.28953	-1.29186	-1.29422	-1.29661	-1.299	-1.3014	-1.30379	-1.30614	-1.30843	-1.31064	-1.31274	-1.31469	-1.31645	-1.31803	-1.3194	-1.32064	-1.32186	-1.32322
26	-1.21738	-1.21574	-1.21162	-1.20626	-1.20042	-1.19449	-1.18876	-1.18346	-1.17886	-1.17518	-1.17254	-1.17097	-1.17041	-1.17071	-1.17173	-1.17335	-1.17546	-1.17798	-1.18085	-1.18402	-1.18746	-1.19113	-1.19501	-1.19907	-1.2033	-1.20765	-1.21212	-1.21668	-1.22132	-1.22601	-1.23075	-1.23551	-1.24028	-1.24505	-1.24979	-1.2545	-1.25916	-1.26376	-1.26829	-1.27274	-1.2771	-1.28137	-1.28554	-1.2896	-1.29353	-1.29728	-1.30075	-1.30379	-1.30621
27	-1.20133	-1.20058	-1.19844	-1.19516	-1.19105	-1.18638	-1.18138	-1.17623	-1.17106	-1.16604	-1.16145	-1.15772	-1.15536	-1.15463	-1.15531	-1.15694	-1.15915	-1.16172	-1.16452	-1.16748	-1.17057	-1.17377	-1.1771	-1.18055	-1.18415	-1.18792	-1.19186	-1.19598	-1.20027	-1.2047	-1.20926	-1.21391	-1.21864	-1.22339	-1.22816	-1.2329	-1.23759	-1.24219	-1.24665	-1.25093	-1.25497	-1.25871	-1.26209	-1.26503	-1.26748	-1.26941	-1.27083	-1.27181	-1.2725
28	-1.12585	-1.12601	-1.12646	-1.12714	-1.12802	-1.12904	-1.13017	-1.13139	-1.13267	-1.13399	-1.13524	-1.13632	-1.13716	-1.13796	-1.13912	-1.14085	-1.14313	-1.14584	-1.14888	-1.15218	-1.15566	-1.15928	-1.16297	-1.16671	-1.17043	-1.17411	-1.17773	-1.18125	-1.18469	-1.18805	-1.19133	-1.19456	-1.19774	-1.2009	-1.20403	-1.20714	-1.21025	-1.21335	-1.21644	-1.21952	-1.22259	-1.22565	-1.22866	-1.23162	-1.23449	-1.23721	-1.23972	-1.24189	-1.24357
29	-1.12249	-1.12253	-1.12266	-1.12291	-1.12327	-1.12373	-1.12423	-1.12468	-1.12499	-1.12507	-1.12487	-1.1243	-1.12314	-1.12104	-1.11783	-1.11377	-1.10924	-1.10462	-1.10027	-1.09659	-1.094	-1.09275	-1.0927	-1.09354	-1.09498	-1.09682	-1.09897	-1.10134	-1.1039	-1.10662	-1.10948	-1.11248	-1.11558	-1.11879	-1.1221	-1.1255	-1.12897	-1.13252	-1.13614	-1.13982	-1.14355	-1.14732	-1.15113	-1.15496	-1.15882	-1.16268	-1.16654	-1.17038	-1.17418
30	-1.10079	-1.10087	-1.10112	-1.1015	-1.10201	-1.10258	-1.10317	-1.10369	-1.104	-1.10393	-1.10329	-1.10187	-1.0996	-1.09656	-1.09297	-1.08913	-1.08541	-1.08221	-1.07983	-1.07819	-1.07691	-1.07582	-1.07518	-1.07521	-1.07588	-1.07704	-1.07858	-1.0804	-1.08246	-1.08472	-1.08715	-1.08974	-1.09247	-1.09533	-1.0983	-1.10138	-1.10456	-1.10784	-1.11119	-1.11462	-1.11811	-1.12167	-1.12527	-1.12892	-1.1326	-1.13631	-1.14004	-1.14378	-1.14753
31	-1.06445	-1.06438	-1.06421	-1.06394	-1.06361	-1.06327	-1.06299	-1.06282	-1.06282	-1.06303	-1.06345	-1.06404	-1.06474	-1.06549	-1.06621	-1.0668	-1.06711	-1.06696	-1.06623	-1.06506	-1.06357	-1.0616	-1.0588	-1.05512	-1.05076	-1.04598	-1.04097	-1.03586	-1.0307	-1.02555	-1.02044	-1.0154	-1.01042	-1.00553	-1.00074	-0.996047	-0.991462	-0.986989	-0.982631	-0.978393	-0.974278	-0.970289	-0.966431	-0.962706	-0.959119	-0.955674	-0.952377	-0.949235	-0.946254
32	-1.05137	-1.05146	-1.0517	-1.05209	-1.05258	-1.05313	-1.05367	-1.05416	-1.05455	-1.05479	-1.0549	-1.0549	-1.05483	-1.05469	-1.05449	-1.05417	-1.05362	-1.05266	-1.05101	-1.04843	-1.04485	-1.04047	-1.03554	-1.03028	-1.02482	-1.01926	-1.01366	-1.00806	-1.0025	-0.99698	-0.991529	-0.986154	-0.980864	-0.975664	-0.970561	-0.965557	-0.960657	-0.955862	-0.951175	-0.946596	-0.942128	-0.937771	-0.933526	-0.929393	-0.925372	-0.921465	-0.917671	-0.913991	-0.910426
33	-1.01867	-1.01849	-1.01797	-1.01713	-1.01597	-1.01452	-1.01281	-1.01085	-1.00866	-1.00625	-1.00365	-1.00084	-0.997863	-0.994712	-0.991402	-0.987946	-0.984355	-0.98064	-0.976813	-0.972887	-0.968871	-0.964777	-0.960616	-0.956398	-0.952134	-0.947834	-0.943507	-0.939164	-0.934815	-0.930469	-0.926135	-0.921823	-0.917543	-0.913305	-0.909118	-0.904992	-0.900937	-0.896964	-0.893083	-0.889306	-0.885643	-0.882107	-0.87871	-0.875469	-0.872398	-0.869517	-0.866851	-0.864431	-0.862299
34	-0.764569	-0.764596	-0.764677	-0.764813	-0.765003	-0.765247	-0.765546	-0.7659	-0.766309	-0.766773	-0.767292	-0.767868	-0.768499	-0.769187	-0.769932	-0.770735	-0.771596	-0.772515	-0.773493	-0.77453	-0.775628	-0.776786	-0.778006	-0.779288	-0.780632	-0.78204	-0.783512	-0.785048	-0.78665	-0.788317	-0.79005	-0.79185	-0.793717	-0.795651	-0.797652	-0.79972	-0.801855	-0.804054	-0.806318	-0.808644	-0.811028	-0.813468	-0.815957	-0.818489	-0.821053	-0.823635	-0.826215	-0.828764	-0.831241
35	0.97353	0.973385	0.972951	0.972224	0.971199	0.969868	0.968221	0.966246	0.963929	0.96126	0.958227	0.954827	0.95106	0.946936	0.942473	0.937695	0.932631	0.927314	0.921776	0.91605	0.910168	0.904159	0.89805	0.891866	0.885629	0.879361	0.873081	0.866806	0.860552	0.854336	0.848171	0.842071	0.83605	0.830119	0.824291	0.818579	0.812992	0.807543	0.802243	0.797101	0.792129	0.787336	0.782733	0.77833	0.774136	0.77016	0.766411	0.762899	0.759632
36	1.03719	1.03694	1.03622	1.03506	1.03352	1.03167	1.02956	1.02726	1.02481	1.02229	1.01975	1.01727	1.0149	1.01268	1.01066	1.00886	1.00729	1.00596	1.00485	1.00398	1.00333	1.00289	1.00265	1.00261	1.00277	1.0031	1.00361	1.0043	1.00515	1.00616	1.00732	1.00863	1.01008	1.01167	1.01339	1.01524	1.0172	1.01927	1.02145	1.02372	1.02608	1.02851	1.03102	1.03358	1.03618	1.03882	1.04148	1.04414	1.04679
37	1.06711	1.06627	1.06412	1.06122	1.05799	1.05467	1.05139	1.04825	1.04532	1.04264	1.04024	1.0381	1.03622	1.0346	1.03321	1.03205	1.0311	1.03035	1.0298	1.02943	1.02925	1.02925	1.02942	1.02976	1.03026	1.03092	1.03174	1.03271	1.03383	1.03509	1.03648	1.03801	1.03966	1.04143	1.04332	1.04531	1.04741	1.04959	1.05186	1.05421	1.05662	1.05909	1.0616	1.06414	1.0667	1.06925	1.0718	1.07431	1.07676
38	1.08181	1.08213	1.08296	1.08412	1.08551	1.08701	1.08848	1.08975	1.09068	1.09119	1.09128	1.09103	1.09054	1.0899	1.08918	1.08845	1.08774	1.08709	1.08651	1.08604	1.08568	1.08545	1.08534	1.08538	1.08555	1.08587	1.08634	1.08696	1.08772	1.08863	1.08967	1.09086	1.09219	1.09365	1.09523	1.09693	1.09875	1.10067	1.10268	1.10478	1.10696	1.1092	1.11148	1.1138	1.11613	1.11844	1.12073	1.12294	1.12506
39	1.08549	1.08616	1.08796	1.09043	1.09322	1.09614	1.09912	1.1021	1.10504	1.10778	1.11007	1.11206	1.11402	1.116	1.11798	1.11994	1.12185	1.12369	1.12545	1.12714	1.12876	1.1303	1.13178	1.1332	1.13456	1.13589	1.13716	1.1384	1.1396	1.14076	1.14188	1.14296	1.14398	1.14494	1.14584	1.14667	1.14741	1.14806	1.14862	1.14907	1.14941	1.14964	1.14976	1.14977	1.14967	1.14949	1.14922	1.14889	1.14853
40	1.10761	1.10761	1.1076	1.1076	1.1076	1.10765	1.10784	1.10826	1.10909	1.11053	1.11282	1.11574	1.1189	1.12215	1.12543	1.12868	1.13187	1.13496	1.1379	1.14066	1.14318	1.14543	1.14738	1.14906	1.15053	1.15184	1.15307	1.15425	1.15543	1.15664	1.15788	1.15918	1.16054	1.16196	1.16346	1.16503	1.16666	1.16836	1.17011	1.17191	1.17375	1.1756	1.17746	1.1793	1.18109	1.1828	1.1844	1.18585	1.18712
41	1.13264	1.13274	1.13304	1.13357	1.13433	1.13533	1.13656	1.13798	1.13953	1.14117	1.14283	1.14448	1.14606	1.14755	1.14894	1.15023	1.15146	1.15264	1.15384	1.15511	1.15652	1.15812	1.15995	1.16198	1.16419	1.16651	1.16888	1.17126	1.17363	1.17594	1.1782	1.18038	1.18248	1.18449	1.18641	1.18823	1.18995	1.19156	1.19307	1.19445	1.1957	1.19682	1.19779	1.19861	1.19928	1.19984	1.2003	1.20071	1.20109
42	1.15873	1.15876	1.15886	1.15903	1.15927	1.1596	1.16003	1.16056	1.16121	1.16199	1.16293	1.16405	1.16536	1.16689	1.16867	1.17069	1.17295	1.17545	1.17817	1.18107	1.18413	1.18731	1.19058	1.19389	1.1972	1.20048	1.20367	1.20675	1.20965	1.21233	1.21474	1.21683	1.21856	1.21993	1.22094	1.22163	1.22207	1.22231	1.2224	1.22239	1.22234	1.22227	1.22222	1.22222	1.22227	1.22236	1.22247	1.22258	1.22265
43	1.181	1.18118	1.1817	1.18252	1.1836	1.18487	1.18627	1.18774	1.18926	1.1908	1.19237	1.19399	1.19567	1.19743	1.19927	1.20121	1.20323	1.20532	1.20746	1.20962	1.21179	1.21393	1.21603	1.21807	1.22	1.22182	1.2235	1.22502	1.22638	1.22759	1.22871	1.22977	1.23081	1.23185	1.23289	1.23388	1.23479	1.2356	1.23628	1.23682	1.23722	1.23751	1.23768	1.23777	1.23779	1.23776	1.23771	1.23765	1.23761
44	1.20481	1.20485	1.20496	1.20517	1.20551	1.206	1.20667	1.20754	1.2086	1.20982	1.21115	1.21254	1.21392	1.21528	1.21659	1.21784	1.21903	1.22016	1.22126	1.22231	1.22333	1.22433	1.22531	1.22628	1.22725	1.22824	1.22927	1.23035	1.23149	1.23268	1.23388	1.23508	1.23623	1.23732	1.23834	1.23927	1.24012	1.24089	1.24158	1.24219	1.24274	1.24322	1.24364	1.244	1.2443	1.24454	1.24472	1.24479	1.24471
45	1.21637	1.21645	1.21669	1.21709	1.21765	1.21837	1.21925	1.2203	1.22154	1.22298	1.22465	1.22655	1.22867	1.23099	1.23348	1.23608	1.23874	1.2414	1.244	1.24649	1.2488	1.25089	1.25274	1.25432	1.25565	1.25679	1.25775	1.2586	1.25935	1.26006	1.26074	1.26142	1.26211	1.26284	1.2636	1.26437	1.26515	1.26589	1.26656	1.26712	1.26752	1.26771	1.26768	1.2674	1.26686	1.26609	1.26511	1.26401	1.26288
46	1.24799	1.24805	1.24825	1.24857	1.249	1.24954	1.25017	1.25088	1.25165	1.25248	1.25335	1.25426	1.2552	1.25616	1.25715	1.25817	1.25922	1.26033	1.26151	1.26278	1.26419	1.26574	1.26746	1.26933	1.27131	1.27336	1.27541	1.27739	1.27924	1.2809	1.28232	1.28349	1.28439	1.28507	1.28555	1.28587	1.28607	1.28617	1.28618	1.28613	1.28602	1.28584	1.28557	1.28519	1.28468	1.284	1.28316	1.28219	1.28113
47	1.26626	1.26631	1.26643	1.26665	1.26695	1.26733	1.2678	1.26834	1.26896	1.26966	1.27043	1.27127	1.27217	1.27314	1.27416	1.27524	1.27636	1.27752	1.27871	1.2799	1.2811	1.28228	1.28344	1.28455	1.28561	1.28662	1.28759	1.28853	1.28946	1.2904	1.29135	1.29233	1.29329	1.29421	1.29504	1.29575	1.29634	1.29678	1.29708	1.29724	1.29727	1.29719	1.29703	1.29679	1.29652	1.29625	1.29599	1.29575	1.29554
48	1.28304	1.28306	1.28312	1.28321	1.28334	1.28351	1.2837	1.28394	1.2842	1.2845	1.28482	1.28518	1.28557	1.28598	1.28643	1.28691	1.28743	1.28798	1.28858	1.28922	1.28991	1.29066	1.29148	1.29237	1.29334	1.29439	1.29553	1.29674	1.29803	1.29939	1.3008	1.30225	1.30372	1.30517	1.30655	1.30782	1.30892	1.3098	1.31044	1.31083	1.31097	1.3109	1.31066	1.3103	1.30989	1.30945	1.30904	1.30866	1.30832
49	1.30769	1.30768	1.30767	1.30766	1.30767	1.30771	1.3078	1.30794	1.30813	1.30837	1.30866	1.309	1.30938	1.30982	1.3103	1.31084	1.31142	1.31206	1.31275	1.31349	1.31429	1.31515	1.31605	1.31699	1.31796	1.31895	1.31994	1.32092	1.32187	1.32277	1.32362	1.32442	1.32517	1.32589	1.32659	1.32729	1.32799	1.32867	1.32929	1.3298	1.33011	1.33015	1.32985	1.32923	1.32834	1.32727	1.32612	1.32497	1.32388
50	1.31361	1.3137	1.31395	1.31436	1.31489	1.31553	1.31625	1.31705	1.31792	1.31886	1.31985	1.32092	1.32205	1.32324	1.3245	1.32582	1.32719	1.3286	1.33005	1.33151	1.33296	1.33438	1.33571	1.33692	1.33795	1.33881	1.33952	1.34014	1.34073	1.34131	1.34191	1.3425	1.34306	1.34354	1.34388	1.34405	1.34404	1.34385	1.34352	1.34308	1.34254	1.34198	1.3415	1.34115	1.34096	1.34091	1.34096	1.34108	1.34124
51	1.32722	1.32729	1.32752	1.32789	1.32841	1.32907	1.32985	1.33074	1.3317	1.33273	1.33378	1.33483	1.33584	1.3368	1.33769	1.33848	1.33918	1.33978	1.34031	1.34078	1.34122	1.34166	1.34216	1.34276	1.34352	1.34444	1.34549	1.3466	1.34771	1.34876	1.34973	1.35058	1.35134	1.35202	1.35267	1.35329	1.35368	1.35339	1.35265	1.35195	1.3515	1.35141	1.35166	1.35219	1.3529	1.35371	1.35452	1.35524	1.35582
52	1.34994	1.34996	1.35	1.35007	1.35017	1.35027	1.35039	1.35051	1.35062	1.35074	1.35086	1.351	1.35117	1.35138	1.35163	1.35195	1.35234	1.35281	1.35333	1.35392	1.35456	1.35522	1.3559	1.35658	1.35723	1.35784	1.35837	1.3588	1.35911	1.35925	1.35922	1.35901	1.35861	1.35804	1.35733	1.35656	1.35601	1.35621	1.357	1.358	1.35905	1.36012	1.36114	1.36211	1.36301	1.36382	1.36454	1.3652	1.3658
53	1.36015	1.36019	1.3603	1.36049	1.36078	1.36118	1.36171	1.36238	1.36321	1.3642	1.36535	1.36665	1.36807	1.36958	1.37114	1.37269	1.37417	1.37549	1.37658	1.37737	1.37781	1.37789	1.37763	1.37711	1.37639	1.37555	1.37466	1.37376	1.37293	1.37221	1.37165	1.37126	1.37106	1.37103	1.37117	1.37144	1.37183	1.37229	1.37281	1.37336	1.37393	1.3745	1.37507	1.37564	1.3762	1.37675	1.3773	1.37783	1.3782
54	1.39778	1.39778	1.39776	1.39774	1.39769	1.39762	1.39752	1.39738	1.39719	1.39694	1.39665	1.3963	1.3959	1.39546	1.39499	1.39451	1.39405	1.39364	1.39333	1.39315	1.39311	1.3932	1.39337	1.39354	1.39366	1.39367	1.39355	1.39327	1.39286	1.39235	1.39178	1.39119	1.39063	1.39016	1.38981	1.38959	1.38949	1.38942	1.38908	1.38812	1.38689	1.38563	1.3844	1.38324	1.38215	1.38116	1.38028	1.37954	1.37906
55	1.44204	1.44201	1.44191	1.44175	1.44151	1.44118	1.44075	1.4402	1.43952	1.4387	1.43773	1.43661	1.43535	1.43395	1.43244	1.43083	1.42913	1.42736	1.42552	1.42364	1.42172	1.41979	1.41784	1.41589	1.41395	1.41204	1.41015	1.40829	1.40648	1.4047	1.40296	1.40125	1.39957	1.39793	1.39632	1.39476	1.39327	1.39193	1.39104	1.39092	1.39121	1.39168	1.39223	1.39284	1.39349	1.39415	1.39482	1.3955	1.39617
56	1.44741	1.44738	1.44731	1.4472	1.44703	1.44681	1.44655	1.44624	1.4459	1.44555	1.44519	1.44483	1.44448	1.44415	1.44383	1.44354	1.44326	1.443	1.44276	1.44255	1.44236	1.44219	1.44204	1.4419	1.44177	1.44164	1.44151	1.44136	1.44118	1.44099	1.44076	1.4405	1.44021	1.4399	1.43957	1.43922	1.43888	1.43853	1.43818	1.43785	1.43754	1.43725	1.43698	1.43674	1.43652	1.43632	1.43615	1.43599	1.43585
57	1.47428	1.47428	1.47426	1.47429	1.47439	1.47462	1.47503	1.47563	1.47644	1.47747	1.47871	1.48012	1.48167	1.48333	1.48503	1.48673	1.48836	1.4899	1.4913	1.49254	1.49362	1.49454	1.49533	1.49599	1.49655	1.49702	1.4974	1.4977	1.49792	1.49803	1.49801	1.49785	1.49751	1.49699	1.49632	1.49552	1.49463	1.49369	1.49275	1.49182	1.49094	1.49013	1.4894	1.48876	1.48823	1.48781	1.4875	1.48732	1.48725
58	1.48691	1.48707	1.48752	1.48824	1.48918	1.49031	1.49158	1.49298	1.49447	1.49603	1.49767	1.49936	1.50112	1.50294	1.50484	1.50682	1.5089	1.51106	1.51328	1.5155	1.51759	1.51938	1.52058	1.52093	1.52041	1.5193	1.5179	1.51643	1.51499	1.51367	1.51252	1.5116	1.51093	1.51052	1.51036	1.51043	1.51068	1.51108	1.5116	1.5122	1.51288	1.51361	1.51438	1.51516	1.51596	1.51676	1.51753	1.51828	1.51899
59	1.5577	1.55766	1.55757	1.5574	1.55717	1.55686	1.55648	1.556	1.55544	1.55476	1.55396	1.553	1.55187	1.55054	1.549	1.54725	1.54533	1.54327	1.54115	1.53906	1.53712	1.53551	1.53448	1.53426	1.5348	1.53577	1.5368	1.53767	1.53823	1.53845	1.53835	1.53801	1.5375	1.53688	1.53623	1.53558	1.53496	1.53439	1.53389	1.53347	1.53312	1.53287	1.5327	1.53261	1.53262	1.53271	1.53289	1.53315	1.53349
60	1.57685	1.57679	1.57662	1.57634	1.57595	1.57546	1.57487	1.57418	1.5734	1.57253	1.57156	1.57051	1.5694	1.56828	1.56718	1.56616	1.56523	1.56438	1.56359	1.56284	1.56209	1.5613	1.56047	1.55959	1.55868	1.55778	1.55693	1.55617	1.55552	1.55497	1.5545	1.55407	1.55362	1.55315	1.55263	1.55208	1.5515	1.55091	1.55032	1.54976	1.54921	1.54871	1.54825	1.54782	1.54744	1.54708	1.54675	1.54642	1.5461
61	1.60021	1.60008	1.59967	1.59895	1.59788	1.59647	1.5948	1.59295	1.59103	1.5891	1.58726	1.58557	1.58407	1.58278	1.58169	1.58077	1.58001	1.57938	1.57884	1.57839	1.57802	1.57772	1.57748	1.57727	1.57707	1.57683	1.57651	1.57607	1.57552	1.57488	1.57419	1.57348	1.57278	1.5721	1.57144	1.57081	1.57021	1.56963	1.56907	1.56852	1.56799	1.56746	1.56695	1.56646	1.56598	1.56552	1.5651	1.56473	1.5644
62	1.60733	1.60722	1.60693	1.60655	1.60618	1.60588	1.60563	1.60542	1.60519	1.60491	1.60455	1.60406	1.60343	1.60264	1.60169	1.60058	1.59934	1.598	1.5966	1.59519	1.59382	1.59252	1.59135	1.59036	1.58961	1.58917	1.58911	1.58946	1.59021	1.59131	1.59269	1.59422	1.59576	1.59715	1.59823	1.59893	1.59925	1.59928	1.59907	1.59868	1.59814	1.59748	1.59671	1.59585	1.59491	1.59391	1.59284	1.59173	1.59058
63	1.62184	1.62188	1.62201	1.62217	1.62231	1.6224	1.62241	1.6223	1.62204	1.62159	1.62087	1.61981	1.61845	1.61687	1.6152	1.61354	1.61196	1.6105	1.60918	1.60803	1.60706	1.60625	1.60563	1.60517	1.60486	1.6047	1.60465	1.60471	1.60485	1.60507	1.60537	1.60578	1.60636	1.60718	1.60832	1.60978	1.61147	1.61326	1.61503	1.61668	1.61816	1.61945	1.62057	1.62151	1.62231	1.62299	1.62357	1.62405	1.62445
64	1.63044	1.63041	1.63032	1.63017	1.62996	1.62966	1.62926	1.62874	1.62808	1.62731	1.62652	1.62586	1.62542	1.62521	1.62519	1.62534	1.62562	1.62603	1.62654	1.62714	1.62783	1.62855	1.62917	1.62947	1.62961	1.62975	1.62992	1.63013	1.63037	1.63066	1.63099	1.63135	1.63178	1.63226	1.63283	1.6335	1.63429	1.63522	1.6363	1.63751	1.6388	1.64011	1.64133	1.64236	1.64313	1.64364	1.64392	1.64404	1.64406
65	1.64483	1.64465	1.6441	1.64321	1.64203	1.64063	1.6391	1.63756	1.6361	1.63483	1.6338	1.63298	1.63234	1.63182	1.63139	1.63102	1.63071	1.63044	1.63021	1.63003	1.62992	1.62989	1.63009	1.63074	1.63167	1.63272	1.63386	1.63509	1.63639	1.63777	1.63922	1.64073	1.64227	1.64382	1.64535	1.64681	1.64816	1.64936	1.65039	1.65128	1.65206	1.65283	1.65369	1.65474	1.65603	1.65755	1.65924	1.66105	1.66289
66	1.65738	1.65731	1.65712	1.65687	1.65661	1.65639	1.6562	1.65605	1.65591	1.65579	1.65566	1.65554	1.6554	1.65525	1.6551	1.65494	1.65477	1.6546	1.65445	1.6543	1.65418	1.65408	1.65403	1.65401	1.65405	1.65414	1.65429	1.65449	1.65475	1.65506	1.65541	1.6558	1.65623	1.6567	1.65721	1.65779	1.65846	1.65925	1.6602	1.6613	1.66254	1.66388	1.66529	1.66671	1.66809	1.66935	1.67042	1.67124	1.67181
67	1.67105	1.6712	1.6716	1.6722	1.67292	1.67369	1.67448	1.67527	1.67604	1.6768	1.67754	1.67827	1.67901	1.67975	1.68051	1.68128	1.68205	1.68276	1.68326	1.68329	1.68299	1.68259	1.68217	1.68175	1.68136	1.68099	1.68065	1.68036	1.6801	1.67987	1.67966	1.67946	1.67922	1.67894	1.67862	1.67828	1.67792	1.67758	1.67727	1.67701	1.67681	1.67668	1.67663	1.6767	1.67691	1.67733	1.67801	1.67899	1.68028
68	1.68039	1.6805	1.68082	1.68132	1.68199	1.68277	1.68361	1.68444	1.68521	1.68585	1.68631	1.68656	1.6866	1.68646	1.68619	1.68583	1.68544	1.68509	1.68493	1.68518	1.68566	1.68609	1.68635	1.68642	1.68631	1.68607	1.68572	1.68531	1.68488	1.68446	1.6841	1.68384	1.68373	1.6838	1.68408	1.68455	1.6852	1.68599	1.68691	1.68792	1.68899	1.69011	1.69125	1.6924	1.69353	1.69465	1.69575	1.69681	1.69783
69	1.69721	1.69716	1.69702	1.69679	1.69648	1.69611	1.69571	1.69529	1.6949	1.69457	1.69434	1.69421	1.6942	1.69425	1.69433	1.6944	1.69444	1.69444	1.69443	1.69443	1.69451	1.69469	1.695	1.69541	1.69589	1.69639	1.6969	1.69741	1.69794	1.69848	1.69907	1.69971	1.70041	1.70117	1.70201	1.7029	1.70386	1.70489	1.70598	1.70715	1.70839	1.70972	1.71114	1.71265	1.71425	1.71592	1.71768	1.71949	1.72136
70	1.71594	1.71585	1.71559	1.71519	1.71467	1.71405	1.71335	1.71256	1.71169	1.71073	1.70971	1.70866	1.70762	1.70663	1.70573	1.70493	1.70427	1.70375	1.70337	1.70313	1.703	1.70297	1.70302	1.70313	1.70329	1.70348	1.70371	1.70398	1.7043	1.70468	1.70513	1.70567	1.70633	1.70711	1.70806	1.70917	1.71047	1.71197	1.71367	1.71554	1.71758	1.71975	1.72201	1.72431	1.72661	1.72883	1.73088	1.7326	1.7338
71	1.72488	1.72481	1.72459	1.72417	1.72353	1.72269	1.72171	1.72068	1.7197	1.71882	1.71806	1.71742	1.71691	1.71649	1.71616	1.71591	1.71574	1.71568	1.71574	1.71597	1.71641	1.71711	1.71813	1.71949	1.72121	1.72321	1.72541	1.72766	1.72981	1.73175	1.73342	1.73479	1.73576	1.73561	1.73478	1.73397	1.73328	1.73273	1.73235	1.73213	1.7321	1.73224	1.73256	1.73305	1.73369	1.73446	1.73535	1.7364	1.73762
72	1.73187	1.73187	1.73186	1.73188	1.73196	1.73219	1.73258	1.73313	1.73383	1.73465	1.73556	1.73651	1.73748	1.73842	1.73929	1.74008	1.74079	1.74141	1.74197	1.74249	1.74297	1.7434	1.74376	1.744	1.74404	1.7438	1.74327	1.74247	1.74149	1.74039	1.73925	1.73813	1.73719	1.73725	1.73792	1.73855	1.73909	1.73956	1.73996	1.7403	1.7406	1.74084	1.74105	1.74122	1.74138	1.74153	1.74173	1.74203	1.74251
73	1.73965	1.73957	1.73944	1.73943	1.73966	1.7401	1.74068	1.74133	1.74199	1.74265	1.7433	1.74396	1.74465	1.74541	1.74625	1.74717	1.74814	1.74912	1.75003	1.75084	1.75149	1.75199	1.75238	1.75276	1.7533	1.7542	1.75564	1.75771	1.76045	1.76309	1.76233	1.761	1.75967	1.7584	1.75721	1.75611	1.75511	1.75422	1.75346	1.75283	1.75235	1.75205	1.75194	1.75204	1.75237	1.75293	1.75371	1.75468	1.75575
74	1.74869	1.74901	1.74987	1.75103	1.75232	1.75362	1.75493	1.75629	1.75775	1.75936	1.76111	1.76301	1.76502	1.76713	1.76931	1.77149	1.77355	1.77496	1.77535	1.77526	1.77488	1.77425	1.7734	1.77236	1.77116	1.76984	1.76844	1.767	1.7656	1.765	1.76844	1.77293	1.77759	1.78197	1.7855	1.78769	1.78842	1.78805	1.78698	1.78552	1.78384	1.78207	1.78027	1.77848	1.77675	1.77511	1.7736	1.77227	1.77117
75	1.75694	1.75705	1.75739	1.75799	1.75889	1.7601	1.76156	1.7632	1.76493	1.76668	1.76838	1.76999	1.77146	1.77278	1.7739	1.77482	1.77564	1.77686	1.77879	1.78088	1.78292	1.78486	1.78667	1.78837	1.79004	1.79173	1.79347	1.79524	1.79701	1.79871	1.80023	1.80152	1.80254	1.80343	1.80436	1.80484	1.804	1.80269	1.80125	1.79978	1.79833	1.79692	1.79558	1.79432	1.79314	1.79206	1.79107	1.7902	1.78946
76	1.77704	1.77716	1.77751	1.77808	1.77885	1.77982	1.78096	1.78223	1.7836	1.78503	1.78647	1.78786	1.78915	1.79028	1.7912	1.79188	1.79232	1.79256	1.79269	1.79283	1.79311	1.79365	1.79455	1.79579	1.79731	1.79899	1.80074	1.80249	1.80416	1.80569	1.80698	1.8079	1.80827	1.80805	1.8075	1.80767	1.8096	1.81222	1.81492	1.81746	1.81971	1.82156	1.82274	1.82272	1.82127	1.81895	1.8163	1.81356	1.81083
77	1.86088	1.86043	1.85917	1.85729	1.85495	1.85232	1.8495	1.84659	1.84365	1.84074	1.83794	1.8353	1.83288	1.83074	1.82892	1.82747	1.8264	1.82569	1.8253	1.82517	1.82521	1.82535	1.82549	1.82557	1.82551	1.82527	1.8248	1.82413	1.82331	1.82245	1.82175	1.82151	1.82207	1.82361	1.826	1.8288	1.83129	1.83299	1.8339	1.8341	1.83359	1.83247	1.83114	1.83029	1.83032	1.83069	1.83084	1.83037	1.82898
78	1.87464	1.87461	1.87441	1.87378	1.87255	1.87068	1.86833	1.86567	1.86287	1.86007	1.85735	1.8548	1.85248	1.85044	1.84873	1.84739	1.84641	1.84579	1.84545	1.84533	1.84527	1.84514	1.8448	1.84416	1.84321	1.84199	1.84062	1.83921	1.83785	1.83666	1.83572	1.83511	1.83491	1.83517	1.83598	1.83755	1.84017	1.84363	1.84685	1.84882	1.84968	1.85013	1.85058	1.85108	1.85153	1.85175	1.84981	1.84623	1.84303
79	1.89077	1.89046	1.88968	1.88874	1.88791	1.8873	1.88686	1.88644	1.88597	1.88536	1.88459	1.88364	1.88252	1.88124	1.87982	1.87828	1.87668	1.87505	1.87346	1.872	1.87077	1.86988	1.86943	1.86948	1.87002	1.87095	1.87215	1.87349	1.87485	1.8761	1.87709	1.87755	1.87716	1.87593	1.8741	1.87203	1.87015	1.86906	1.86946	1.87123	1.87141	1.86914	1.86589	1.86217	1.85821	1.85426	1.85231	1.85199	1.85126
80	1.91801	1.91777	1.91732	1.91686	1.91635	1.91574	1.91501	1.91411	1.91303	1.91177	1.91032	1.90869	1.9069	1.90497	1.90291	1.90076	1.89855	1.89631	1.89408	1.89189	1.8898	1.88784	1.88607	1.88454	1.88328	1.88234	1.88171	1.88138	1.88129	1.88135	1.88146	1.88165	1.88203	1.88251	1.88288	1.88293	1.88251	1.88159	1.88033	1.87963	1.88205	1.88698	1.88687	1.88432	1.88182	1.87927	1.87508	1.86888	1.86285
81	1.92135	1.92213	1.92408	1.92677	1.92995	1.93345	1.93712	1.94088	1.94462	1.94825	1.95165	1.95463	1.95679	1.9577	1.95743	1.95641	1.95491	1.95303	1.95084	1.94839	1.94571	1.94282	1.93974	1.93651	1.93315	1.9297	1.92621	1.92277	1.91945	1.91639	1.91372	1.91153	1.90983	1.90841	1.9069	1.90504	1.90289	1.90059	1.89818	1.89565	1.89301	1.89069	1.89332	1.89465	1.89048	1.88449	1.88014	1.87845	1.87775
82	1.95887	1.95894	1.95913	1.95945	1.95987	1.96038	1.96094	1.96151	1.96204	1.9625	1.96287	1.96325	1.96392	1.96522	1.96696	1.96855	1.96958	1.96972	1.96885	1.967	1.96435	1.96113	1.95753	1.95369	1.94972	1.9457	1.94168	1.93772	1.93384	1.93009	1.9265	1.92315	1.92017	1.91778	1.91629	1.91581	1.91613	1.91692	1.91788	1.91858	1.91811	1.91531	1.91119	1.90957	1.91219	1.91522	1.91653	1.91548	1.91243
83	1.99506	1.99509	1.99519	1.99534	1.99557	1.99588	1.99628	1.99679	1.99743	1.99821	1.9991	2.00003	2.00085	2.00135	2.00141	2.00114	2.00087	2.00097	2.00172	2.00317	2.00523	2.00773	2.01049	2.01319	2.01486	2.01256	2.00731	2.00139	1.99533	1.98927	1.98327	1.97739	1.97165	1.96609	1.96074	1.95559	1.95062	1.94574	1.9409	1.93626	1.93267	1.93151	1.93261	1.93478	1.93703	1.93844	1.9388	1.93893	1.93872
[truncated: 131 more columns]

## Sheet: Fig. S2f (DeepH-E3)
index of k-point index of band	1(Gamma)	2	3	4	5	6	7	8	9	10	11	12	13	14	15	16	17	18	19	20(K)	21(K)	22	23	24	25	26	27	28	29	30(M)	31(M)	32	33	34	35	36	37	38	39	40	41	42	43	44	45	46	47(Gamma)
1	-1.99998	-1.98304	-1.96783	-1.97305	-1.95716	-1.93492	-1.90534	-1.87869	-1.86923	-1.85958	-1.85015	-1.8414	-1.83361	-1.82688	-1.78734	-1.78604	-1.75998	-1.75602	-1.70904	-1.7106	-1.7106	-1.74269	-1.7545	-1.75685	-1.75867	-1.75827	-1.75662	-1.75534	-1.75467	-1.75447	-1.75447	-1.75604	-1.76003	-1.76516	-1.77057	-1.77599	-1.81231	-1.81927	-1.82744	-1.89823	-1.90651	-1.95756	-1.95619	-1.97586	-1.9684	-1.98231	-1.99998
2	-1.97912	-1.96335	-1.95526	-1.95626	-1.93354	-1.91427	-1.88769	-1.84135	-1.83052	-1.81995	-1.81018	-1.80169	-1.79494	-1.79019	-1.769	-1.76435	-1.74594	-1.74554	-1.69256	-1.69385	-1.69385	-1.71129	-1.74035	-1.73766	-1.73445	-1.7309	-1.72751	-1.72494	-1.72354	-1.72316	-1.72316	-1.72613	-1.73103	-1.73624	-1.74179	-1.7475	-1.7815	-1.78733	-1.79374	-1.87364	-1.88155	-1.93002	-1.93513	-1.95323	-1.95183	-1.9638	-1.97912
3	-1.96179	-1.95316	-1.93478	-1.93349	-1.92127	-1.89599	-1.85192	-1.80826	-1.80094	-1.79447	-1.7888	-1.78367	-1.77875	-1.77384	-1.74906	-1.74704	-1.70737	-1.70782	-1.68651	-1.68724	-1.68724	-1.69097	-1.71033	-1.7081	-1.70551	-1.7042	-1.70629	-1.70958	-1.71183	-1.71257	-1.71257	-1.70997	-1.70934	-1.71316	-1.71974	-1.72826	-1.75311	-1.75925	-1.76863	-1.83654	-1.84611	-1.91475	-1.92223	-1.93854	-1.93839	-1.95109	-1.96179
4	-1.95046	-1.93893	-1.93001	-1.92624	-1.90337	-1.86169	-1.81626	-1.78936	-1.78144	-1.77389	-1.76695	-1.76091	-1.75595	-1.75203	-1.71108	-1.70837	-1.69385	-1.69208	-1.66924	-1.67212	-1.67212	-1.68556	-1.68966	-1.69166	-1.69538	-1.69887	-1.69957	-1.69851	-1.69731	-1.69679	-1.69679	-1.69554	-1.68983	-1.68161	-1.67586	-1.67453	-1.73803	-1.74728	-1.75215	-1.80093	-1.80919	-1.88999	-1.89836	-1.92839	-1.93292	-1.94056	-1.95046
5	-1.94307	-1.93213	-1.91394	-1.90951	-1.87008	-1.82461	-1.79751	-1.73295	-1.73315	-1.73187	-1.72904	-1.72487	-1.71997	-1.71515	-1.70327	-1.69788	-1.68639	-1.68665	-1.65441	-1.65702	-1.65702	-1.67209	-1.68444	-1.68272	-1.68108	-1.67858	-1.67348	-1.66591	-1.6575	-1.65282	-1.65282	-1.65297	-1.6533	-1.65348	-1.65338	-1.65532	-1.67627	-1.67944	-1.68301	-1.7807	-1.79301	-1.85563	-1.86456	-1.90602	-1.91221	-1.9332	-1.94307
6	-1.93262	-1.91625	-1.88051	-1.87653	-1.83293	-1.8058	-1.73141	-1.72787	-1.72809	-1.72679	-1.72411	-1.72019	-1.71514	-1.70928	-1.68368	-1.68528	-1.65694	-1.66357	-1.64284	-1.63898	-1.63898	-1.65614	-1.6712	-1.66943	-1.66629	-1.6611	-1.65433	-1.6472	-1.64204	-1.6409	-1.6409	-1.64107	-1.64172	-1.64366	-1.64804	-1.65227	-1.66085	-1.6661	-1.67072	-1.75225	-1.7492	-1.81874	-1.82908	-1.87225	-1.87798	-1.91589	-1.93262
7	-1.91687	-1.88211	-1.84751	-1.84074	-1.81399	-1.72872	-1.72599	-1.68278	-1.6813	-1.68017	-1.67962	-1.67978	-1.68062	-1.68201	-1.65457	-1.65523	-1.65222	-1.6532	-1.49084	-1.49175	-1.49175	-1.63998	-1.65289	-1.64766	-1.64006	-1.63054	-1.62038	-1.61152	-1.60849	-1.61094	-1.61094	-1.61154	-1.6165	-1.62224	-1.62266	-1.6213	-1.65385	-1.65595	-1.65866	-1.68643	-1.68946	-1.80409	-1.81347	-1.83893	-1.84704	-1.88132	-1.91687
8	-1.88238	-1.85241	-1.82806	-1.82164	-1.72504	-1.72232	-1.68432	-1.65661	-1.65524	-1.65417	-1.65346	-1.65316	-1.65331	-1.65384	-1.63278	-1.64411	-1.63565	-1.64204	-1.482	-1.47727	-1.47727	-1.49366	-1.63849	-1.6332	-1.62479	-1.61465	-1.60415	-1.59671	-1.60125	-1.60134	-1.60134	-1.60658	-1.61106	-1.61231	-1.61247	-1.60828	-1.62245	-1.62474	-1.62757	-1.6748	-1.6784	-1.7438	-1.73661	-1.82139	-1.82785	-1.8524	-1.88238
9	-1.85428	-1.83239	-1.71586	-1.72061	-1.71677	-1.68574	-1.65831	-1.62795	-1.62163	-1.61436	-1.60639	-1.60101	-1.60754	-1.6201	-1.61204	-1.62534	-1.50643	-1.49663	-1.4616	-1.46312	-1.46312	-1.48385	-1.50656	-1.52351	-1.5414	-1.55918	-1.57599	-1.58879	-1.58648	-1.5845	-1.5845	-1.57917	-1.57182	-1.57362	-1.58157	-1.5887	-1.6029	-1.6055	-1.60977	-1.66171	-1.66476	-1.69198	-1.69378	-1.72833	-1.71992	-1.8323	-1.85428
10	-1.83392	-1.71177	-1.70028	-1.70934	-1.68708	-1.66047	-1.63371	-1.59223	-1.58371	-1.57908	-1.58025	-1.58549	-1.5877	-1.59757	-1.53474	-1.51969	-1.49792	-1.48903	-1.43784	-1.44066	-1.44066	-1.4578	-1.48874	-1.49686	-1.50866	-1.52185	-1.53425	-1.54353	-1.54727	-1.54717	-1.54717	-1.55185	-1.55998	-1.56079	-1.5564	-1.55176	-1.59131	-1.58629	-1.58248	-1.63079	-1.63425	-1.68153	-1.68421	-1.69455	-1.69419	-1.71297	-1.83392
11	-1.71003	-1.69382	-1.69056	-1.68865	-1.66317	-1.63927	-1.6021	-1.58414	-1.57492	-1.56449	-1.55371	-1.54508	-1.55284	-1.54812	-1.51642	-1.50729	-1.47823	-1.46661	-1.43385	-1.42703	-1.42703	-1.44179	-1.45923	-1.46941	-1.48082	-1.49259	-1.50427	-1.51493	-1.52304	-1.5263	-1.5263	-1.52444	-1.51952	-1.51152	-1.50266	-1.50411	-1.54563	-1.53848	-1.54437	-1.61345	-1.61642	-1.66735	-1.66896	-1.68638	-1.68736	-1.69394	-1.71003
12	-1.69416	-1.68881	-1.66854	-1.66604	-1.64447	-1.61191	-1.5931	-1.55614	-1.54483	-1.53954	-1.53826	-1.54002	-1.53383	-1.52525	-1.50327	-1.49116	-1.44818	-1.44213	-1.41036	-1.41297	-1.41297	-1.43516	-1.44717	-1.44859	-1.46069	-1.47436	-1.4882	-1.50131	-1.51208	-1.51677	-1.51677	-1.51157	-1.5005	-1.48879	-1.48772	-1.48893	-1.51498	-1.52738	-1.53289	-1.58171	-1.58468	-1.63776	-1.64116	-1.66931	-1.66908	-1.68548	-1.69416
13	-1.68289	-1.67096	-1.65308	-1.64899	-1.62204	-1.60225	-1.56825	-1.54401	-1.53658	-1.52863	-1.52594	-1.53267	-1.52482	-1.51452	-1.46942	-1.45858	-1.44144	-1.43391	-1.40652	-1.40292	-1.40292	-1.41413	-1.43873	-1.44554	-1.44582	-1.44857	-1.45429	-1.46135	-1.46714	-1.46937	-1.46937	-1.47064	-1.47437	-1.48017	-1.479	-1.47426	-1.49257	-1.50038	-1.51046	-1.55922	-1.57425	-1.61906	-1.62282	-1.64455	-1.64981	-1.67046	-1.68289
14	-1.67231	-1.65822	-1.64075	-1.63223	-1.61025	-1.58053	-1.55648	-1.53171	-1.52058	-1.51078	-1.50749	-1.50025	-1.49027	-1.47995	-1.45705	-1.44878	-1.42553	-1.42275	-1.38853	-1.38069	-1.38069	-1.4026	-1.41897	-1.41938	-1.41836	-1.41686	-1.41494	-1.413	-1.41158	-1.41106	-1.41106	-1.41364	-1.42039	-1.42885	-1.43674	-1.44773	-1.47372	-1.48557	-1.4954	-1.54033	-1.55184	-1.59643	-1.61184	-1.63285	-1.64375	-1.65862	-1.67231
15	-1.6634	-1.64658	-1.63006	-1.6179	-1.59521	-1.57129	-1.53994	-1.51005	-1.49298	-1.48782	-1.4945	-1.48656	-1.47654	-1.46646	-1.43028	-1.42652	-1.39284	-1.40105	-1.35349	-1.36255	-1.36255	-1.38395	-1.40292	-1.40312	-1.40063	-1.397	-1.39357	-1.39083	-1.38898	-1.3883	-1.3883	-1.39213	-1.40168	-1.41418	-1.42673	-1.43381	-1.45721	-1.4663	-1.47822	-1.52599	-1.5424	-1.58472	-1.59635	-1.6221	-1.63193	-1.64754	-1.6634
16	-1.64786	-1.63915	-1.61776	-1.60977	-1.5837	-1.5459	-1.52714	-1.49421	-1.48341	-1.47791	-1.46797	-1.45741	-1.4467	-1.43726	-1.39223	-1.38695	-1.37944	-1.38368	-1.32488	-1.32209	-1.32209	-1.35252	-1.37932	-1.37249	-1.36779	-1.36778	-1.36874	-1.36852	-1.36791	-1.36764	-1.36764	-1.37132	-1.3813	-1.39479	-1.40913	-1.42091	-1.44379	-1.45536	-1.46877	-1.50788	-1.52479	-1.56446	-1.57683	-1.60978	-1.6181	-1.63955	-1.64786
17	-1.64171	-1.62383	-1.60349	-1.59431	-1.558	-1.54351	-1.50727	-1.43813	-1.46041	-1.46833	-1.45362	-1.43645	-1.41971	-1.40445	-1.37656	-1.3781	-1.34372	-1.34484	-1.30336	-1.30177	-1.30177	-1.32733	-1.34016	-1.34667	-1.3528	-1.35233	-1.3491	-1.34661	-1.34539	-1.34505	-1.34505	-1.35145	-1.36412	-1.37891	-1.39457	-1.40802	-1.43091	-1.42981	-1.41497	-1.48776	-1.50077	-1.55729	-1.56819	-1.59011	-1.60159	-1.6238	-1.64171
18	-1.62686	-1.60862	-1.57539	-1.56881	-1.5511	-1.51951	-1.41855	-1.4301	-1.44165	-1.43773	-1.42509	-1.41	-1.3952	-1.38275	-1.35008	-1.34766	-1.32375	-1.32718	-1.28429	-1.29083	-1.29083	-1.30048	-1.33569	-1.32853	-1.32377	-1.32267	-1.32314	-1.32377	-1.32405	-1.3241	-1.3241	-1.31838	-1.30636	-1.29174	-1.27615	-1.26052	-1.40607	-1.39245	-1.37572	-1.46463	-1.44275	-1.54008	-1.55138	-1.57366	-1.57694	-1.6082	-1.62686
19	-1.60997	-1.57873	-1.56031	-1.55601	-1.52958	-1.39754	-1.40543	-1.29741	-1.30408	-1.31148	-1.31958	-1.32831	-1.33737	-1.34573	-1.31535	-1.3194	-1.30712	-1.30653	-1.22889	-1.22753	-1.22753	-1.28477	-1.29689	-1.2923	-1.28892	-1.28808	-1.28955	-1.29201	-1.29406	-1.29483	-1.29483	-1.2898	-1.27864	-1.26621	-1.25424	-1.24285	-1.24546	-1.23147	-1.21953	-1.39689	-1.37777	-1.51293	-1.52361	-1.55852	-1.56234	-1.57902	-1.60997
20	-1.57975	-1.56332	-1.54176	-1.53698	-1.37584	-1.37794	-1.29142	-1.26833	-1.27416	-1.28061	-1.2876	-1.29497	-1.30244	-1.30951	-1.28957	-1.30082	-1.27122	-1.27614	-1.19433	-1.19273	-1.19273	-1.22978	-1.27601	-1.2666	-1.26265	-1.26415	-1.26614	-1.26754	-1.26842	-1.26873	-1.26873	-1.26571	-1.25745	-1.24549	-1.23142	-1.2165	-1.23201	-1.22181	-1.2121	-1.35793	-1.33987	-1.41672	-1.38997	-1.5325	-1.53929	-1.56398	-1.57975
21	-1.5644	-1.54435	-1.33748	-1.35513	-1.35008	-1.28602	-1.26316	-1.19202	-1.20506	-1.21921	-1.23392	-1.24869	-1.26309	-1.27677	-1.26401	-1.26913	-1.24246	-1.23782	-1.17266	-1.1777	-1.1777	-1.20299	-1.2354	-1.23847	-1.23699	-1.24072	-1.24472	-1.24742	-1.2489	-1.24936	-1.24936	-1.24662	-1.23883	-1.22706	-1.21267	-1.19716	-1.20146	-1.18672	-1.17275	-1.21178	-1.2093	-1.35812	-1.33799	-1.36456	-1.34274	-1.54365	-1.5644
22	-1.54516	-1.32546	-1.29643	-1.3226	-1.28106	-1.25864	-1.18081	-1.17407	-1.18516	-1.19787	-1.21196	-1.22669	-1.24114	-1.25415	-1.23032	-1.23849	-1.17736	-1.18786	-0.929523	-0.928519	-0.928519	-1.16363	-1.21341	-1.22193	-1.22148	-1.20294	-1.17822	-1.15226	-1.12767	-1.1135	-1.1135	-1.11393	-1.11519	-1.1172	-1.11979	-1.12261	-1.18224	-1.1701	-1.16299	-1.20216	-1.19284	-1.32197	-1.30465	-1.31717	-1.29566	-1.32715	-1.54516
23	-1.32122	-1.27433	-1.27131	-1.27627	-1.25473	-1.1724	-1.16427	-1.15921	-1.17068	-1.18165	-1.19189	-1.20172	-1.21139	-1.22099	-1.15374	-1.16569	-1.15099	-1.16233	-0.886358	-0.880201	-0.880201	-0.932458	-1.14144	-1.1164	-1.09036	-1.06443	-1.04123	-1.04338	-1.06373	-1.07681	-1.07681	-1.07733	-1.07887	-1.08142	-1.08493	-1.0893	-1.12493	-1.12533	-1.12241	-1.16132	-1.15987	-1.2117	-1.2178	-1.28844	-1.27448	-1.27547	-1.32122
24	-1.26667	-1.26623	-1.24782	-1.25127	-1.1686	-1.15605	-1.14827	-1.09006	-1.0937	-1.10089	-1.10972	-1.11968	-1.13049	-1.14192	-1.12779	-1.13936	-0.941148	-0.934088	-0.862288	-0.867168	-0.867168	-0.881766	-0.942271	-0.956678	-0.974147	-0.993483	-1.01199	-1.00692	-0.984489	-0.965379	-0.965379	-0.965971	-0.967739	-0.970661	-0.974709	-0.979869	-1.09438	-1.09983	-1.1047	-1.1592	-1.14873	-1.18662	-1.18599	-1.22593	-1.23401	-1.26525	-1.26667
25	-1.26125	-1.24329	-1.18657	-1.17282	-1.15333	-1.13955	-1.09618	-1.07321	-1.07413	-1.07949	-1.08698	-1.09587	-1.10581	-1.11652	-0.960542	-0.950077	-0.904329	-0.894675	-0.838634	-0.838131	-0.838131	-0.863397	-0.883351	-0.884294	-0.886718	-0.893244	-0.904985	-0.920914	-0.939752	-0.957341	-0.957341	-0.957852	-0.95939	-0.961968	-0.965625	-0.970471	-0.986214	-0.994204	-1.00577	-1.11957	-1.12123	-1.1584	-1.15654	-1.1911	-1.19983	-1.23859	-1.26125
26	-1.23858	-1.20481	-1.17953	-1.16361	-1.1354	-1.11014	-1.07721	-1.05845	-1.04621	-1.03053	-1.01471	-0.999565	-0.9854	-0.972356	-0.927067	-0.915143	-0.857485	-0.857306	0.748306	0.746982	0.746982	-0.840102	-0.857898	-0.85333	-0.856288	-0.860664	-0.862707	-0.863267	-0.863308	-0.863281	-0.863281	-0.868861	-0.880637	-0.894884	-0.910629	-0.927393	-0.976809	-0.985253	-0.995431	-1.10543	-1.10013	-1.14011	-1.13385	-1.15939	-1.17385	-1.21002	-1.23858
27	-1.21656	-1.19392	-1.12816	-1.13219	-1.12083	-1.08602	-1.06356	-1.03596	-1.01949	-1.00224	-0.985375	-0.969295	-0.954171	-0.940082	-0.871514	-0.863042	-0.835215	-0.838838	1.06616	1.06773	1.06773	0.749245	-0.84398	-0.848964	-0.847642	-0.844176	-0.841398	-0.839408	-0.838216	-0.837819	-0.837819	-0.833375	-0.824987	-0.816314	-0.80819	-0.80081	-0.944508	-0.960559	-0.97351	-1.02248	-1.0411	-1.12276	-1.12363	-1.1312	-1.12976	-1.19185	-1.21656
28	-1.20037	-1.125	-1.12267	-1.12346	-1.09689	-1.06451	-1.04781	-0.959193	-0.945971	-0.932488	-0.919036	-0.905905	-0.893388	-0.881803	-0.820241	-0.828152	0.759542	0.752546	1.0949	1.09753	1.09753	1.07073	0.754913	0.76396	0.776284	0.791701	0.809942	0.830611	0.85288	0.869474	0.869474	0.870378	0.873076	0.877522	0.883642	0.891326	-0.794212	-0.788383	-0.783291	-1.00507	-1.01424	-1.09721	-1.10204	-1.12497	-1.12206	-1.12597	-1.20037
29	-1.12365	-1.12113	-1.10036	-1.10139	-1.06231	-1.05159	-0.971849	-0.778332	-0.782458	-0.787198	-0.792569	-0.798584	-0.805238	-0.812496	0.780966	0.769095	1.05363	1.06086	1.1329	1.1303	1.1303	1.0871	1.0651	1.04387	1.01846	0.991286	0.963386	0.935582	0.90895	0.890887	0.890887	0.891802	0.894534	0.899041	0.905252	0.91307	0.900427	0.91075	0.922024	-0.983253	-0.991287	-1.05609	-1.06086	-1.10492	-1.10257	-1.12042	-1.12365
30	-1.12062	-1.0984	-1.06026	-1.06032	-1.05233	-0.983614	-0.774802	0.903476	0.884297	0.864957	0.845954	0.827704	0.810571	0.794888	1.03752	1.04562	1.08424	1.09045	1.15358	1.15779	1.15779	1.13269	1.07699	1.07662	1.07668	1.07637	1.07586	1.07536	1.07499	1.07486	1.07486	1.07345	1.06959	1.06418	1.05809	1.05199	0.922365	0.932977	0.944711	-0.778901	-0.775175	-1.02338	-1.03241	-1.05897	-1.05766	-1.09919	-1.12062
31	-1.09756	-1.06141	-1.05116	-1.05238	-0.994146	-0.771848	0.921855	1.00588	1.00619	1.0082	1.01175	1.01665	1.02273	1.02977	1.06906	1.07688	1.12924	1.13279	1.19298	1.19006	1.19006	1.16037	1.13461	1.13626	1.1377	1.13898	1.14012	1.14108	1.14173	1.14197	1.14197	1.14178	1.14078	1.13836	1.13471	1.13045	1.0463	1.04131	1.03723	0.933863	0.945681	-0.998386	-1.00462	-1.04082	-1.04697	-1.06015	-1.09756
32	-1.06202	-1.04934	-1.01014	-1.0031	-0.769454	0.938615	1.00747	1.03334	1.03479	1.03773	1.04202	1.04752	1.05402	1.0613	1.11647	1.12334	1.15078	1.15111	1.20715	1.20884	1.20884	1.18783	1.16325	1.16526	1.16629	1.16661	1.16648	1.1661	1.16572	1.16556	1.16556	1.16556	1.16516	1.16261	1.15679	1.14917	1.12614	1.12209	1.11829	0.957334	0.970584	-0.772082	-0.76959	-1.00977	-1.01355	-1.04857	-1.06202
33	-1.04849	-1.01483	-0.766295	-0.767607	0.952815	1.01118	1.03352	1.08765	1.08806	1.08986	1.09304	1.09751	1.10309	1.10954	1.15188	1.15143	1.19117	1.19325	1.22093	1.21739	1.21739	1.20768	1.18725	1.18751	1.18732	1.18636	1.18508	1.18393	1.18317	1.18291	1.18291	1.18145	1.17814	1.17545	1.17408	1.17216	1.14099	1.13305	1.12611	1.03429	1.03287	0.956598	0.965492	-0.767678	-0.766324	-1.01579	-1.04849
34	-1.01651	-0.765511	0.97117	0.96372	1.01708	1.03545	1.08854	1.13391	1.13805	1.14179	1.14514	1.14802	1.15022	1.15154	1.18178	1.18716	1.20436	1.20557	1.23728	1.23281	1.23281	1.22033	1.20686	1.20698	1.20795	1.20853	1.20817	1.20752	1.20704	1.20688	1.20688	1.20638	1.20482	1.20265	1.20049	1.19696	1.169	1.16475	1.15909	1.11448	1.11078	0.984199	0.997974	0.971549	0.974915	-0.765518	-1.01651
35	-0.76525	0.975448	1.03212	1.02456	1.03936	1.09046	1.12921	1.1487	1.15319	1.15681	1.16065	1.1651	1.17024	1.17592	1.20103	1.20301	1.22569	1.2246	1.24376	1.24886	1.24886	1.23642	1.22226	1.22239	1.22173	1.22219	1.22399	1.22605	1.22755	1.22811	1.22811	1.22738	1.22521	1.22132	1.21593	1.21129	1.18969	1.18033	1.17138	1.12082	1.1171	1.0336	1.03726	1.0117	1.02479	0.976427	-0.76525
36	0.97684	1.03788	1.05417	1.04555	1.09275	1.12382	1.14189	1.16178	1.16835	1.17549	1.18226	1.18831	1.19354	1.19786	1.22522	1.22547	1.23993	1.24058	1.26645	1.26833	1.26833	1.24669	1.23772	1.2379	1.23865	1.23963	1.24072	1.24178	1.24248	1.24268	1.24268	1.24177	1.24009	1.23789	1.235	1.23137	1.20982	1.20962	1.20821	1.15131	1.14221	1.1077	1.10507	1.04419	1.05366	1.03553	0.97684
37	1.04011	1.06412	1.09194	1.09395	1.11788	1.13295	1.15699	1.19371	1.20384	1.2132	1.22037	1.22428	1.2255	1.22542	1.24065	1.24027	1.24725	1.24298	1.27632	1.27634	1.27634	1.26517	1.24745	1.24943	1.25043	1.25049	1.24969	1.24847	1.24747	1.24713	1.24713	1.24886	1.25211	1.25477	1.25514	1.25244	1.22706	1.22216	1.21668	1.16466	1.15988	1.11402	1.11072	1.10175	1.09655	1.06395	1.04011
38	1.07026	1.0877	1.10256	1.11141	1.12312	1.15341	1.18403	1.2181	1.22404	1.2289	1.23288	1.2365	1.23921	1.24049	1.24784	1.24827	1.26318	1.26331	1.29722	1.29776	1.29776	1.276	1.26385	1.26478	1.26636	1.26753	1.26862	1.26968	1.27041	1.27067	1.27067	1.27022	1.2691	1.26782	1.26693	1.26635	1.24714	1.24004	1.23232	1.20362	1.19494	1.13317	1.12501	1.10635	1.10007	1.08976	1.07026
39	1.08486	1.09372	1.11109	1.11441	1.14954	1.17585	1.21158	1.2285	1.23173	1.23511	1.23863	1.24189	1.24463	1.24664	1.26929	1.26646	1.28256	1.27896	1.30885	1.3083	1.3083	1.29719	1.27602	1.27687	1.27943	1.28323	1.28687	1.28929	1.29001	1.29004	1.29004	1.28973	1.28897	1.2878	1.285	1.28017	1.26517	1.26227	1.2574	1.21097	1.20596	1.15567	1.15081	1.11848	1.11413	1.09275	1.08486
40	1.08903	1.11066	1.14033	1.14488	1.16988	1.20513	1.22517	1.25607	1.26084	1.26351	1.26542	1.26726	1.26906	1.27006	1.2888	1.28628	1.29803	1.29754	1.3232	1.32309	1.32309	1.30922	1.29632	1.29574	1.29571	1.29565	1.295	1.29448	1.29489	1.29528	1.29528	1.29534	1.29521	1.2943	1.29368	1.29436	1.27488	1.27064	1.26786	1.22558	1.22039	1.18453	1.17511	1.14488	1.13968	1.11156	1.08903
41	1.11066	1.13733	1.16402	1.16613	1.19932	1.22154	1.24863	1.26849	1.27413	1.28043	1.2855	1.28841	1.28955	1.28967	1.29926	1.29855	1.31065	1.30969	1.34375	1.34316	1.34316	1.32155	1.31005	1.3098	1.30911	1.30913	1.31031	1.31185	1.31289	1.31323	1.31323	1.31195	1.30944	1.30787	1.30792	1.30815	1.29525	1.29539	1.29408	1.25157	1.24547	1.20142	1.19715	1.16858	1.16494	1.13704	1.11066
42	1.13641	1.16298	1.18938	1.1942	1.21737	1.23999	1.2646	1.28705	1.2904	1.29317	1.29558	1.29778	1.29932	1.29976	1.31317	1.31175	1.32629	1.32418	1.35672	1.35522	1.35522	1.34532	1.32221	1.32475	1.32793	1.33071	1.33219	1.33223	1.3318	1.33161	1.33161	1.33237	1.33335	1.33243	1.32965	1.32656	1.30694	1.30375	1.29946	1.26555	1.26312	1.21585	1.21153	1.19296	1.18868	1.16318	1.13641
43	1.16267	1.1853	1.20928	1.21286	1.23191	1.26167	1.28331	1.295	1.29801	1.3018	1.30618	1.31048	1.31347	1.31421	1.33261	1.32948	1.34342	1.34379	1.37168	1.37172	1.37172	1.35734	1.34671	1.3472	1.34699	1.34683	1.3479	1.34974	1.34863	1.34796	1.34796	1.34668	1.34426	1.34275	1.3421	1.34129	1.3237	1.32095	1.31842	1.29015	1.28462	1.2394	1.23364	1.20808	1.20651	1.18508	1.16267
44	1.18363	1.20754	1.22184	1.22577	1.259	1.2796	1.29267	1.31648	1.31963	1.32292	1.32598	1.32873	1.33142	1.33334	1.34297	1.34293	1.35815	1.35802	1.37926	1.37952	1.37952	1.37114	1.35973	1.36119	1.36025	1.35738	1.35413	1.35207	1.35398	1.35512	1.35512	1.35582	1.35678	1.35691	1.35657	1.35639	1.34096	1.34176	1.34269	1.29624	1.29426	1.2605	1.25785	1.22837	1.2238	1.20669	1.18363
45	1.20712	1.21963	1.25417	1.25644	1.27631	1.29084	1.31377	1.33737	1.34097	1.34287	1.34441	1.34547	1.34527	1.34416	1.3541	1.35653	1.36918	1.37078	1.38433	1.38525	1.38525	1.3798	1.37019	1.36875	1.36801	1.36809	1.36816	1.36798	1.36763	1.36742	1.36742	1.36736	1.36752	1.36834	1.36926	1.36919	1.35601	1.35501	1.3536	1.31625	1.31446	1.27943	1.27532	1.25545	1.25356	1.22033	1.20712
46	1.2189	1.25255	1.27174	1.27366	1.28938	1.31157	1.33267	1.34315	1.3453	1.34867	1.35156	1.35357	1.35465	1.35332	1.36463	1.36718	1.37976	1.37935	1.40368	1.40415	1.40415	1.38537	1.38109	1.3834	1.38363	1.3826	1.38092	1.37923	1.37808	1.37769	1.37769	1.37765	1.37726	1.3763	1.37531	1.37529	1.36806	1.3662	1.36398	1.3421	1.33961	1.29257	1.29102	1.27253	1.27097	1.25236	1.2189
47	1.25195	1.2706	1.28745	1.28826	1.30979	1.32802	1.34159	1.35868	1.36073	1.36214	1.36234	1.3611	1.35965	1.36163	1.37769	1.37917	1.38215	1.38313	1.43734	1.43671	1.43671	1.40335	1.38575	1.38822	1.39568	1.39766	1.39734	1.39703	1.39669	1.39653	1.39653	1.39672	1.3973	1.39805	1.39837	1.39779	1.37639	1.37749	1.37686	1.35153	1.34757	1.31296	1.31162	1.2896	1.2883	1.27035	1.25195
48	1.27022	1.28696	1.30711	1.30831	1.32391	1.33932	1.35667	1.37939	1.3778	1.37553	1.37394	1.37357	1.37443	1.376	1.38575	1.38305	1.4009	1.40256	1.493	1.49531	1.49531	1.43588	1.40189	1.40012	1.39872	1.40602	1.41638	1.4251	1.43079	1.43275	1.43275	1.43258	1.43195	1.43084	1.42969	1.42878	1.3965	1.39552	1.39598	1.36247	1.3622	1.33601	1.33182	1.31024	1.30858	1.28724	1.27022
49	1.2868	1.3063	1.31811	1.32058	1.336	1.35523	1.37861	1.39533	1.3954	1.39449	1.39284	1.3917	1.39137	1.38914	1.39687	1.39892	1.43814	1.43778	1.52531	1.52424	1.52424	1.49718	1.43489	1.43402	1.43379	1.43497	1.43818	1.44299	1.44715	1.44867	1.44867	1.44908	1.45048	1.45287	1.45552	1.45731	1.42791	1.4268	1.42566	1.37418	1.37086	1.34168	1.33494	1.32608	1.32036	1.30682	1.2868
50	1.30601	1.31653	1.32857	1.33211	1.35452	1.37527	1.39547	1.42114	1.41525	1.40967	1.40447	1.39966	1.39575	1.39518	1.43908	1.43854	1.49014	1.49116	1.53673	1.5337	1.5337	1.52646	1.49738	1.49537	1.49127	1.48598	1.48082	1.47745	1.4769	1.47735	1.47735	1.47748	1.47771	1.47788	1.47834	1.47986	1.45748	1.45619	1.45403	1.39718	1.39752	1.36144	1.35942	1.33008	1.32739	1.31698	1.30601
51	1.31597	1.32618	1.35416	1.35428	1.37101	1.39656	1.42706	1.44419	1.44376	1.4433	1.44264	1.44174	1.44074	1.43982	1.49136	1.49017	1.52369	1.52501	1.54745	1.54959	1.54959	1.53742	1.52723	1.5258	1.52151	1.51497	1.50746	1.50035	1.49536	1.4938	1.4938	1.49405	1.49487	1.49638	1.49857	1.50134	1.48274	1.48592	1.48788	1.42548	1.42731	1.36838	1.36692	1.35721	1.35544	1.32586	1.31597
52	1.32537	1.35402	1.36489	1.36733	1.39797	1.43264	1.44475	1.49799	1.50001	1.50106	1.501	1.49933	1.4965	1.4936	1.51913	1.5216	1.53704	1.53777	1.56656	1.56741	1.56741	1.54878	1.54124	1.5435	1.54315	1.54163	1.53819	1.53201	1.52459	1.52087	1.52087	1.52161	1.52375	1.5271	1.53124	1.53537	1.50485	1.5097	1.51644	1.45152	1.44912	1.39719	1.39727	1.36564	1.36445	1.35433	1.32537
53	1.35395	1.36368	1.39966	1.39906	1.43743	1.44549	1.49464	1.52238	1.5224	1.51837	1.515	1.51385	1.51473	1.5167	1.53588	1.53616	1.54727	1.54664	1.58452	1.58328	1.58328	1.56357	1.54762	1.54804	1.55115	1.5548	1.55822	1.56016	1.55979	1.55944	1.55944	1.55915	1.55846	1.5577	1.5572	1.5575	1.53822	1.53875	1.53714	1.48805	1.48681	1.43097	1.43537	1.398	1.39894	1.36363	1.35395
54	1.36334	1.39987	1.44309	1.44099	1.44642	1.48979	1.51648	1.53859	1.53886	1.54135	1.5412	1.53937	1.53753	1.53632	1.5494	1.54825	1.56599	1.56594	1.62515	1.62389	1.62389	1.58134	1.56025	1.5586	1.5593	1.56145	1.56308	1.56356	1.56479	1.56541	1.56541	1.56585	1.56702	1.56874	1.5709	1.57345	1.55947	1.5635	1.56851	1.52378	1.52393	1.44719	1.44606	1.43945	1.44233	1.39965	1.36334
55	1.3999	1.44406	1.44858	1.4475	1.48429	1.50963	1.5439	1.5635	1.56067	1.55806	1.55635	1.55471	1.55278	1.55091	1.5681	1.56679	1.59062	1.58725	1.64813	1.64946	1.64946	1.62345	1.58119	1.58205	1.58272	1.58218	1.58125	1.58266	1.58622	1.5886	1.5886	1.58896	1.58999	1.59152	1.59315	1.59404	1.57627	1.57913	1.58147	1.535	1.53942	1.48473	1.48225	1.44601	1.44718	1.44384	1.3999
56	1.44433	1.44928	1.47698	1.47966	1.50347	1.55031	1.56575	1.57922	1.57873	1.57767	1.5756	1.5734	1.57144	1.56969	1.59708	1.59404	1.62571	1.6258	1.6734	1.67164	1.67164	1.64693	1.62233	1.62033	1.61745	1.61409	1.61092	1.60746	1.60278	1.59992	1.59992	1.59977	1.59937	1.59886	1.59854	1.59897	1.59385	1.59327	1.59279	1.57263	1.57416	1.51764	1.50982	1.47979	1.47778	1.4488	1.44433
57	1.4495	1.47627	1.49306	1.49795	1.55521	1.56805	1.58034	1.59438	1.59136	1.59169	1.59559	1.59966	1.60062	1.59942	1.62296	1.62482	1.64684	1.64722	1.67924	1.68265	1.68265	1.67134	1.64312	1.63809	1.63275	1.62784	1.62066	1.61367	1.6102	1.60928	1.60928	1.60948	1.61	1.61071	1.61145	1.61214	1.60004	1.60046	1.60026	1.58168	1.58063	1.54864	1.55624	1.5019	1.49488	1.47665	1.4495
58	1.47636	1.48931	1.55972	1.55811	1.57129	1.58238	1.59892	1.60655	1.60536	1.60548	1.60651	1.60932	1.61464	1.61968	1.64545	1.64661	1.66815	1.6729	1.69625	1.69993	1.69993	1.68163	1.66619	1.65718	1.64548	1.63412	1.6291	1.62934	1.63153	1.63319	1.63319	1.63345	1.63412	1.63486	1.63511	1.63413	1.61301	1.61466	1.61734	1.59378	1.59693	1.57319	1.57335	1.55975	1.56065	1.48976	1.47636
59	1.48778	1.56057	1.57747	1.57477	1.58574	1.6035	1.60936	1.63123	1.6323	1.6331	1.63429	1.63601	1.63864	1.6423	1.65678	1.66223	1.67471	1.6758	1.70636	1.70775	1.70775	1.69786	1.67926	1.67277	1.66551	1.65929	1.65366	1.6484	1.64378	1.6414	1.6414	1.64142	1.64146	1.64153	1.64177	1.64235	1.63153	1.62751	1.62354	1.60152	1.60542	1.58182	1.58488	1.57574	1.57806	1.56082	1.48778
60	1.56084	1.57917	1.59669	1.59084	1.60679	1.61372	1.62925	1.63291	1.63493	1.63841	1.64252	1.64681	1.65048	1.65326	1.66885	1.67264	1.68517	1.69058	1.73164	1.72472	1.72472	1.70607	1.69258	1.68998	1.68877	1.68728	1.68577	1.6846	1.6839	1.68366	1.68366	1.68377	1.68404	1.68422	1.68363	1.68115	1.64316	1.64404	1.64502	1.61887	1.61849	1.59996	1.6022	1.59017	1.59683	1.57936	1.56084
61	1.57977	1.60098	1.60925	1.60846	1.61884	1.62801	1.63307	1.65615	1.65598	1.65633	1.65727	1.6588	1.66114	1.66463	1.67999	1.68143	1.70189	1.70455	1.73786	1.7414	1.7414	1.72776	1.70704	1.70955	1.71248	1.7074	1.70378	1.70146	1.70014	1.69971	1.69971	1.70004	1.70091	1.702	1.70274	1.70254	1.67671	1.67279	1.6713	1.62303	1.62684	1.61123	1.61629	1.60398	1.60593	1.60123	1.57977
62	1.60232	1.61024	1.62392	1.62256	1.62821	1.63394	1.65668	1.68464	1.68347	1.68267	1.68226	1.68158	1.68058	1.67992	1.69519	1.6987	1.72525	1.73141	1.74447	1.74405	1.74405	1.7404	1.72806	1.72075	1.71355	1.71746	1.72121	1.72158	1.721	1.72076	1.72076	1.7213	1.72279	1.72478	1.72626	1.72444	1.70195	1.70196	1.70224	1.64622	1.64763	1.61984	1.62405	1.61949	1.62173	1.60903	1.60232
63	1.61106	1.62393	1.63263	1.63034	1.63536	1.65736	1.68574	1.68911	1.68835	1.68698	1.68578	1.68609	1.6883	1.69157	1.71391	1.71929	1.73742	1.73645	1.75101	1.75099	1.75099	1.74585	1.7324	1.7291	1.72742	1.72571	1.72503	1.72767	1.73046	1.73151	1.73151	1.73207	1.73373	1.73602	1.73554	1.73197	1.72059	1.71576	1.70907	1.67205	1.67418	1.63121	1.63537	1.62978	1.63352	1.62315	1.61106
64	1.62366	1.63376	1.64212	1.63784	1.65802	1.68524	1.6889	1.69785	1.6985	1.6992	1.70048	1.7026	1.70557	1.70933	1.7273	1.73395	1.74273	1.74456	1.76595	1.77094	1.77094	1.75016	1.74853	1.75191	1.75541	1.75988	1.76505	1.77045	1.77558	1.77865	1.77865	1.77714	1.77016	1.75812	1.75023	1.75122	1.72776	1.72062	1.7139	1.70018	1.69596	1.64925	1.65111	1.63925	1.64335	1.63432	1.62366
65	1.63409	1.64648	1.65917	1.65861	1.68307	1.68899	1.69694	1.70414	1.70508	1.70629	1.70789	1.71044	1.71451	1.72034	1.73654	1.73923	1.74632	1.75011	1.77848	1.77754	1.77754	1.76926	1.75679	1.76348	1.77115	1.77886	1.78443	1.78658	1.78559	1.78379	1.78379	1.78149	1.77686	1.77149	1.76385	1.75465	1.74658	1.74037	1.73699	1.70443	1.70143	1.67684	1.67899	1.65328	1.65588	1.64691	1.63409
66	1.64826	1.65989	1.67743	1.68038	1.68958	1.69621	1.70426	1.72217	1.72752	1.73375	1.73803	1.73764	1.73562	1.73519	1.74398	1.74452	1.75975	1.76185	1.78958	1.78836	1.78836	1.7804	1.7665	1.77149	1.78086	1.7913	1.80223	1.813	1.82178	1.82577	1.82577	1.81645	1.80453	1.79416	1.78037	1.77	1.75299	1.75493	1.75252	1.70934	1.70868	1.69331	1.69193	1.67932	1.67748	1.6588	1.64826
67	1.66042	1.67463	1.68676	1.68884	1.69589	1.70587	1.71965	1.74693	1.74763	1.74504	1.74135	1.74094	1.74241	1.74339	1.75437	1.75647	1.77246	1.77435	1.80023	1.80086	1.80086	1.7854	1.78377	1.79025	1.79924	1.80933	1.81807	1.82375	1.82688	1.82745	1.82745	1.82523	1.81403	1.7994	1.79118	1.78069	1.76552	1.76133	1.76205	1.73581	1.73523	1.69802	1.69549	1.68987	1.68727	1.67474	1.66042
68	1.67327	1.68462	1.69785	1.69651	1.70871	1.71931	1.745	1.75521	1.75679	1.76414	1.76314	1.75925	1.75623	1.75444	1.78001	1.77512	1.79097	1.79089	1.80533	1.80707	1.80707	1.79986	1.79188	1.79987	1.8079	1.81573	1.82343	1.83023	1.83444	1.8358	1.8358	1.83126	1.82062	1.80881	1.79708	1.79122	1.77252	1.7735	1.77602	1.74746	1.74247	1.71016	1.7122	1.69571	1.69753	1.68483	1.67327
69	1.68371	1.699	1.71505	1.71206	1.72019	1.74303	1.75403	1.7758	1.77223	1.76795	1.77775	1.78941	1.79035	1.7856	1.79643	1.7931	1.81008	1.80323	1.82479	1.82116	1.82116	1.80497	1.80115	1.80698	1.81581	1.82598	1.83322	1.83744	1.84195	1.84577	1.84577	1.84362	1.83615	1.82773	1.81775	1.8079	1.7888	1.78668	1.78447	1.76223	1.7587	1.73447	1.7327	1.71424	1.71591	1.69897	1.68371
70	1.69944	1.71718	1.7252	1.72213	1.74077	1.75121	1.77742	1.78932	1.79484	1.80067	1.80559	1.80868	1.80529	1.8006	1.82481	1.81775	1.82793	1.8161	1.8374	1.83147	1.83147	1.82617	1.81125	1.8196	1.82764	1.83319	1.84085	1.8508	1.85476	1.85138	1.85138	1.85245	1.85406	1.85015	1.84475	1.83815	1.79999	1.79592	1.79647	1.77722	1.77672	1.73778	1.73424	1.72993	1.72905	1.71732	1.69944
71	1.71803	1.72805	1.73589	1.73815	1.74804	1.77501	1.78323	1.79721	1.80187	1.80725	1.81113	1.81041	1.81641	1.82333	1.83322	1.83359	1.84172	1.83137	1.85207	1.84865	1.84865	1.83573	1.82889	1.83222	1.83735	1.84608	1.85605	1.86023	1.85872	1.85908	1.85908	1.86513	1.87239	1.86772	1.85691	1.84972	1.8309	1.82387	1.81836	1.78465	1.78446	1.75405	1.74984	1.73282	1.73224	1.72905	1.71803
72	1.7289	1.73488	1.74351	1.74552	1.76847	1.77799	1.79527	1.82811	1.82778	1.82579	1.82437	1.83066	1.83707	1.83639	1.85476	1.85177	1.85146	1.84349	1.87934	1.87767	1.87767	1.8526	1.84362	1.8506	1.85567	1.86057	1.86521	1.86894	1.87362	1.87671	1.87671	1.87628	1.87803	1.88218	1.89102	1.89933	1.84509	1.84177	1.83951	1.79722	1.79733	1.77379	1.76893	1.74666	1.74446	1.73346	1.7289
73	1.7348	1.74247	1.75761	1.76233	1.7744	1.79444	1.82806	1.84758	1.84502	1.84084	1.83813	1.83951	1.84913	1.85352	1.86402	1.85529	1.8601	1.85589	1.888	1.88957	1.88957	1.88085	1.85591	1.85874	1.86262	1.86667	1.87162	1.88049	1.89072	1.89539	1.89539	1.89526	1.89289	1.89731	1.90262	1.90461	1.89969	1.89456	1.88787	1.8169	1.82004	1.78086	1.77593	1.76353	1.75861	1.74319	1.7348
74	1.74299	1.75393	1.76319	1.76925	1.79204	1.82983	1.8478	1.87196	1.8734	1.87763	1.8805	1.87656	1.87258	1.87421	1.88584	1.87634	1.88026	1.88148	1.9204	1.91469	1.91469	1.89082	1.88549	1.89022	1.89221	1.89134	1.88932	1.8907	1.89568	1.89793	1.89793	1.89928	1.90443	1.91405	1.92254	1.92688	1.9106	1.91716	1.91899	1.83863	1.83966	1.79743	1.79443	1.77007	1.76353	1.75412	1.74299
75	1.75133	1.75817	1.78414	1.78812	1.83483	1.84909	1.87487	1.88957	1.88538	1.88399	1.88418	1.88545	1.88385	1.8889	1.89882	1.88181	1.90647	1.89241	1.96614	1.97372	1.97372	1.91628	1.89308	1.89631	1.90032	1.90313	1.90475	1.90665	1.9112	1.91591	1.91591	1.91606	1.91752	1.92502	1.93659	1.95038	1.92837	1.93008	1.9355	1.88189	1.87887	1.826	1.83433	1.78942	1.78465	1.75829	1.75133
76	1.75664	1.78132	1.85141	1.84256	1.85377	1.87971	1.89585	1.94177	1.93159	1.92115	1.9133	1.90893	1.90241	1.8949	1.91374	1.91848	1.93829	1.92853	2.00465	1.9968	1.9968	1.97337	1.91927	1.92303	1.92746	1.93271	1.93745	1.93538	1.92813	1.9236	1.9236	1.92619	1.93303	1.93956	1.94769	1.95823	1.95909	1.96402	1.96758	1.91773	1.91552	1.84326	1.84972	1.84388	1.85306	1.78143	1.75664
77	1.78031	1.85931	1.8703	1.86145	1.88421	1.90287	1.95045	1.96057	1.94813	1.93566	1.92449	1.91782	1.9195	1.9203	1.93904	1.94134	1.95024	1.95781	2.0131	2.01705	2.01705	2.00115	1.96687	1.95785	1.95039	1.94655	1.94636	1.9517	1.95254	1.94726	1.94726	1.95103	1.96099	1.96789	1.97386	1.97939	1.97273	1.985	1.99403	1.94282	1.9495	1.87986	1.88347	1.85842	1.86813	1.8601	1.78031
78	1.8629	1.87684	1.88883	1.88729	1.90945	1.95681	1.97027	2.01246	2.01649	1.99903	1.98059	1.96348	1.94807	1.93556	1.95924	1.95213	1.98819	1.99731	2.09675	2.10512	2.10512	2.01064	2.00263	2.00311	2.00225	1.9982	1.98745	1.97448	1.97093	1.97616	1.97616	1.96895	1.97004	1.98132	1.98895	1.9912	1.98488	1.99264	2.00061	1.97036	1.97243	1.91318	1.91145	1.88692	1.88855	1.87597	1.8629
79	1.87824	1.89036	1.91813	1.91472	1.95901	1.97205	2.00478	2.03613	2.02565	2.03292	2.02589	2.00309	1.98141	1.9678	1.97359	1.97827	2.02158	2.02409	2.13572	2.13663	2.13663	2.092	2.01241	2.01716	2.02062	2.01132	2.00051	1.99278	1.98551	1.98278	1.98278	1.9919	1.99756	2.00172	2.00554	2.01657	1.99732	2.00983	2.026	2.00218	2.007	1.95426	1.95623	1.91134	1.91332	1.89011	1.87824
80	1.89229	1.91971	1.94045	1.95182	1.96674	2.00264	2.02994	2.0428	2.04763	2.04519	2.036	2.02258	2.00308	1.98406	1.99494	1.99772	2.04373	2.06307	2.16712	2.16051	2.16051	2.12856	2.0723	2.05184	2.03316	2.02828	2.02394	2.01048	2.00052	1.99408	1.99408	1.99848	2.00705	2.01804	2.035	2.05296	2.03184	2.04645	2.04739	2.00695	2.01262	1.97373	1.97338	1.95454	1.94651	1.91654	1.89229
81	1.91995	1.92993	1.96253	1.96413	2.00248	2.02078	2.05458	2.07695	2.08591	2.07805	2.06855	2.05118	2.0302	2.00975	2.06695	2.05457	2.16156	2.1494	2.21426	2.21613	2.21613	2.17984	2.10829	2.08688	2.06569	2.04579	2.03321	2.02858	2.01721	2.01116	2.01116	2.01788	2.03146	2.03197	2.04305	2.06038	2.06225	2.06046	2.07387	2.03314	2.03442	2.00526	2.00047	1.96908	1.96357	1.93373	1.91995
82	1.92512	1.96097	1.9973	1.99962	2.01543	2.05681	2.06868	2.09821	2.09215	2.08845	2.08152	2.08737	2.08782	2.07842	2.14115	2.15861	2.17633	2.17848	2.22855	2.23675	2.23675	2.20769	2.19121	2.16793	2.13818	2.1073	2.07871	2.05754	2.04976	2.04863	2.04863	2.04185	2.04137	2.06763	2.09267	2.09494	2.07677	2.09464	2.11066	2.05609	2.07123	2.0193	2.02121	1.99625	1.9952	1.96106	1.92512
83	1.96036	1.99618	2.01261	2.01382	2.05585	2.07019	2.09631	2.11544	2.11071	2.10646	2.10206	2.09816	2.10525	2.12252	2.16111	2.16887	2.20455	2.20813	2.25444	2.25664	2.25664	2.23058	2.20437	2.1821	2.15245	2.12355	2.09837	2.07918	2.06738	2.06341	2.06341	2.07138	2.08404	2.09684	2.10844	2.12374	2.09996	2.11848	2.13588	2.0906	2.09148	2.03729	2.04076	2.01757	2.01414	1.99558	1.96036
84	1.99585	2.01179	2.06309	2.05953	2.07161	2.09716	2.11469	2.12957	2.12476	2.12087	2.12169	2.12719	2.13701	2.14914	2.19494	2.20084	2.22008	2.22203	2.27606	2.2747	2.2747	2.24987	2.21903	2.20991	2.19874	2.18991	2.18303	2.17807	2.17508	2.17408	2.17408	2.16442	2.14733	2.13034	2.11931	2.13104	2.13452	2.14333	2.14703	2.11516	2.12066	2.06851	2.06649	2.0477	2.05565	2.01217	1.99585
