# Supplementary material for: General framework for E(3)-equivariant neural network representation of density functional theory Hamiltonian
Source: Nat Commun. 2023 May 18;14:2848. doi: 10.1038/s41467-023-38468-8 (PMC10199065; doi:10.1038/s41467-023-38468-8)
Supplement: Supplementary file 4 — Source data [file 41467_2023_38468_MOESM4_ESM.zip › source_data/Supplementary Figure 2.xlsx]

## Sheet: Fig. S2 (VASP)
index of k-point index of band	1(Gamma)	2	3	4	5	6	7	8	9	10	11	12	13	14	15(K)	16	17	18	19	20	21	22	23	24	25	26	27	28	29(M)	30	31	32	33	34	35	36	37	38	39	40	41	42	43(Gamma)
1	-3.96921	-4.03111	-4.08381	-4.04281	-3.99781	-4.05451	-4.03101	-4.03671	-3.98391	-4.04511	-4.09091	-4.04781	-4.09601	-4.14081	-4.14141	-4.14931	-4.14591	-4.15451	-4.13401	-4.10131	-4.14031	-4.13281	-4.09501	-4.05701	-4.01901	-3.98081	-3.94251	-3.96491	-3.99441	-3.95581	-3.93201	-3.95951	-3.98181	-3.99051	-4.03581	-4.06181	-4.08461	-4.11191	-4.10191	-4.06921	-4.08701	-4.02591	-3.96921
2	-3.96711	-4.02431	-4.07941	-4.04261	-3.99161	-4.01591	-4.02491	-4.03581	-3.98241	-4.04421	-4.09081	-4.04721	-4.09001	-4.13881	-4.14131	-4.14311	-4.14581	-4.14831	-4.12831	-4.09501	-4.12481	-4.13271	-4.09491	-4.05691	-4.01891	-3.98071	-3.94241	-3.96481	-3.99431	-3.95581	-3.92581	-3.95381	-3.98171	-3.98431	-4.02111	-4.05241	-4.07841	-4.11151	-4.09571	-4.06321	-4.08351	-4.02021	-3.96711
3	-3.96641	-4.01901	-4.07001	-3.99181	-3.98791	-4.00971	-4.01881	-3.97121	-3.97421	-4.03081	-4.01981	-4.04571	-4.07521	-4.10261	-4.13331	-4.13201	-4.14501	-4.12101	-4.09591	-4.09011	-4.05891	-4.03061	-4.00641	-3.98341	-3.96121	-3.93961	-3.93521	-3.90421	-3.87841	-3.90491	-3.92501	-3.95361	-3.98141	-3.98321	-4.01491	-4.04621	-4.01701	-3.98201	-4.03121	-4.06281	-4.02991	-3.99311	-3.96641
4	-3.96451	-4.01351	-4.06851	-3.99031	-3.98471	-4.00451	-4.01451	-3.96861	-3.97341	-4.03071	-4.01931	-4.04411	-4.07451	-4.10161	-4.13321	-4.13201	-4.13891	-4.11501	-4.09021	-4.08521	-4.05571	-4.02601	-4.00081	-3.97751	-3.95511	-3.93351	-3.93511	-3.90401	-3.87831	-3.89871	-3.92491	-3.95331	-3.97671	-3.98321	-3.98311	-4.04151	-4.01701	-3.98181	-4.03111	-4.05681	-4.02661	-3.99251	-3.96451
5	-3.96391	-3.96401	-3.97161	-3.98291	-3.98171	-3.99841	-4.00821	-3.96241	-3.97111	-3.99101	-4.00521	-4.04401	-4.05571	-4.10151	-4.13151	-4.12311	-4.09901	-4.07531	-4.06241	-4.07011	-4.04121	-4.00881	-3.97301	-3.94441	-3.92431	-3.90531	-3.91861	-3.89821	-3.87221	-3.89571	-3.91671	-3.93181	-3.96071	-3.97701	-3.97741	-3.90981	-3.93251	-3.96471	-3.94821	-4.01781	-4.02381	-3.98711	-3.96391
6	-3.96331	-3.96181	-3.96641	-3.97671	-3.98061	-3.91761	-3.90041	-3.93141	-3.97021	-3.99071	-4.00511	-4.03971	-4.04911	-4.09501	-4.11751	-4.11691	-4.09281	-4.06911	-4.05211	-4.06511	-4.03801	-4.00421	-3.96741	-3.93831	-3.91811	-3.90521	-3.91251	-3.89201	-3.87211	-3.89551	-3.91661	-3.92561	-3.95461	-3.97661	-3.91571	-3.88281	-3.93231	-3.96461	-3.94801	-4.01761	-4.02041	-3.98661	-3.96331
7	-3.95271	-3.95791	-3.96541	-3.97511	-3.98031	-3.91731	-3.90011	-3.93111	-3.96161	-3.94691	-3.99601	-4.01011	-4.03101	-4.07661	-4.11591	-4.09661	-4.06161	-4.02641	-4.04591	-4.02951	-4.00731	-3.98581	-3.96451	-3.93571	-3.89901	-3.90491	-3.88591	-3.86761	-3.86571	-3.87631	-3.90371	-3.87711	-3.92281	-3.93471	-3.91521	-3.88261	-3.83611	-3.87831	-3.91191	-3.88171	-3.90551	-3.93161	-3.95271
8	-3.95211	-3.95581	-3.96031	-3.96891	-3.91341	-3.86861	-3.85391	-3.91401	-3.96131	-3.94081	-3.98991	-4.00341	-4.03041	-4.07561	-4.11581	-4.08221	-4.04691	-4.02351	-4.04561	-4.02331	-4.00111	-3.97961	-3.95831	-3.92961	-3.89291	-3.89871	-3.87981	-3.86141	-3.86571	-3.87011	-3.89751	-3.87701	-3.92271	-3.92851	-3.88751	-3.85411	-3.82381	-3.87801	-3.91191	-3.87681	-3.90251	-3.93121	-3.95211
9	-3.95141	-3.90391	-3.84451	-3.91341	-3.91191	-3.86831	-3.85361	-3.91231	-3.92311	-3.92001	-3.96481	-3.98411	-3.99691	-3.95001	-3.90701	-3.94581	-3.98461	-4.01141	-3.99121	-3.95591	-3.92061	-3.88511	-3.84961	-3.84501	-3.87521	-3.86271	-3.84031	-3.85901	-3.86551	-3.85221	-3.82661	-3.86231	-3.84791	-3.91291	-3.88131	-3.85331	-3.81761	-3.84091	-3.86021	-3.87551	-3.89931	-3.92571	-3.95141
10	-3.94941	-3.89931	-3.84181	-3.80271	-3.83601	-3.83491	-3.84371	-3.90251	-3.91691	-3.91321	-3.95811	-3.98361	-3.99661	-3.94951	-3.90611	-3.92661	-3.96631	-4.00591	-3.97581	-3.94011	-3.90431	-3.86841	-3.83251	-3.84491	-3.87511	-3.85651	-3.83411	-3.85281	-3.86551	-3.84611	-3.82051	-3.86221	-3.83701	-3.79641	-3.83301	-3.84121	-3.81611	-3.83471	-3.85401	-3.87071	-3.89641	-3.92531	-3.94941
11	-3.94861	-3.89401	-3.84141	-3.80241	-3.83571	-3.83351	-3.84201	-3.90181	-3.89861	-3.90481	-3.93611	-3.97871	-3.95121	-3.92211	-3.90601	-3.88801	-3.87171	-3.85601	-3.84061	-3.82511	-3.80961	-3.79401	-3.81451	-3.81411	-3.80431	-3.82201	-3.82681	-3.83261	-3.84991	-3.83501	-3.80381	-3.80171	-3.83691	-3.79631	-3.83271	-3.83501	-3.81001	-3.83371	-3.85391	-3.85891	-3.83841	-3.89761	-3.94861
12	-3.94661	-3.88831	-3.83601	-3.78771	-3.73371	-3.77311	-3.83011	-3.85101	-3.89301	-3.90401	-3.93571	-3.97861	-3.95101	-3.92171	-3.88791	-3.88791	-3.87151	-3.85591	-3.84041	-3.82501	-3.80951	-3.79391	-3.81441	-3.79651	-3.79821	-3.81581	-3.82071	-3.82711	-3.84971	-3.83491	-3.80361	-3.79611	-3.78031	-3.78551	-3.79601	-3.80881	-3.80811	-3.82761	-3.84781	-3.85891	-3.83231	-3.89181	-3.94661
13	-3.69821	-3.77001	-3.82971	-3.78541	-3.73161	-3.77131	-3.82951	-3.84491	-3.89251	-3.88731	-3.83801	-3.78931	-3.75161	-3.82861	-3.88781	-3.86661	-3.84331	-3.81891	-3.79401	-3.76871	-3.75311	-3.78391	-3.77831	-3.78731	-3.78441	-3.79991	-3.81591	-3.82691	-3.84371	-3.82401	-3.80181	-3.78251	-3.77961	-3.78291	-3.79001	-3.80271	-3.80791	-3.76241	-3.72311	-3.78011	-3.80561	-3.75201	-3.69821
14	-3.69811	-3.73371	-3.76861	-3.78031	-3.72691	-3.75861	-3.80431	-3.83181	-3.87561	-3.88691	-3.83721	-3.78311	-3.74581	-3.80871	-3.88701	-3.86651	-3.84311	-3.81871	-3.79381	-3.76851	-3.75301	-3.78381	-3.77821	-3.78111	-3.77851	-3.79371	-3.80971	-3.82641	-3.84361	-3.81781	-3.80171	-3.77491	-3.76961	-3.78271	-3.78831	-3.80101	-3.79591	-3.75161	-3.71691	-3.77391	-3.80551	-3.75191	-3.69811
15	-3.69811	-3.73351	-3.76831	-3.77361	-3.72021	-3.75721	-3.79821	-3.82491	-3.86881	-3.87801	-3.83341	-3.77061	-3.73961	-3.70291	-3.66141	-3.67231	-3.68461	-3.69741	-3.71091	-3.72501	-3.74311	-3.75491	-3.77081	-3.76951	-3.77821	-3.74971	-3.78841	-3.79151	-3.75691	-3.75841	-3.79901	-3.77191	-3.76571	-3.77991	-3.78211	-3.79481	-3.79211	-3.74541	-3.70851	-3.69461	-3.69641	-3.69751	-3.69811
16	-3.69811	-3.66171	-3.62841	-3.67051	-3.71401	-3.75661	-3.78861	-3.78961	-3.83761	-3.87181	-3.82721	-3.76971	-3.72971	-3.69671	-3.66071	-3.67061	-3.68101	-3.69191	-3.70471	-3.72211	-3.74291	-3.74871	-3.76461	-3.76331	-3.76041	-3.74951	-3.78831	-3.78541	-3.75681	-3.75711	-3.79281	-3.77181	-3.76431	-3.77781	-3.75541	-3.73781	-3.79101	-3.72971	-3.70221	-3.69451	-3.69631	-3.69741	-3.69811
17	-3.69791	-3.66151	-3.62461	-3.66461	-3.70791	-3.75251	-3.78171	-3.78931	-3.83731	-3.81511	-3.73761	-3.67511	-3.70261	-3.64271	-3.66011	-3.66611	-3.67841	-3.69121	-3.70341	-3.72201	-3.73971	-3.74141	-3.75511	-3.76241	-3.74641	-3.74281	-3.71401	-3.72281	-3.75071	-3.75221	-3.76161	-3.76881	-3.76231	-3.77171	-3.75531	-3.73751	-3.78971	-3.72801	-3.69211	-3.66631	-3.62541	-3.64401	-3.69791
18	-3.69781	-3.62611	-3.62441	-3.66291	-3.70421	-3.74601	-3.75631	-3.78721	-3.72451	-3.65871	-3.60051	-3.66071	-3.70171	-3.63931	-3.65521	-3.66441	-3.67481	-3.68571	-3.69721	-3.71881	-3.73351	-3.73521	-3.74891	-3.76231	-3.74631	-3.73031	-3.71391	-3.71661	-3.75071	-3.75091	-3.75931	-3.76601	-3.75081	-3.74901	-3.72561	-3.71401	-3.68481	-3.68881	-3.69201	-3.66011	-3.61921	-3.64401	-3.69781
19	-3.55061	-3.58771	-3.62331	-3.65611	-3.70211	-3.73911	-3.75501	-3.78691	-3.72421	-3.65841	-3.59921	-3.65111	-3.62661	-3.63661	-3.65461	-3.63991	-3.62811	-3.65961	-3.69101	-3.71551	-3.72811	-3.71731	-3.69141	-3.67201	-3.71091	-3.73021	-3.70711	-3.69761	-3.68131	-3.74131	-3.75561	-3.76341	-3.74461	-3.74321	-3.71951	-3.71391	-3.68481	-3.68871	-3.68881	-3.61641	-3.58981	-3.58571	-3.55061
20	-3.54881	-3.58381	-3.62161	-3.63091	-3.70031	-3.68381	-3.73591	-3.67791	-3.59961	-3.59011	-3.59441	-3.61261	-3.62061	-3.63401	-3.65381	-3.63371	-3.62801	-3.65951	-3.69081	-3.70931	-3.72191	-3.71711	-3.69111	-3.67181	-3.71071	-3.72431	-3.68931	-3.69751	-3.68121	-3.74121	-3.75301	-3.76021	-3.73941	-3.72791	-3.70561	-3.70191	-3.67851	-3.66771	-3.66701	-3.61021	-3.58971	-3.57961	-3.54881
21	-3.54781	-3.58101	-3.61581	-3.62901	-3.69721	-3.68351	-3.73561	-3.67661	-3.59821	-3.58421	-3.59231	-3.60651	-3.62021	-3.63321	-3.56501	-3.59651	-3.61931	-3.59891	-3.57871	-3.57581	-3.57751	-3.59411	-3.63311	-3.66521	-3.63881	-3.65651	-3.68811	-3.67141	-3.68081	-3.65041	-3.71671	-3.75711	-3.73931	-3.72171	-3.69941	-3.69581	-3.67231	-3.66161	-3.66421	-3.60401	-3.58831	-3.56701	-3.54781
22	-3.54631	-3.57661	-3.55931	-3.60991	-3.68371	-3.68261	-3.63421	-3.58971	-3.58161	-3.57751	-3.59201	-3.60371	-3.61401	-3.63301	-3.56501	-3.59631	-3.61311	-3.59271	-3.57391	-3.57581	-3.57741	-3.59381	-3.63291	-3.66491	-3.63851	-3.65031	-3.68311	-3.66431	-3.68061	-3.63971	-3.64711	-3.68251	-3.73271	-3.70641	-3.67501	-3.68381	-3.67221	-3.65531	-3.63251	-3.60401	-3.58301	-3.56411	-3.54631
23	-3.54531	-3.54851	-3.55751	-3.60941	-3.68311	-3.68031	-3.63151	-3.58601	-3.57611	-3.57121	-3.58951	-3.59741	-3.58451	-3.55871	-3.56461	-3.56721	-3.56971	-3.57191	-3.57391	-3.55881	-3.55501	-3.57891	-3.58021	-3.59601	-3.62441	-3.63051	-3.64751	-3.66421	-3.63581	-3.63951	-3.64691	-3.68221	-3.73251	-3.70621	-3.67491	-3.68021	-3.67211	-3.64911	-3.62631	-3.60231	-3.58211	-3.56081	-3.54531
24	-3.54471	-3.54481	-3.55411	-3.58681	-3.63091	-3.67601	-3.62771	-3.58401	-3.56801	-3.52761	-3.58321	-3.54471	-3.55211	-3.55871	-3.56451	-3.56721	-3.56961	-3.57191	-3.57251	-3.55261	-3.55481	-3.57891	-3.58021	-3.59591	-3.61821	-3.63031	-3.64731	-3.65181	-3.63561	-3.62091	-3.63221	-3.65471	-3.66201	-3.66871	-3.67251	-3.68011	-3.66271	-3.64201	-3.62191	-3.59851	-3.57681	-3.55801	-3.54471
25	-3.54201	-3.54251	-3.55081	-3.58661	-3.63061	-3.66941	-3.62131	-3.57681	-3.56141	-3.52761	-3.57281	-3.54461	-3.55201	-3.50911	-3.56411	-3.52991	-3.49501	-3.48961	-3.50771	-3.52561	-3.54341	-3.56111	-3.57861	-3.59311	-3.61331	-3.61231	-3.58561	-3.60001	-3.61561	-3.62081	-3.63191	-3.65461	-3.66191	-3.66861	-3.67241	-3.67771	-3.65651	-3.63581	-3.61581	-3.59611	-3.54711	-3.52911	-3.54201
26	-3.54121	-3.53851	-3.54471	-3.57691	-3.55721	-3.56151	-3.56641	-3.57001	-3.54281	-3.52411	-3.53651	-3.52531	-3.45761	-3.50061	-3.56411	-3.52981	-3.49501	-3.48961	-3.50761	-3.52551	-3.54331	-3.56101	-3.57851	-3.58691	-3.61321	-3.61201	-3.58531	-3.58361	-3.61551	-3.61091	-3.60141	-3.59011	-3.57781	-3.59661	-3.66731	-3.63851	-3.61401	-3.63001	-3.58751	-3.54461	-3.54061	-3.52641	-3.54121
27	-3.54021	-3.51111	-3.54441	-3.57661	-3.55101	-3.55531	-3.56011	-3.56451	-3.54191	-3.52151	-3.53651	-3.52491	-3.45721	-3.50021	-3.43501	-3.45321	-3.47141	-3.46011	-3.47691	-3.51601	-3.53901	-3.53221	-3.56231	-3.58131	-3.58221	-3.58281	-3.58331	-3.58361	-3.58371	-3.61091	-3.60131	-3.59001	-3.57771	-3.59631	-3.66701	-3.63841	-3.60781	-3.62991	-3.58741	-3.54461	-3.52901	-3.52301	-3.54021
28	-3.53871	-3.50721	-3.53821	-3.55371	-3.54831	-3.54911	-3.55341	-3.55901	-3.53711	-3.52011	-3.46551	-3.43071	-3.43581	-3.39791	-3.43481	-3.45311	-3.47141	-3.46001	-3.47661	-3.51571	-3.53281	-3.52601	-3.55611	-3.58131	-3.58211	-3.58281	-3.58331	-3.57921	-3.58371	-3.58191	-3.56111	-3.50161	-3.52591	-3.56461	-3.55061	-3.56221	-3.60381	-3.56851	-3.53291	-3.53531	-3.51181	-3.52031	-3.53871
29	-3.53761	-3.50361	-3.53681	-3.54761	-3.54811	-3.54301	-3.54731	-3.55331	-3.53271	-3.50311	-3.46371	-3.42861	-3.43541	-3.39771	-3.43471	-3.39831	-3.39861	-3.43781	-3.44651	-3.47431	-3.50291	-3.51941	-3.50021	-3.48121	-3.49281	-3.52851	-3.56421	-3.55871	-3.53171	-3.58161	-3.56091	-3.50151	-3.52551	-3.56451	-3.55051	-3.55611	-3.60361	-3.56841	-3.53281	-3.53531	-3.50741	-3.50801	-3.53761
30	-3.53631	-3.50051	-3.53641	-3.54491	-3.54641	-3.50911	-3.49631	-3.50751	-3.51801	-3.50151	-3.45911	-3.42431	-3.39891	-3.38931	-3.34571	-3.36741	-3.39831	-3.43751	-3.44031	-3.46811	-3.49671	-3.51321	-3.49401	-3.47501	-3.47011	-3.50651	-3.54291	-3.55841	-3.53161	-3.51661	-3.44921	-3.45511	-3.44261	-3.46471	-3.51241	-3.53581	-3.52021	-3.50391	-3.48671	-3.49701	-3.50571	-3.50201	-3.53631
31	-3.41671	-3.48761	-3.52081	-3.53871	-3.54021	-3.50891	-3.49631	-3.50741	-3.51791	-3.49701	-3.45581	-3.42121	-3.39631	-3.38891	-3.34251	-3.36121	-3.39301	-3.41931	-3.42501	-3.38991	-3.35471	-3.38591	-3.42151	-3.45711	-3.46241	-3.44971	-3.47721	-3.50451	-3.53141	-3.48151	-3.43151	-3.45471	-3.44241	-3.45841	-3.50621	-3.53571	-3.52011	-3.50381	-3.48661	-3.49691	-3.50151	-3.48101	-3.41671
32	-3.41651	-3.48581	-3.52061	-3.48221	-3.47181	-3.48441	-3.46931	-3.42881	-3.44991	-3.49501	-3.44391	-3.37041	-3.39241	-3.37021	-3.33941	-3.35951	-3.38681	-3.41311	-3.42501	-3.38981	-3.35461	-3.36111	-3.39741	-3.43381	-3.45621	-3.44931	-3.47681	-3.50411	-3.53131	-3.48121	-3.43121	-3.40201	-3.42121	-3.41541	-3.42591	-3.43761	-3.45061	-3.46451	-3.48081	-3.49531	-3.50141	-3.47701	-3.41651
33	-3.41641	-3.47181	-3.47531	-3.45841	-3.47171	-3.48431	-3.46901	-3.42851	-3.41791	-3.49291	-3.44231	-3.36991	-3.38931	-3.36691	-3.33871	-3.35921	-3.36191	-3.32581	-3.30111	-3.31491	-3.35041	-3.33851	-3.36651	-3.39441	-3.42211	-3.44391	-3.42561	-3.40771	-3.39031	-3.39181	-3.39571	-3.39671	-3.41461	-3.40941	-3.41981	-3.43151	-3.44441	-3.45841	-3.48081	-3.48941	-3.50121	-3.45821	-3.41641
34	-3.41601	-3.47161	-3.47081	-3.45841	-3.41051	-3.37671	-3.37291	-3.37701	-3.38771	-3.35801	-3.35171	-3.36681	-3.36041	-3.36361	-3.33581	-3.33121	-3.32031	-3.31021	-3.30091	-3.29591	-3.32471	-3.33801	-3.36601	-3.39391	-3.42171	-3.43771	-3.41941	-3.40151	-3.38981	-3.39001	-3.39221	-3.39521	-3.40501	-3.40871	-3.41851	-3.42961	-3.44241	-3.45671	-3.47951	-3.48901	-3.47191	-3.45811	-3.41601
35	-3.41571	-3.45541	-3.46751	-3.44081	-3.40791	-3.37661	-3.37271	-3.36851	-3.38741	-3.35781	-3.35141	-3.36501	-3.36021	-3.36021	-3.33291	-3.32931	-3.31821	-3.30791	-3.30071	-3.29551	-3.31031	-3.31931	-3.29161	-3.30661	-3.32251	-3.33881	-3.35551	-3.37261	-3.38401	-3.38561	-3.38941	-3.39011	-3.40101	-3.40271	-3.41231	-3.42341	-3.43621	-3.45051	-3.47331	-3.48311	-3.46581	-3.45591	-3.41571
36	-3.41541	-3.45501	-3.46431	-3.43591	-3.40261	-3.37651	-3.34681	-3.36831	-3.36351	-3.34591	-3.30431	-3.34481	-3.33731	-3.32911	-3.32091	-3.32501	-3.31411	-3.30621	-3.29841	-3.29251	-3.30981	-3.31921	-3.28531	-3.30041	-3.31621	-3.33261	-3.34931	-3.36641	-3.38361	-3.38381	-3.38591	-3.38171	-3.39841	-3.38421	-3.32651	-3.31701	-3.37161	-3.42621	-3.47241	-3.46841	-3.46261	-3.43581	-3.41541
37	-3.41391	-3.42981	-3.44441	-3.43281	-3.39971	-3.37111	-3.34131	-3.34161	-3.36331	-3.34551	-3.30391	-3.34451	-3.33701	-3.32881	-3.32071	-3.32291	-3.31181	-3.30581	-3.29471	-3.28991	-3.29061	-3.28511	-3.28391	-3.27371	-3.26781	-3.26181	-3.25651	-3.25511	-3.25471	-3.31351	-3.38431	-3.38141	-3.39391	-3.38391	-3.32621	-3.31691	-3.37151	-3.42621	-3.46621	-3.46831	-3.46241	-3.43571	-3.41391
38	-3.41351	-3.42971	-3.44431	-3.42951	-3.39631	-3.36821	-3.33831	-3.31881	-3.29261	-3.26831	-3.30381	-3.32251	-3.29041	-3.29471	-3.32041	-3.31581	-3.31111	-3.30401	-3.29201	-3.28851	-3.29021	-3.28471	-3.28381	-3.27331	-3.26741	-3.26131	-3.25561	-3.25151	-3.25101	-3.31301	-3.38381	-3.38121	-3.33211	-3.28271	-3.27901	-3.30801	-3.33831	-3.36991	-3.40271	-3.43671	-3.44761	-3.41771	-3.41351
39	-3.41311	-3.39961	-3.38821	-3.38321	-3.38001	-3.36481	-3.33511	-3.31351	-3.28771	-3.26391	-3.30331	-3.32231	-3.28821	-3.28851	-3.32011	-3.31551	-3.31071	-3.30151	-3.29021	-3.28631	-3.28511	-3.28161	-3.27951	-3.26621	-3.26211	-3.25891	-3.25511	-3.24921	-3.24861	-3.29041	-3.33011	-3.37121	-3.33161	-3.28221	-3.27281	-3.30181	-3.33211	-3.36371	-3.39651	-3.43051	-3.44741	-3.41761	-3.41311
40	-3.41291	-3.39961	-3.38811	-3.38311	-3.37991	-3.33911	-3.30531	-3.31011	-3.28381	-3.25941	-3.28431	-3.26151	-3.25071	-3.24271	-3.31981	-3.28581	-3.25101	-3.24431	-3.27951	-3.28351	-3.28251	-3.27731	-3.27911	-3.26261	-3.25851	-3.25531	-3.25291	-3.24911	-3.24461	-3.28421	-3.32391	-3.36491	-3.31321	-3.25121	-3.26241	-3.26961	-3.28161	-3.30531	-3.32831	-3.35081	-3.37261	-3.39391	-3.41291
41	-3.41241	-3.37991	-3.37351	-3.35931	-3.34181	-3.32291	-3.30321	-3.30731	-3.28141	-3.25761	-3.28411	-3.26081	-3.24451	-3.24161	-3.31971	-3.28541	-3.25071	-3.22521	-3.25371	-3.28211	-3.27891	-3.27351	-3.27101	-3.26011	-3.25611	-3.25281	-3.25051	-3.24871	-3.24291	-3.21741	-3.18451	-3.19981	-3.22481	-3.24511	-3.26231	-3.26931	-3.28141	-3.30511	-3.32821	-3.35061	-3.37251	-3.39381	-3.41241
42	-3.41231	-3.37981	-3.37341	-3.35921	-3.34171	-3.32291	-3.30321	-3.28281	-3.26151	-3.24591	-3.24611	-3.22621	-3.21921	-3.21491	-3.18091	-3.18921	-3.20911	-3.22461	-3.25311	-3.28151	-3.27601	-3.27101	-3.26741	-3.25611	-3.25211	-3.24881	-3.24651	-3.24501	-3.24271	-3.21121	-3.17831	-3.19361	-3.21861	-3.24471	-3.23361	-3.25731	-3.21391	-3.19861	-3.24101	-3.28401	-3.32741	-3.37091	-3.41231
43	-3.38141	-3.35801	-3.30071	-3.24281	-3.18441	-3.23521	-3.26811	-3.28271	-3.26141	-3.24571	-3.24201	-3.22241	-3.21831	-3.21211	-3.17651	-3.18331	-3.20191	-3.21621	-3.25221	-3.25491	-3.25751	-3.26861	-3.26491	-3.24841	-3.21561	-3.22261	-3.22941	-3.23621	-3.24231	-3.17221	-3.17611	-3.15391	-3.18051	-3.20791	-3.23311	-3.25711	-3.21361	-3.19851	-3.24091	-3.28391	-3.32731	-3.37091	-3.38141
44	-3.38131	-3.35771	-3.30041	-3.24251	-3.18411	-3.19211	-3.26621	-3.19751	-3.20731	-3.23951	-3.23721	-3.21761	-3.20771	-3.19211	-3.17341	-3.17411	-3.19651	-3.21601	-3.22931	-3.24341	-3.25121	-3.26191	-3.26061	-3.24831	-3.21501	-3.22201	-3.22891	-3.23571	-3.24221	-3.17171	-3.16991	-3.15371	-3.18041	-3.20781	-3.23231	-3.18471	-3.15671	-3.18061	-3.22261	-3.26361	-3.30371	-3.35131	-3.38131
45	-3.38111	-3.34341	-3.27141	-3.19941	-3.16701	-3.12531	-3.13001	-3.16861	-3.20711	-3.23931	-3.23561	-3.21651	-3.20411	-3.18831	-3.16941	-3.16981	-3.19601	-3.21571	-3.22311	-3.23721	-3.22011	-3.19381	-3.20121	-3.20841	-3.21281	-3.17711	-3.14141	-3.13591	-3.13571	-3.15391	-3.12631	-3.15361	-3.15351	-3.20671	-3.23221	-3.18421	-3.15651	-3.18041	-3.22251	-3.26351	-3.30361	-3.34901	-3.38111
46	-3.38101	-3.34151	-3.26941	-3.19741	-3.12741	-3.12501	-3.12971	-3.16841	-3.17051	-3.23761	-3.21671	-3.20801	-3.19921	-3.18371	-3.16741	-3.16821	-3.19591	-3.21541	-3.18111	-3.17871	-3.18631	-3.19321	-3.20061	-3.20791	-3.21271	-3.17701	-3.14131	-3.13221	-3.13201	-3.14771	-3.12621	-3.14771	-3.15341	-3.20661	-3.17581	-3.11521	-3.13761	-3.15961	-3.15721	-3.22201	-3.28661	-3.34281	-3.38101
47	-3.38081	-3.30541	-3.22901	-3.15211	-3.12541	-3.09161	-3.06561	-3.10271	-3.17001	-3.23721	-3.21641	-3.20181	-3.19631	-3.18021	-3.16461	-3.16791	-3.18001	-3.20931	-3.18071	-3.17811	-3.18581	-3.18581	-3.15201	-3.14051	-3.13881	-3.13741	-3.13641	-3.12731	-3.12721	-3.11271	-3.10181	-3.09941	-3.12571	-3.10011	-3.07711	-3.11501	-3.13741	-3.15931	-3.15561	-3.22021	-3.28471	-3.34281	-3.38081
48	-3.38071	-3.30501	-3.22851	-3.15161	-3.11921	-3.09131	-3.06531	-3.10231	-3.12751	-3.13721	-3.17151	-3.19291	-3.16781	-3.17811	-3.14101	-3.16731	-3.16491	-3.16311	-3.17101	-3.15181	-3.14831	-3.14531	-3.14271	-3.13721	-3.13531	-3.13391	-3.13281	-3.12331	-3.12311	-3.10651	-3.10121	-3.09931	-3.11951	-3.09391	-3.07391	-3.10671	-3.13611	-3.09241	-3.10691	-3.15281	-3.22931	-3.30541	-3.38071
49	-2.98911	-2.99091	-3.03711	-3.10081	-3.07471	-3.05571	-3.05541	-3.07921	-3.10651	-3.13101	-3.16531	-3.19251	-3.16711	-3.17691	-3.14091	-3.16271	-3.16311	-3.16251	-3.17041	-3.14931	-3.14561	-3.14231	-3.13951	-3.13231	-3.13041	-3.12901	-3.12801	-3.10561	-3.06981	-3.09831	-3.09471	-3.07791	-3.06261	-3.04871	-3.07371	-3.09381	-3.13561	-3.09081	-3.10661	-3.05621	-3.00781	-2.99041	-2.98911
50	-2.98911	-2.99001	-2.99661	-3.04791	-3.07431	-3.05361	-3.04921	-3.07301	-3.10031	-3.06761	-3.08571	-3.10551	-3.16481	-3.14981	-3.14081	-3.16021	-3.15751	-3.16011	-3.15571	-3.14601	-3.14041	-3.13721	-3.13451	-3.12831	-3.12641	-3.12501	-3.12401	-3.10551	-3.06971	-3.09821	-3.08851	-3.07171	-3.05641	-3.04251	-3.07091	-3.09361	-3.03881	-3.08761	-3.07601	-3.05591	-3.00761	-2.98981	-2.98911
51	-2.98291	-2.98471	-2.99311	-3.01701	-3.05381	-3.03521	-3.03451	-3.03701	-3.05141	-3.06141	-3.07951	-3.09931	-3.16361	-3.14361	-3.14031	-3.14701	-3.15511	-3.15801	-3.15341	-3.14561	-3.13671	-3.13351	-3.13061	-3.11871	-3.08611	-3.05411	-3.02271	-3.03391	-3.06961	-3.04061	-3.04561	-3.03181	-2.99171	-3.03281	-3.04961	-3.05661	-3.03731	-3.08711	-3.03931	-3.00151	-2.99471	-2.98421	-2.98291
52	-2.98291	-2.98381	-2.99041	-3.01641	-3.05341	-3.02901	-3.03411	-3.03081	-3.04521	-3.05831	-3.06931	-3.08741	-3.12691	-3.14041	-3.14021	-3.14631	-3.15461	-3.15251	-3.14801	-3.14401	-3.11081	-3.07551	-3.04041	-3.01121	-2.99611	-2.98191	-2.99791	-3.03371	-3.06961	-3.04051	-3.04551	-3.03111	-2.99131	-3.03251	-3.04931	-3.05041	-3.03261	-3.02361	-3.03881	-2.99581	-2.99211	-2.98361	-2.98291
53	-2.92371	-2.97621	-2.98691	-3.00571	-3.01861	-3.01361	-3.02441	-3.01251	-3.03191	-3.05081	-3.06871	-3.08731	-3.12071	-3.13931	-3.13911	-3.14401	-3.15451	-3.14931	-3.14461	-3.14051	-3.11041	-3.07511	-3.04001	-3.01101	-2.99591	-2.98171	-2.99781	-2.99221	-2.96581	-2.99211	-3.01091	-2.98061	-2.96211	-3.00511	-3.03631	-3.02521	-3.02741	-3.01741	-3.01121	-2.99531	-2.98851	-2.96191	-2.92371
54	-2.92211	-2.94931	-2.98181	-2.99951	-3.01241	-3.00741	-3.01821	-3.01201	-3.03141	-3.05031	-3.01031	-3.08681	-3.10501	-3.12221	-3.13681	-3.12411	-3.10851	-3.09371	-3.07941	-3.06531	-3.05141	-3.03741	-3.02311	-3.00291	-2.96851	-2.96201	-2.96761	-2.95341	-2.95841	-2.99201	-3.01071	-2.98051	-2.96141	-3.00481	-3.03011	-3.01901	-3.02591	-3.00751	-3.00501	-2.99091	-2.98591	-2.96171	-2.92211
55	-2.92201	-2.94831	-2.98111	-2.99791	-3.00481	-2.99711	-2.99251	-3.00521	-2.94431	-2.93401	-3.00881	-3.08601	-3.10441	-3.12161	-3.13671	-3.12391	-3.10841	-3.09361	-3.07931	-3.06521	-3.05121	-3.03721	-3.02301	-3.00251	-2.96801	-2.96181	-2.96751	-2.95321	-2.93931	-2.96541	-2.96451	-2.96281	-2.96061	-2.95771	-2.95431	-2.96251	-3.01561	-3.00131	-3.00091	-2.99051	-2.94251	-2.92481	-2.92201
56	-2.91501	-2.91101	-2.97841	-2.99171	-2.99861	-2.99671	-2.99211	-3.00491	-2.94401	-2.93221	-2.99001	-2.96361	-3.02241	-3.08081	-3.13601	-3.10411	-3.06781	-3.04651	-3.02441	-3.00181	-2.97881	-2.95541	-2.93181	-2.90781	-2.92601	-2.93311	-2.91001	-2.93281	-2.93921	-2.95811	-2.95711	-2.95541	-2.96051	-2.95021	-2.94671	-2.96101	-3.00941	-2.99911	-2.99471	-2.98961	-2.94211	-2.91611	-2.91501
57	-2.91431	-2.89261	-2.90311	-2.92751	-2.95031	-2.97191	-2.98421	-2.91321	-2.85871	-2.88281	-2.90461	-2.96271	-3.02151	-3.07991	-3.10811	-3.09871	-3.06771	-3.04631	-3.02421	-3.00161	-2.97851	-2.95521	-2.93151	-2.90751	-2.92581	-2.93261	-2.90991	-2.92451	-2.93871	-2.88641	-2.90951	-2.95061	-2.96021	-2.91851	-2.89751	-2.95041	-2.94601	-2.96761	-2.93641	-2.93171	-2.92761	-2.89411	-2.91431
58	-2.91421	-2.89121	-2.90281	-2.92751	-2.95021	-2.97161	-2.98211	-2.91091	-2.85641	-2.88251	-2.90361	-2.93511	-3.00281	-3.07141	-3.10671	-3.08801	-3.06761	-3.03161	-2.99591	-2.96061	-2.92591	-2.89161	-2.85801	-2.89001	-2.88361	-2.89541	-2.90471	-2.92441	-2.93861	-2.88631	-2.90911	-2.95021	-2.95321	-2.91831	-2.89611	-2.94271	-2.93821	-2.94131	-2.92841	-2.92351	-2.91921	-2.89391	-2.91421
59	-2.84811	-2.87601	-2.86841	-2.84601	-2.89661	-2.96581	-2.91931	-2.84141	-2.84261	-2.84541	-2.86841	-2.92261	-2.96431	-3.03521	-3.10661	-3.08791	-3.06171	-3.02501	-2.98861	-2.95261	-2.91691	-2.88171	-2.85401	-2.88981	-2.88321	-2.89521	-2.89771	-2.86251	-2.82781	-2.86861	-2.87131	-2.91591	-2.94981	-2.89281	-2.88661	-2.85431	-2.92201	-2.93341	-2.89771	-2.83281	-2.84051	-2.87701	-2.84811
60	-2.84791	-2.87531	-2.86711	-2.84471	-2.89621	-2.96541	-2.91891	-2.84091	-2.84031	-2.84421	-2.82471	-2.89411	-2.85661	-2.79191	-2.72881	-2.74431	-2.75981	-2.77521	-2.79051	-2.80571	-2.82091	-2.83591	-2.85381	-2.86581	-2.88071	-2.87741	-2.89721	-2.86201	-2.82771	-2.86811	-2.87101	-2.91561	-2.94971	-2.89201	-2.88651	-2.85421	-2.82151	-2.81171	-2.82311	-2.82751	-2.83881	-2.87701	-2.84791
61	-2.84731	-2.86351	-2.81311	-2.82701	-2.82481	-2.80451	-2.78491	-2.78461	-2.78601	-2.80281	-2.82071	-2.75811	-2.69491	-2.69751	-2.72881	-2.74431	-2.75971	-2.77511	-2.79041	-2.80561	-2.82081	-2.83581	-2.85091	-2.86571	-2.88051	-2.85901	-2.83411	-2.80871	-2.82721	-2.82691	-2.83441	-2.78321	-2.76771	-2.83261	-2.82421	-2.84471	-2.82141	-2.80581	-2.81741	-2.82741	-2.83871	-2.84561	-2.84731
62	-2.84371	-2.81251	-2.77711	-2.82661	-2.82351	-2.80321	-2.78361	-2.78161	-2.78481	-2.77271	-2.82041	-2.75771	-2.69451	-2.69711	-2.72831	-2.69751	-2.68161	-2.69811	-2.71621	-2.74601	-2.78201	-2.81801	-2.85081	-2.82751	-2.85111	-2.85871	-2.83371	-2.80831	-2.82721	-2.82651	-2.83421	-2.78301	-2.76631	-2.83121	-2.82331	-2.78521	-2.79901	-2.78821	-2.76981	-2.80311	-2.83531	-2.84051	-2.84371
63	-2.84361	-2.81131	-2.77581	-2.76701	-2.72561	-2.68951	-2.71221	-2.76591	-2.76341	-2.77021	-2.71261	-2.69631	-2.68081	-2.66601	-2.65251	-2.66621	-2.66681	-2.67421	-2.71011	-2.74581	-2.78181	-2.81781	-2.84691	-2.82321	-2.79231	-2.76071	-2.76091	-2.79371	-2.78271	-2.78701	-2.74661	-2.72111	-2.73831	-2.75471	-2.77041	-2.77901	-2.79301	-2.78821	-2.76961	-2.80291	-2.75701	-2.79831	-2.84361
64	-2.84241	-2.78341	-2.75701	-2.74021	-2.70261	-2.66471	-2.70811	-2.76471	-2.76291	-2.75631	-2.71151	-2.69521	-2.67981	-2.66521	-2.65171	-2.64541	-2.63941	-2.67391	-2.70981	-2.73561	-2.75631	-2.77831	-2.80131	-2.81241	-2.77871	-2.74551	-2.76041	-2.79311	-2.78261	-2.78651	-2.74601	-2.71431	-2.73281	-2.74831	-2.76731	-2.75641	-2.71141	-2.73921	-2.75461	-2.72041	-2.75181	-2.79821	-2.84241
65	-2.61601	-2.68661	-2.75661	-2.73871	-2.70101	-2.66301	-2.66701	-2.72641	-2.74741	-2.72971	-2.70361	-2.63541	-2.66601	-2.63111	-2.65161	-2.64531	-2.63931	-2.63701	-2.62851	-2.62361	-2.61911	-2.61971	-2.64621	-2.67301	-2.70081	-2.72991	-2.72981	-2.75561	-2.78231	-2.73871	-2.70331	-2.70641	-2.73251	-2.68981	-2.76411	-2.75541	-2.71111	-2.73891	-2.75451	-2.72041	-2.75151	-2.68651	-2.61601
66	-2.61601	-2.68621	-2.72401	-2.66801	-2.61581	-2.64201	-2.66561	-2.72511	-2.74621	-2.72851	-2.70091	-2.63431	-2.66541	-2.63071	-2.56721	-2.60261	-2.63831	-2.63381	-2.62831	-2.62341	-2.61891	-2.61961	-2.64611	-2.67301	-2.70061	-2.72961	-2.72691	-2.75521	-2.78231	-2.73831	-2.69651	-2.70571	-2.73171	-2.68341	-2.66431	-2.68631	-2.68951	-2.62471	-2.66281	-2.70651	-2.68591	-2.65101	-2.61601
67	-2.61581	-2.61551	-2.61481	-2.61351	-2.61171	-2.63611	-2.65901	-2.67541	-2.73841	-2.68531	-2.60741	-2.63381	-2.61271	-2.62891	-2.56711	-2.60231	-2.63801	-2.63361	-2.60761	-2.57871	-2.59351	-2.61511	-2.61161	-2.62891	-2.66331	-2.69611	-2.72661	-2.69981	-2.67401	-2.68561	-2.69501	-2.70291	-2.66661	-2.68311	-2.66391	-2.68591	-2.68841	-2.62341	-2.66221	-2.70611	-2.68591	-2.65101	-2.61581
68	-2.61571	-2.61551	-2.61471	-2.61341	-2.61161	-2.60941	-2.62701	-2.63461	-2.68901	-2.68491	-2.60691	-2.63251	-2.57951	-2.57341	-2.56681	-2.56331	-2.55981	-2.55611	-2.55231	-2.56741	-2.59331	-2.61481	-2.61121	-2.62881	-2.66321	-2.69601	-2.71281	-2.68081	-2.66671	-2.67861	-2.69461	-2.70151	-2.66581	-2.64541	-2.63521	-2.58871	-2.58151	-2.62041	-2.56031	-2.50821	-2.54431	-2.58021	-2.61571
69	-2.61541	-2.54501	-2.47381	-2.51181	-2.57481	-2.60931	-2.62511	-2.62291	-2.61661	-2.60521	-2.60241	-2.60331	-2.57931	-2.57321	-2.56651	-2.56301	-2.55951	-2.55581	-2.55201	-2.56711	-2.55051	-2.55761	-2.59361	-2.60861	-2.60601	-2.60411	-2.61481	-2.64181	-2.65211	-2.64001	-2.63831	-2.65171	-2.62971	-2.64491	-2.63491	-2.58831	-2.58051	-2.61961	-2.55891	-2.50811	-2.54431	-2.58011	-2.61541
70	-2.61541	-2.54451	-2.47341	-2.49831	-2.56601	-2.60791	-2.61361	-2.60331	-2.59951	-2.59531	-2.60191	-2.58531	-2.56831	-2.50251	-2.56621	-2.53451	-2.50211	-2.51511	-2.54121	-2.54841	-2.54451	-2.55731	-2.59341	-2.60821	-2.60561	-2.60361	-2.60261	-2.61821	-2.64621	-2.63341	-2.63691	-2.65121	-2.62931	-2.62711	-2.58781	-2.54871	-2.54421	-2.50261	-2.47181	-2.49921	-2.47381	-2.54481	-2.61541
71	-2.35681	-2.40161	-2.45381	-2.49231	-2.54951	-2.60631	-2.60661	-2.60321	-2.59941	-2.59511	-2.60081	-2.58501	-2.56511	-2.49901	-2.56611	-2.53421	-2.50171	-2.51481	-2.54091	-2.54811	-2.54411	-2.54041	-2.53621	-2.54041	-2.56391	-2.58871	-2.60211	-2.60181	-2.60151	-2.60331	-2.62021	-2.61741	-2.61231	-2.62621	-2.58691	-2.54771	-2.54371	-2.50201	-2.47181	-2.49771	-2.44241	-2.39331	-2.35681
72	-2.35671	-2.38901	-2.43771	-2.49051	-2.54781	-2.56771	-2.60651	-2.58981	-2.55351	-2.57031	-2.59051	-2.52961	-2.45211	-2.49601	-2.43831	-2.46281	-2.48901	-2.46951	-2.45831	-2.48451	-2.52121	-2.54001	-2.53581	-2.53201	-2.53061	-2.55901	-2.58831	-2.60131	-2.60091	-2.60271	-2.61341	-2.61691	-2.60881	-2.56631	-2.53061	-2.54431	-2.50921	-2.46911	-2.46391	-2.42761	-2.44101	-2.39251	-2.35671
73	-2.35571	-2.38701	-2.43571	-2.43391	-2.49321	-2.55291	-2.55831	-2.58771	-2.55151	-2.56991	-2.59031	-2.52911	-2.45161	-2.49501	-2.43821	-2.46241	-2.48861	-2.46921	-2.45781	-2.48411	-2.52091	-2.52281	-2.51821	-2.53161	-2.52761	-2.52311	-2.51861	-2.51401	-2.50981	-2.57391	-2.60861	-2.59901	-2.60831	-2.56591	-2.52441	-2.54311	-2.50821	-2.46811	-2.46311	-2.42671	-2.39241	-2.36561	-2.35571
74	-2.35381	-2.37221	-2.43341	-2.40241	-2.43361	-2.49511	-2.52421	-2.50611	-2.53811	-2.51831	-2.48531	-2.45541	-2.43031	-2.42541	-2.43801	-2.44181	-2.44741	-2.45281	-2.44761	-2.46361	-2.47841	-2.49751	-2.49601	-2.50311	-2.52721	-2.52271	-2.51821	-2.51361	-2.50981	-2.57251	-2.60811	-2.59201	-2.57681	-2.55401	-2.52391	-2.50661	-2.48231	-2.45771	-2.43311	-2.40881	-2.39141	-2.36091	-2.35381
75	-2.35361	-2.34181	-2.37451	-2.40201	-2.41141	-2.44231	-2.47401	-2.50561	-2.53751	-2.51601	-2.48291	-2.45311	-2.42841	-2.42521	-2.43451	-2.44131	-2.44691	-2.45241	-2.44721	-2.46321	-2.46901	-2.47421	-2.47941	-2.48461	-2.48961	-2.49461	-2.49961	-2.50441	-2.50841	-2.44591	-2.45711	-2.53471	-2.56981	-2.54691	-2.52331	-2.49941	-2.47511	-2.45051	-2.42801	-2.40271	-2.38571	-2.35561	-2.35361
76	-2.35231	-2.34151	-2.35711	-2.38221	-2.41081	-2.44181	-2.47351	-2.48601	-2.45331	-2.42671	-2.40671	-2.40301	-2.42541	-2.41181	-2.43431	-2.40951	-2.41921	-2.43121	-2.44521	-2.46091	-2.46851	-2.47371	-2.47901	-2.48411	-2.48921	-2.49421	-2.49911	-2.50401	-2.50831	-2.44441	-2.41441	-2.43101	-2.45311	-2.47971	-2.51031	-2.48291	-2.44201	-2.43531	-2.42711	-2.40221	-2.37971	-2.35501	-2.35231
77	-2.31831	-2.33681	-2.35671	-2.38161	-2.33331	-2.34141	-2.35061	-2.36031	-2.37041	-2.38091	-2.39191	-2.40271	-2.42441	-2.41071	-2.43411	-2.40631	-2.39661	-2.41051	-2.43681	-2.40411	-2.42541	-2.45031	-2.47581	-2.46921	-2.44371	-2.41881	-2.40001	-2.40021	-2.40031	-2.40391	-2.41171	-2.42861	-2.45101	-2.47801	-2.50891	-2.48241	-2.44151	-2.43521	-2.42611	-2.38601	-2.34351	-2.32641	-2.31831
78	-2.31781	-2.33661	-2.33601	-2.37381	-2.33181	-2.34041	-2.35001	-2.35991	-2.37021	-2.38091	-2.39171	-2.39381	-2.41411	-2.39061	-2.40081	-2.40271	-2.39571	-2.41011	-2.43651	-2.40371	-2.39641	-2.39711	-2.39771	-2.39841	-2.39911	-2.39961	-2.39701	-2.39731	-2.39741	-2.40101	-2.38241	-2.34701	-2.34431	-2.34081	-2.33651	-2.36171	-2.39861	-2.40161	-2.36181	-2.38511	-2.34271	-2.32581	-2.31781
79	-2.31761	-2.31701	-2.33531	-2.33381	-2.33161	-2.33261	-2.33291	-2.33361	-2.33431	-2.33471	-2.33421	-2.35531	-2.41381	-2.38371	-2.40081	-2.39821	-2.37561	-2.39591	-2.39581	-2.40161	-2.39421	-2.39471	-2.39521	-2.39571	-2.39631	-2.39671	-2.39461	-2.37121	-2.35061	-2.37961	-2.38081	-2.34271	-2.34001	-2.33661	-2.33241	-2.36151	-2.39841	-2.40111	-2.36131	-2.32251	-2.30731	-2.31301	-2.31761
80	-2.31241	-2.31251	-2.31581	-2.33271	-2.33091	-2.33101	-2.33111	-2.33161	-2.33221	-2.33251	-2.33211	-2.35431	-2.38831	-2.38301	-2.40081	-2.39771	-2.37331	-2.39451	-2.39401	-2.39601	-2.37121	-2.33811	-2.30501	-2.30181	-2.30201	-2.30211	-2.30531	-2.32641	-2.34621	-2.35021	-2.34901	-2.31931	-2.25681	-2.28781	-2.32471	-2.33151	-2.32591	-2.31981	-2.33141	-2.32211	-2.30601	-2.30881	-2.31241
81	-2.31221	-2.28671	-2.30681	-2.32161	-2.33051	-2.27131	-2.27731	-2.28211	-2.28601	-2.28911	-2.29171	-2.33191	-2.33121	-2.37501	-2.30051	-2.33591	-2.37281	-2.35741	-2.37891	-2.39401	-2.37081	-2.33781	-2.30461	-2.30171	-2.30181	-2.30201	-2.30221	-2.30221	-2.30221	-2.34581	-2.34461	-2.31771	-2.25511	-2.28761	-2.32451	-2.32771	-2.32241	-2.31681	-2.31371	-2.30841	-2.30211	-2.29981	-2.31221
82	-2.31221	-2.28591	-2.30531	-2.32011	-2.33051	-2.27081	-2.27671	-2.28151	-2.28531	-2.28841	-2.29111	-2.33011	-2.33031	-2.37451	-2.30051	-2.33551	-2.37141	-2.34491	-2.31491	-2.30081	-2.30111	-2.30141	-2.30161	-2.27181	-2.26571	-2.28511	-2.30211	-2.30221	-2.30221	-2.22491	-2.21591	-2.21531	-2.25091	-2.21741	-2.22151	-2.22801	-2.23711	-2.26021	-2.31141	-2.30741	-2.30111	-2.29931	-2.31221
83	-2.25661	-2.28321	-2.27941	-2.25471	-2.26381	-2.25931	-2.19811	-2.18781	-2.18671	-2.21751	-2.28601	-2.29391	-2.32561	-2.31521	-2.29951	-2.31711	-2.33641	-2.34011	-2.30991	-2.30051	-2.30091	-2.30121	-2.30141	-2.27141	-2.23851	-2.22151	-2.21911	-2.21771	-2.21721	-2.21681	-2.21231	-2.21401	-2.25061	-2.21481	-2.21911	-2.22591	-2.23531	-2.24911	-2.26381	-2.28141	-2.28361	-2.27471	-2.25661
84	-2.25641	-2.28231	-2.25981	-2.25421	-2.26331	-2.25891	-2.19691	-2.18691	-2.17631	-2.21651	-2.28501	-2.29321	-2.32461	-2.31521	-2.29871	-2.29911	-2.29961	-2.30001	-2.30051	-2.28541	-2.25651	-2.24071	-2.23451	-2.24701	-2.23811	-2.21771	-2.21521	-2.21381	-2.21331	-2.21301	-2.17721	-2.21361	-2.21551	-2.19471	-2.16501	-2.18221	-2.19851	-2.24741	-2.26231	-2.28021	-2.28331	-2.27461	-2.25641
85	-2.25561	-2.26361	-2.25901	-2.24991	-2.22581	-2.21021	-2.19471	-2.18581	-2.17521	-2.19151	-2.22361	-2.27721	-2.29571	-2.29721	-2.29831	-2.29871	-2.29921	-2.29971	-2.30011	-2.28011	-2.25081	-2.23751	-2.23111	-2.22921	-2.22481	-2.20511	-2.17161	-2.13811	-2.10451	-2.14071	-2.17691	-2.21191	-2.21251	-2.19301	-2.16191	-2.17931	-2.19611	-2.21411	-2.22871	-2.24171	-2.25131	-2.25521	-2.25561
86	-2.25491	-2.25861	-2.24291	-2.23961	-2.22371	-2.20901	-2.18781	-2.11641	-2.15021	-2.17051	-2.22281	-2.27641	-2.29511	-2.29671	-2.29831	-2.29161	-2.28241	-2.27321	-2.26421	-2.25571	-2.24781	-2.22841	-2.22941	-2.22561	-2.22111	-2.20471	-2.17121	-2.13761	-2.10441	-2.14031	-2.14781	-2.10951	-2.12871	-2.14721	-2.13341	-2.11771	-2.18891	-2.21221	-2.22741	-2.24071	-2.25021	-2.25401	-2.25491
87	-2.25471	-2.22931	-2.24241	-2.23851	-2.22261	-2.20741	-2.18731	-2.11591	-2.14911	-2.16981	-2.20211	-2.21841	-2.24041	-2.26781	-2.29801	-2.29091	-2.28111	-2.27141	-2.26201	-2.25311	-2.24491	-2.22221	-2.20021	-2.17331	-2.14711	-2.12161	-2.09691	-2.07321	-2.10401	-2.06921	-2.08961	-2.10581	-2.12521	-2.14381	-2.13151	-2.10061	-2.12211	-2.14641	-2.17361	-2.20381	-2.23731	-2.24461	-2.25471
88	-2.25421	-2.22821	-2.21591	-2.17521	-2.14061	-2.11211	-2.09001	-2.08401	-2.11531	-2.16501	-2.15611	-2.14641	-2.14811	-2.22341	-2.29771	-2.26051	-2.22281	-2.18521	-2.16591	-2.18041	-2.19581	-2.21161	-2.19391	-2.16651	-2.13971	-2.11371	-2.08851	-2.07071	-2.10401	-2.06851	-2.08581	-2.07091	-2.05271	-2.06581	-2.08171	-2.09991	-2.12151	-2.14601	-2.17331	-2.20371	-2.23731	-2.24441	-2.25421
89	-2.20881	-2.22601	-2.19901	-2.17001	-2.13981	-2.10931	-2.07851	-2.08291	-2.11441	-2.16421	-2.15521	-2.14561	-2.14751	-2.22281	-2.29761	-2.26001	-2.22211	-2.18461	-2.14791	-2.11101	-2.07811	-2.07061	-2.06291	-2.05521	-2.04761	-2.04071	-2.03691	-2.07021	-2.05181	-2.06801	-2.03521	-2.04251	-2.05191	-2.06501	-2.08101	-2.07261	-2.08051	-2.11041	-2.13811	-2.16301	-2.18541	-2.21261	-2.20881
90	-2.20751	-2.22451	-2.19811	-2.16961	-2.13981	-2.10901	-2.07801	-2.07401	-2.06411	-2.06001	-2.06161	-2.07251	-2.13661	-2.12661	-2.11611	-2.12701	-2.13911	-2.15211	-2.14721	-2.11021	-2.07801	-2.07051	-2.06291	-2.05501	-2.04731	-2.04021	-2.03641	-2.06421	-2.04841	-2.06531	-2.03431	-2.04161	-1.99421	-1.99061	-2.04651	-2.07071	-2.07581	-2.10681	-2.13601	-2.16251	-2.18351	-2.21211	-2.20751
91	-2.20741	-2.19791	-2.14221	-2.08951	-2.04051	-1.99571	-2.01941	-2.06091	-2.04511	-1.98641	-1.99681	-2.07191	-2.13601	-2.12611	-2.11611	-2.11051	-2.10471	-2.09861	-2.09221	-2.08531	-2.07431	-2.03801	-2.00221	-1.96691	-1.96951	-2.00301	-2.03481	-2.03081	-2.04271	-2.03081	-2.03291	-1.99791	-1.97641	-1.98991	-2.01611	-2.04891	-2.05081	-2.07641	-2.10511	-2.13691	-2.17271	-2.20221	-2.20741
92	-2.20331	-2.17271	-2.12751	-2.07541	-2.02001	-1.96501	-2.01821	-2.05991	-2.04461	-1.98551	-1.99621	-2.06841	-2.08011	-2.09611	-2.11571	-2.11051	-2.10461	-2.09851	-2.09201	-2.08521	-2.07351	-2.03711	-2.00121	-1.96591	-1.96881	-2.00251	-2.03411	-2.02991	-2.03831	-2.02991	-2.03241	-1.99731	-1.97571	-1.98211	-2.00991	-2.04351	-2.04991	-2.07551	-2.10411	-2.13591	-2.17181	-2.19791	-2.20331
93	-2.20261	-2.17171	-2.12711	-2.07511	-2.01921	-1.96301	-2.00621	-2.04761	-2.01691	-1.97401	-1.95611	-1.92611	-1.89641	-1.86771	-1.84551	-1.85161	-1.85921	-1.86821	-1.87861	-1.89041	-1.90341	-1.91781	-1.93331	-1.94971	-1.96751	-1.98701	-2.00701	-2.02801	-2.02941	-2.02481	-2.00221	-1.97871	-1.96351	-1.97541	-2.00771	-2.02771	-2.01261	-1.97091	-2.02051	-2.07021	-2.11841	-2.16341	-2.20261
94	-2.20251	-2.15221	-2.10141	-2.05281	-2.00711	-1.96181	-2.00501	-2.04701	-2.01611	-1.97351	-1.95501	-1.92491	-1.89511	-1.86631	-1.84541	-1.84871	-1.85641	-1.86521	-1.87431	-1.88371	-1.89321	-1.90341	-1.91971	-1.93731	-1.95601	-1.97551	-1.99611	-2.01781	-2.02841	-2.02061	-1.99801	-1.97451	-1.96281	-1.97531	-2.00691	-2.02691	-2.01061	-1.97001	-2.01991	-2.06991	-2.11831	-2.16331	-2.20251
95	-1.67631	-1.73011	-1.78561	-1.84111	-1.89661	-1.95611	-1.95551	-1.92061	-1.89151	-1.92121	-1.90341	-1.84031	-1.83581	-1.83761	-1.84541	-1.84771	-1.85531	-1.86411	-1.87341	-1.88291	-1.89251	-1.90281	-1.91221	-1.93481	-1.93141	-1.93811	-1.94481	-1.94931	-1.95101	-1.95261	-1.95741	-1.96531	-1.95451	-1.93061	-1.90421	-1.87791	-1.92251	-1.95361	-1.89561	-1.83851	-1.78261	-1.72791	-1.67631
96	-1.67611	-1.72861	-1.78421	-1.83981	-1.89591	-1.95511	-1.92661	-1.89321	-1.86521	-1.92051	-1.90281	-1.83321	-1.81351	-1.81711	-1.82621	-1.83301	-1.84131	-1.85101	-1.86211	-1.87461	-1.88841	-1.90221	-1.91181	-1.93431	-1.93031	-1.93791	-1.94431	-1.94871	-1.95031	-1.95191	-1.95671	-1.96461	-1.95051	-1.92951	-1.90001	-1.87611	-1.92131	-1.95151	-1.89331	-1.83611	-1.78001	-1.72511	-1.67611
97	-1.67601	-1.72471	-1.77891	-1.83561	-1.89401	-1.95111	-1.90511	-1.84701	-1.84551	-1.86821	-1.85111	-1.83261	-1.80161	-1.81651	-1.82571	-1.81781	-1.80501	-1.79111	-1.77711	-1.79831	-1.83251	-1.86671	-1.90081	-1.92141	-1.93001	-1.89711	-1.86331	-1.83011	-1.80101	-1.83841	-1.87541	-1.91171	-1.94711	-1.92821	-1.89631	-1.87461	-1.85091	-1.82321	-1.79491	-1.76601	-1.73641	-1.70631	-1.67601
98	-1.67541	-1.72321	-1.77751	-1.83431	-1.89331	-1.94991	-1.90361	-1.84531	-1.84491	-1.84301	-1.82681	-1.81701	-1.80021	-1.81581	-1.82561	-1.81661	-1.80351	-1.78951	-1.77531	-1.79771	-1.83201	-1.86621	-1.90031	-1.92111	-1.93001	-1.89591	-1.86191	-1.82871	-1.80101	-1.83001	-1.86731	-1.90401	-1.94011	-1.92521	-1.89551	-1.87351	-1.84651	-1.81891	-1.79061	-1.76161	-1.73211	-1.70201	-1.67541
99	-1.67421	-1.68051	-1.68771	-1.69561	-1.70421	-1.71351	-1.72371	-1.77011	-1.78901	-1.75871	-1.77211	-1.78651	-1.76351	-1.69461	-1.62691	-1.66101	-1.69531	-1.72971	-1.76401	-1.76291	-1.74881	-1.73461	-1.72051	-1.70651	-1.69251	-1.70421	-1.73431	-1.76521	-1.79211	-1.76301	-1.76271	-1.83341	-1.90431	-1.91781	-1.84181	-1.86421	-1.83311	-1.80301	-1.77421	-1.74671	-1.72071	-1.69621	-1.67421
100	-1.67381	-1.67891	-1.68601	-1.69391	-1.70241	-1.71171	-1.72191	-1.76951	-1.78701	-1.75701	-1.77051	-1.78491	-1.76291	-1.69401	-1.62671	-1.66041	-1.69481	-1.72911	-1.76341	-1.76111	-1.74681	-1.73261	-1.71841	-1.70431	-1.69021	-1.70241	-1.73261	-1.76351	-1.79211	-1.75371	-1.72461	-1.71841	-1.75291	-1.79091	-1.83201	-1.86331	-1.83211	-1.80191	-1.77301	-1.74541	-1.71931	-1.69481	-1.67381
101	-1.67221	-1.66771	-1.66231	-1.65731	-1.65271	-1.64861	-1.69451	-1.73421	-1.74601	-1.73121	-1.67411	-1.63141	-1.62961	-1.62801	-1.62641	-1.62601	-1.62541	-1.62491	-1.62441	-1.62401	-1.62361	-1.62331	-1.62301	-1.64701	-1.67511	-1.67851	-1.66471	-1.65091	-1.63871	-1.69231	-1.71491	-1.71611	-1.75081	-1.78901	-1.83031	-1.76621	-1.69111	-1.61681	-1.60471	-1.61851	-1.63481	-1.65341	-1.67221
102	-1.67211	-1.66631	-1.66081	-1.65591	-1.65141	-1.64741	-1.69391	-1.73251	-1.74421	-1.72901	-1.67171	-1.63091	-1.62891	-1.62741	-1.62621	-1.62541	-1.62491	-1.62441	-1.62401	-1.62361	-1.62331	-1.62301	-1.62271	-1.64491	-1.67311	-1.67611	-1.66221	-1.64831	-1.63601	-1.66031	-1.68741	-1.68581	-1.64681	-1.60751	-1.57711	-1.57941	-1.58491	-1.59331	-1.60261	-1.61651	-1.63291	-1.65171	-1.67211
103	-1.67051	-1.62611	-1.58171	-1.54121	-1.54511	-1.61961	-1.64491	-1.64161	-1.63861	-1.63591	-1.63351	-1.61751	-1.56191	-1.55791	-1.62601	-1.59301	-1.55971	-1.52691	-1.52491	-1.54651	-1.56971	-1.59421	-1.62001	-1.62271	-1.62251	-1.62241	-1.62231	-1.62381	-1.63531	-1.65771	-1.68501	-1.67571	-1.63621	-1.59641	-1.57451	-1.57701	-1.58261	-1.59101	-1.54621	-1.57931	-1.61181	-1.64361	-1.67051
104	-1.67031	-1.62441	-1.57971	-1.53901	-1.54461	-1.61901	-1.64371	-1.64041	-1.63751	-1.63491	-1.63251	-1.61461	-1.55901	-1.55721	-1.62571	-1.59241	-1.55901	-1.52611	-1.52211	-1.54391	-1.56721	-1.59181	-1.61771	-1.62251	-1.62231	-1.62221	-1.62221	-1.62261	-1.63281	-1.61751	-1.60201	-1.59031	-1.58231	-1.57801	-1.56801	-1.52861	-1.48921	-1.51261	-1.54271	-1.57501	-1.60751	-1.63941	-1.67031
105	-1.67011	-1.61761	-1.56171	-1.50561	-1.50501	-1.47321	-1.44641	-1.42491	-1.40911	-1.39941	-1.39621	-1.42081	-1.48921	-1.50731	-1.45451	-1.46901	-1.48591	-1.50441	-1.50351	-1.51641	-1.52941	-1.54251	-1.55571	-1.56901	-1.58241	-1.59591	-1.60941	-1.62141	-1.62191	-1.61481	-1.59931	-1.58761	-1.57961	-1.57531	-1.55641	-1.51641	-1.47851	-1.50841	-1.54181	-1.52321	-1.57211	-1.62251	-1.67011
106	-1.66971	-1.61591	-1.55981	-1.50351	-1.50251	-1.47061	-1.44361	-1.42191	-1.40591	-1.39601	-1.39281	-1.42001	-1.48851	-1.50421	-1.45391	-1.46591	-1.48291	-1.50151	-1.50041	-1.51331	-1.52631	-1.53941	-1.55271	-1.56601	-1.57951	-1.59301	-1.60661	-1.61981	-1.62191	-1.55211	-1.48271	-1.41371	-1.34511	-1.37351	-1.40891	-1.44391	-1.47641	-1.45001	-1.47611	-1.51941	-1.56861	-1.61921	-1.66971
107	-1.27061	-1.32691	-1.39821	-1.47121	-1.44931	-1.39291	-1.33641	-1.31141	-1.32751	-1.34531	-1.36481	-1.39951	-1.41041	-1.43001	-1.45251	-1.46571	-1.47821	-1.49081	-1.49381	-1.46161	-1.42961	-1.39811	-1.36701	-1.33641	-1.30621	-1.27661	-1.24751	-1.21901	-1.19201	-1.22861	-1.26521	-1.30161	-1.33771	-1.36951	-1.40481	-1.43981	-1.47431	-1.43661	-1.47191	-1.46941	-1.39721	-1.32641	-1.27061
108	-1.27031	-1.32661	-1.39791	-1.47081	-1.44711	-1.39051	-1.33381	-1.30921	-1.32511	-1.34271	-1.36191	-1.39611	-1.40701	-1.42821	-1.45131	-1.46251	-1.47501	-1.48771	-1.49301	-1.46071	-1.42871	-1.39711	-1.36591	-1.33521	-1.30491	-1.27521	-1.24601	-1.21741	-1.19191	-1.22501	-1.26151	-1.29781	-1.33381	-1.27711	-1.30621	-1.34571	-1.38721	-1.43071	-1.41111	-1.37281	-1.33541	-1.29931	-1.27031
109	-1.24711	-1.25591	-1.25981	-1.26591	-1.27421	-1.28461	-1.29701	-1.27971	-1.22291	-1.28361	-1.35151	-1.38501	-1.40681	-1.42691	-1.45071	-1.42721	-1.40121	-1.37551	-1.35021	-1.32521	-1.30071	-1.27651	-1.25271	-1.22931	-1.20641	-1.18401	-1.16211	-1.16381	-1.18851	-1.15581	-1.17241	-1.20181	-1.23411	-1.26901	-1.30031	-1.34031	-1.38231	-1.42621	-1.39711	-1.35811	-1.31991	-1.28261	-1.24711
110	-1.24691	-1.25571	-1.25921	-1.26491	-1.27281	-1.28291	-1.29501	-1.27701	-1.22011	-1.28291	-1.35091	-1.38211	-1.40381	-1.42491	-1.44931	-1.42401	-1.39791	-1.37211	-1.34671	-1.32171	-1.29701	-1.27281	-1.24901	-1.22561	-1.20261	-1.18011	-1.15821	-1.16191	-1.18841	-1.15321	-1.16391	-1.19401	-1.22701	-1.26251	-1.20981	-1.14321	-1.09971	-1.11851	-1.14131	-1.16761	-1.19661	-1.22781	-1.24691
111	-1.24661	-1.18461	-1.11881	-1.05581	-0.997313	-1.01631	-1.08201	-1.14861	-1.21581	-1.16611	-1.10911	-1.05211	-0.995013	-0.938313	-0.888313	-0.902113	-0.917913	-0.935113	-0.953513	-0.973213	-0.993913	-1.01561	-1.03831	-1.06191	-1.08621	-1.11131	-1.13721	-1.14071	-1.12251	-1.14391	-1.11751	-1.08081	-1.07181	-1.07121	-1.07571	-1.08531	-1.08451	-1.10101	-1.12381	-1.15031	-1.17991	-1.21221	-1.24661
112	-1.24661	-1.18441	-1.11841	-1.05521	-0.996313	-1.01571	-1.08131	-1.14791	-1.21521	-1.16301	-1.10591	-1.04871	-0.991513	-0.934613	-0.886013	-0.898413	-0.914313	-0.931613	-0.950213	-0.970013	-0.990913	-1.01291	-1.03571	-1.05941	-1.08391	-1.10921	-1.13521	-1.13691	-1.12221	-1.13541	-1.11451	-1.07791	-1.05711	-1.05541	-1.05911	-1.06791	-1.07481	-1.01211	-0.986913	-1.05101	-1.11701	-1.18431	-1.24661
113	-0.710713	-0.765413	-0.825513	-0.887513	-0.950513	-0.943113	-0.897013	-0.859613	-0.832713	-0.817413	-0.814213	-0.822413	-0.839113	-0.861113	-0.884613	-0.889913	-0.904013	-0.919313	-0.935213	-0.951513	-0.968213	-0.985313	-1.00291	-1.02101	-1.03961	-1.05871	-1.07821	-1.09801	-1.11211	-1.10321	-1.08811	-1.07751	-1.04401	-1.00751	-0.971213	-0.935413	-0.901813	-0.925713	-0.948313	-0.885813	-0.824613	-0.765113	-0.710713
114	-0.710413	-0.765213	-0.825113	-0.887013	-0.950113	-0.941413	-0.894813	-0.856913	-0.829513	-0.813913	-0.810513	-0.818813	-0.835613	-0.857413	-0.882313	-0.886113	-0.900213	-0.915513	-0.931313	-0.947613	-0.964213	-0.981413	-0.998913	-1.01701	-1.03561	-1.05471	-1.07421	-1.09411	-1.11181	-1.09171	-1.07551	-1.06391	-1.04151	-1.00521	-0.969413	-0.934113	-0.899513	-0.865013	-0.831213	-0.798813	-0.767913	-0.738213	-0.710413
115	-0.710113	-0.708413	-0.710813	-0.714713	-0.720313	-0.727413	-0.736113	-0.746613	-0.758713	-0.772413	-0.787213	-0.803013	-0.821313	-0.843913	-0.865013	-0.848313	-0.821113	-0.793013	-0.764813	-0.736613	-0.708713	-0.681013	-0.653913	-0.627613	-0.602513	-0.579613	-0.560113	-0.546313	-0.540813	-0.560213	-0.586713	-0.619913	-0.659213	-0.703913	-0.753213	-0.806413	-0.861113	-0.862713	-0.830313	-0.797613	-0.765613	-0.734613	-0.710113
116	-0.710113	-0.708113	-0.710113	-0.713613	-0.718813	-0.725613	-0.734013	-0.744113	-0.755913	-0.769313	-0.783713	-0.799113	-0.817313	-0.839913	-0.861013	-0.844313	-0.817113	-0.789013	-0.760713	-0.732513	-0.704513	-0.676913	-0.649813	-0.623613	-0.598813	-0.576313	-0.557513	-0.544813	-0.540613	-0.528113	-0.522113	-0.521813	-0.526513	-0.535013	-0.546513	-0.560513	-0.576613	-0.594513	-0.614113	-0.635513	-0.658613	-0.683513	-0.710113
117	-0.701013	-0.651313	-0.598813	-0.549313	-0.502613	-0.458513	-0.416113	-0.373813	-0.330213	-0.283813	-0.233913	-0.180313	-0.123413	-0.0640135	-0.00311349	-0.0337135	-0.0644135	-0.0949135	-0.125113	-0.155013	-0.184613	-0.213613	-0.241813	-0.269013	-0.294613	-0.317713	-0.337013	-0.349913	-0.354213	-0.372713	-0.394313	-0.417913	-0.442813	-0.468113	-0.493513	-0.518813	-0.544013	-0.569213	-0.594713	-0.620813	-0.647513	-0.675313	-0.701013
118	-0.700713	-0.651113	-0.598413	-0.548513	-0.501513	-0.456913	-0.413813	-0.370913	-0.326713	-0.279813	-0.229413	-0.175613	-0.118513	-0.0590135	-0.00281349	-0.0286135	-0.0593135	-0.0898135	-0.120113	-0.150013	-0.179613	-0.208713	-0.237113	-0.264513	-0.290513	-0.314113	-0.334113	-0.348313	-0.354013	-0.339613	-0.330413	-0.327513	-0.331713	-0.343213	-0.362313	-0.388313	-0.420613	-0.458413	-0.501113	-0.547813	-0.598013	-0.651013	-0.700713
119	0.802387	0.769187	0.719987	0.666687	0.610487	0.552287	0.492587	0.431887	0.370487	0.308487	0.246187	0.183787	0.121287	0.0589865	0.00208651	0.0280865	0.0591865	0.0903865	0.121587	0.152487	0.183087	0.213087	0.242287	0.270187	0.296187	0.319387	0.338387	0.351387	0.356387	0.359687	0.370787	0.389287	0.414387	0.445387	0.481187	0.520887	0.560787	0.602187	0.644587	0.687587	0.730687	0.772987	0.802387
120	0.802587	0.770187	0.721987	0.669387	0.613787	0.556187	0.496887	0.436487	0.375287	0.313387	0.251287	0.188887	0.126487	0.0642865	0.00228651	0.0331865	0.0643865	0.0954865	0.126587	0.157487	0.187987	0.217887	0.246887	0.274587	0.300187	0.322787	0.340987	0.352787	0.356487	0.361187	0.373687	0.393087	0.418587	0.448987	0.483487	0.520987	0.563687	0.608487	0.654287	0.699587	0.742487	0.779787	0.802587
121	0.828187	0.814887	0.795487	0.772287	0.750987	0.734787	0.726187	0.726187	0.735387	0.753787	0.780687	0.814987	0.855187	0.896887	0.921287	0.912487	0.890787	0.863887	0.835087	0.805787	0.776587	0.747587	0.719387	0.692287	0.667187	0.644987	0.627087	0.615387	0.611687	0.591987	0.577987	0.570887	0.571187	0.578887	0.593987	0.615687	0.642987	0.674487	0.708887	0.744087	0.777687	0.806787	0.828187
122	0.828287	0.816787	0.798687	0.776287	0.755287	0.739387	0.730887	0.730987	0.740287	0.758687	0.785587	0.819987	0.860187	0.901987	0.926787	0.917887	0.896087	0.868987	0.840187	0.810887	0.781487	0.752387	0.723987	0.696687	0.671187	0.648387	0.629687	0.616787	0.611887	0.636487	0.665287	0.696987	0.730887	0.766087	0.801487	0.834487	0.853687	0.855187	0.853087	0.850387	0.845187	0.834887	0.828287
123	0.828687	0.861187	0.896387	0.928287	0.956887	0.979887	0.975187	0.966887	0.960387	0.955987	0.953987	0.954087	0.956687	0.963787	0.983987	0.974387	0.972787	0.975087	0.978987	0.983687	0.988887	0.994687	1.00079	1.00739	1.01439	1.02169	1.02949	1.03759	1.04579	1.01129	0.979587	0.951287	0.926787	0.906187	0.889487	0.876787	0.867687	0.861587	0.857487	0.854187	0.849987	0.842587	0.828687
124	0.828787	0.862387	0.898487	0.931087	0.960087	0.980387	0.979387	0.971587	0.965287	0.961087	0.959087	0.959287	0.961987	0.968987	0.986987	0.979187	0.977587	0.979987	0.983887	0.988587	0.993787	0.999487	1.00559	1.01219	1.01909	1.02639	1.03409	1.04219	1.04639	1.01599	0.984487	0.956387	0.932087	0.911887	0.896387	0.887787	0.896687	0.926587	0.962087	0.946587	0.905187	0.863687	0.828787
125	1.09719	1.07189	1.04579	1.02369	1.00609	0.998487	1.01379	1.03739	1.06129	1.08499	1.10849	1.13179	1.09259	1.03459	0.988787	1.00609	1.03159	1.05969	1.08939	1.12019	1.12659	1.11539	1.10439	1.09379	1.08359	1.07369	1.06409	1.05489	1.05039	1.08349	1.12309	1.16399	1.20399	1.17719	1.14149	1.10469	1.06659	1.02749	0.987487	0.998587	1.03469	1.06939	1.09719
126	1.09729	1.07339	1.04819	1.02679	1.00949	0.999187	1.01769	1.04179	1.06579	1.08949	1.11299	1.13619	1.09719	1.03919	0.991687	1.01089	1.03629	1.06439	1.09399	1.12469	1.13069	1.11949	1.10859	1.09809	1.08789	1.07809	1.06859	1.05939	1.05089	1.08789	1.12729	1.16779	1.20769	1.23289	1.22329	1.19729	1.17019	1.14449	1.12179	1.10329	1.09129	1.08839	1.09729
127	1.09769	1.11569	1.14879	1.19569	1.25099	1.30999	1.33989	1.31259	1.28379	1.25779	1.20939	1.15179	1.15539	1.17839	1.20059	1.18829	1.17519	1.16259	1.15029	1.13829	1.15189	1.18399	1.21649	1.24839	1.27839	1.30149	1.31009	1.31309	1.31409	1.30589	1.27589	1.24439	1.21159	1.23949	1.23439	1.20849	1.18109	1.15519	1.13249	1.11449	1.10319	1.10039	1.09769
128	1.09789	1.11729	1.15179	1.19939	1.25499	1.31399	1.35259	1.32959	1.29809	1.26459	1.21299	1.15599	1.15959	1.18249	1.20129	1.19189	1.17889	1.16639	1.15419	1.14229	1.15629	1.18819	1.22009	1.25109	1.27909	1.30259	1.31049	1.31329	1.31429	1.31619	1.32209	1.32829	1.30449	1.28699	1.30719	1.33389	1.30499	1.27499	1.24399	1.20529	1.15819	1.12129	1.09789
129	1.12809	1.15179	1.19269	1.23989	1.29119	1.34539	1.38719	1.36249	1.31589	1.26729	1.23559	1.21789	1.20589	1.20009	1.20149	1.20429	1.20929	1.21609	1.22469	1.23489	1.24689	1.26049	1.27579	1.29129	1.29959	1.30619	1.31909	1.33029	1.33469	1.31629	1.32229	1.33119	1.31409	1.29259	1.30839	1.34389	1.37759	1.31839	1.25959	1.21209	1.17969	1.14599	1.12809
130	1.12829	1.15219	1.19419	1.24209	1.29409	1.34869	1.39639	1.36259	1.31739	1.26909	1.24399	1.22449	1.21119	1.20479	1.20489	1.20829	1.21319	1.21989	1.22839	1.23849	1.25019	1.26349	1.27819	1.29289	1.30079	1.30709	1.32109	1.33159	1.33489	1.36059	1.36299	1.34009	1.34869	1.36689	1.36209	1.34419	1.38149	1.33879	1.28159	1.22849	1.18219	1.14789	1.12829
131	1.60229	1.56969	1.51989	1.47179	1.42779	1.39009	1.40369	1.42229	1.40269	1.36399	1.32559	1.29099	1.25919	1.22949	1.20549	1.21289	1.22399	1.23489	1.24559	1.25599	1.26609	1.27569	1.28479	1.29529	1.31459	1.33879	1.35989	1.35919	1.35889	1.36139	1.36549	1.34759	1.34929	1.36769	1.38859	1.40939	1.38299	1.41949	1.45829	1.49839	1.53939	1.57899	1.60229
132	1.60229	1.58449	1.54129	1.49549	1.45279	1.41499	1.40459	1.44949	1.40639	1.36449	1.32719	1.29339	1.26209	1.23259	1.20579	1.21619	1.22709	1.23789	1.24839	1.25849	1.26829	1.27769	1.28639	1.29609	1.31579	1.34249	1.36049	1.35999	1.35979	1.36229	1.37359	1.37799	1.39179	1.38909	1.38949	1.41139	1.39659	1.42079	1.45989	1.49999	1.54089	1.58009	1.60229
133	1.60259	1.58579	1.55259	1.51719	1.48049	1.44289	1.40519	1.45319	1.40729	1.38319	1.37119	1.36739	1.37139	1.38279	1.40029	1.39599	1.39099	1.38639	1.38209	1.37809	1.37459	1.37129	1.36839	1.36579	1.36359	1.36189	1.36949	1.40239	1.43549	1.40269	1.38109	1.37819	1.39179	1.41049	1.43489	1.45039	1.44749	1.47359	1.50329	1.53499	1.56779	1.59499	1.60259
134	1.61559	1.58749	1.55429	1.51899	1.48219	1.44439	1.40859	1.45579	1.47559	1.46839	1.45419	1.43899	1.42489	1.41189	1.40129	1.39609	1.39109	1.38639	1.38209	1.37819	1.37469	1.37149	1.36859	1.36619	1.36409	1.36239	1.37429	1.40769	1.43589	1.41199	1.38819	1.41299	1.41509	1.41089	1.43609	1.46029	1.44909	1.47489	1.50469	1.53649	1.56919	1.59899	1.61559
135	1.61579	1.61159	1.59829	1.58089	1.56189	1.52099	1.48019	1.45699	1.48449	1.46999	1.45549	1.44019	1.42609	1.41299	1.40139	1.41219	1.42569	1.44079	1.45749	1.47569	1.48389	1.47969	1.47569	1.47199	1.46869	1.46599	1.46379	1.46229	1.44369	1.46379	1.46409	1.44009	1.43659	1.45889	1.47999	1.47399	1.50849	1.53639	1.55279	1.56819	1.58229	1.59999	1.61579
136	1.61579	1.61319	1.60049	1.58329	1.56419	1.54079	1.50339	1.46249	1.48519	1.47129	1.46599	1.46969	1.47919	1.49379	1.51329	1.50799	1.50279	1.49779	1.49299	1.48839	1.48479	1.48079	1.47699	1.47359	1.47059	1.46809	1.46609	1.46449	1.44409	1.46589	1.46979	1.47919	1.49189	1.50669	1.50699	1.47819	1.51179	1.55399	1.60359	1.64119	1.63199	1.62219	1.61579
137	1.67199	1.67999	1.67239	1.61999	1.56889	1.54349	1.50699	1.47479	1.52239	1.56809	1.56389	1.55029	1.53709	1.52469	1.51339	1.50799	1.50299	1.49809	1.49339	1.48899	1.49539	1.51639	1.53839	1.55909	1.55839	1.53589	1.50689	1.47309	1.46249	1.46979	1.47219	1.48159	1.49429	1.50929	1.51639	1.49999	1.51869	1.55779	1.60729	1.65309	1.66349	1.66959	1.67199
138	1.67359	1.68229	1.69349	1.66799	1.61519	1.56539	1.52949	1.50949	1.52489	1.57119	1.56519	1.55139	1.53809	1.52559	1.51399	1.52559	1.53829	1.55219	1.56709	1.58299	1.59939	1.61379	1.61129	1.58849	1.56329	1.53719	1.50989	1.47779	1.46479	1.47569	1.50099	1.52949	1.55369	1.57439	1.54599	1.55859	1.58349	1.61299	1.64539	1.65519	1.69659	1.69399	1.67359
139	1.67369	1.70529	1.69669	1.67399	1.61929	1.56879	1.53129	1.51139	1.53379	1.57319	1.58419	1.60119	1.62499	1.65509	1.69069	1.68059	1.67009	1.65969	1.64939	1.63939	1.63009	1.62139	1.61359	1.59809	1.58909	1.55699	1.53099	1.51489	1.50989	1.48739	1.50619	1.53739	1.56919	1.58439	1.55269	1.55989	1.58439	1.61349	1.64679	1.65539	1.69719	1.69469	1.67369
140	1.69669	1.70899	1.72049	1.67829	1.62369	1.56999	1.53329	1.51269	1.53979	1.59669	1.64349	1.69379	1.71389	1.70649	1.69069	1.68139	1.67159	1.66159	1.65169	1.64219	1.63299	1.62449	1.61679	1.60659	1.59399	1.56009	1.53169	1.51599	1.51049	1.53259	1.55539	1.57909	1.59909	1.59389	1.59219	1.60789	1.62179	1.63429	1.64729	1.68629	1.70189	1.69829	1.69669
141	1.69819	1.70949	1.72169	1.68839	1.64799	1.61679	1.59439	1.58059	1.57579	1.59869	1.64829	1.69919	1.71879	1.70949	1.69189	1.71089	1.72929	1.74239	1.73659	1.71209	1.68239	1.65249	1.62369	1.60989	1.59919	1.59649	1.59309	1.59099	1.59029	1.59089	1.59259	1.59569	1.60239	1.60089	1.63099	1.64759	1.66419	1.65739	1.64969	1.68869	1.72489	1.71829	1.69819
142	1.69839	1.72969	1.72589	1.69929	1.68239	1.66059	1.63969	1.62009	1.60279	1.60509	1.67609	1.73239	1.73439	1.74479	1.76279	1.75759	1.75319	1.74949	1.74629	1.71989	1.68929	1.66189	1.65299	1.62779	1.60169	1.59979	1.59649	1.59439	1.59369	1.59419	1.59579	1.59879	1.60449	1.63019	1.63359	1.65119	1.66739	1.69129	1.70969	1.70599	1.72889	1.71899	1.69839
143	1.76889	1.73329	1.73579	1.70069	1.68279	1.66149	1.64069	1.62119	1.60379	1.60999	1.68149	1.75049	1.78099	1.77459	1.76289	1.75849	1.75469	1.75149	1.74869	1.74359	1.74059	1.70349	1.66579	1.63289	1.60459	1.61999	1.64659	1.67339	1.69019	1.68979	1.68849	1.68649	1.67499	1.63149	1.63679	1.66149	1.67119	1.69529	1.71879	1.74869	1.75259	1.74309	1.76889
144	1.76899	1.75459	1.74199	1.73259	1.74079	1.75669	1.77319	1.78489	1.77659	1.75639	1.74049	1.75589	1.78129	1.77559	1.76379	1.77409	1.78119	1.77409	1.74979	1.74629	1.74279	1.70889	1.67089	1.66899	1.68969	1.71249	1.73399	1.73369	1.72989	1.72969	1.72919	1.72839	1.68369	1.63749	1.65899	1.67119	1.69159	1.71239	1.72299	1.75309	1.75339	1.74339	1.76899
145	1.76999	1.75509	1.74219	1.73379	1.74379	1.76039	1.77719	1.78669	1.78039	1.76799	1.76079	1.76019	1.80669	1.84999	1.90679	1.87349	1.84099	1.81549	1.81009	1.78079	1.74399	1.73939	1.73779	1.73649	1.73539	1.73459	1.73609	1.73749	1.73359	1.73699	1.74699	1.74279	1.68839	1.68019	1.67579	1.68639	1.70919	1.71979	1.74619	1.76499	1.76209	1.76979	1.76999
146	1.81209	1.79299	1.75499	1.77579	1.81029	1.80609	1.79669	1.79519	1.78159	1.77309	1.76549	1.76369	1.80829	1.85429	1.90749	1.87989	1.85069	1.83869	1.82009	1.78629	1.74779	1.74259	1.74119	1.73999	1.73899	1.73829	1.73779	1.74789	1.73739	1.74069	1.75049	1.75479	1.72719	1.72579	1.72409	1.72239	1.72469	1.74519	1.76999	1.78169	1.76299	1.79809	1.81209
147	1.81229	1.80039	1.75669	1.77669	1.81239	1.81129	1.80189	1.79609	1.80619	1.81799	1.82209	1.81329	1.82549	1.89789	1.90779	1.91289	1.89849	1.85929	1.82549	1.82659	1.85029	1.87709	1.89879	1.88389	1.84759	1.81239	1.77889	1.75869	1.77079	1.77079	1.77089	1.76589	1.77099	1.77119	1.77139	1.77159	1.77179	1.77239	1.77379	1.78479	1.76909	1.80259	1.81229
148	1.81239	1.80219	1.78169	1.82819	1.82239	1.85699	1.84989	1.81179	1.81059	1.82279	1.82679	1.81659	1.83109	1.90139	1.91399	1.91649	1.90379	1.86469	1.84779	1.86519	1.88649	1.90189	1.89929	1.89609	1.89379	1.89209	1.86269	1.83639	1.82289	1.82289	1.81729	1.76849	1.78539	1.81149	1.82179	1.82159	1.82159	1.82179	1.82279	1.78729	1.78829	1.81139	1.81239
149	1.85009	1.80599	1.79219	1.83339	1.82659	1.85819	1.89819	1.93339	1.91289	1.89829	1.88139	1.87919	1.88709	1.90199	1.91459	1.93159	1.91649	1.91599	1.91299	1.90919	1.90539	1.90239	1.90519	1.89669	1.89449	1.89279	1.89079	1.88999	1.88979	1.88889	1.82269	1.77089	1.78839	1.81419	1.84139	1.87359	1.89819	1.87179	1.82789	1.79269	1.79239	1.82069	1.85009
150	1.85039	1.82849	1.83769	1.84689	1.90279	1.89229	1.89919	1.93449	1.92539	1.89929	1.88359	1.88219	1.89079	1.90689	1.91509	1.93209	1.91899	1.91729	1.91369	1.90979	1.90589	1.91019	1.92239	1.93629	1.92479	1.89279	1.89149	1.89079	1.89049	1.89179	1.83009	1.82259	1.82229	1.82209	1.84389	1.87599	1.90139	1.87539	1.83099	1.81529	1.80329	1.82509	1.85039
151	1.85099	1.82949	1.84239	1.85659	1.90769	1.91439	1.92449	1.93769	1.92699	1.90119	1.89109	1.89159	1.89959	1.91459	1.94299	1.93889	1.93139	1.93169	1.93479	1.93879	1.94299	1.94719	1.93599	1.95499	1.95839	1.96159	1.96439	1.96659	1.96809	1.89539	1.89859	1.90899	1.92349	1.94159	1.96209	1.97079	1.94109	1.92349	1.86959	1.81769	1.80749	1.82829	1.85099
152	1.85279	1.85019	1.85759	1.88459	1.91309	1.91979	1.92989	1.93809	1.94379	1.95109	1.95819	1.96459	1.96929	1.95519	1.94319	1.94409	1.93349	1.93539	1.93919	1.94349	1.94779	1.95209	1.95119	1.95739	1.96299	1.96579	1.96779	1.96869	1.96829	1.90509	1.89929	1.90969	1.92419	1.94219	1.96269	1.97199	1.94219	1.92609	1.87229	1.82609	1.83719	1.84469	1.85279
153	1.85299	1.85489	1.85919	1.88689	1.91939	1.95919	1.96179	1.93889	1.94909	1.95659	1.96369	1.97009	1.97059	1.95539	1.94329	1.94679	1.97039	1.98109	1.98189	1.98229	1.98239	1.96009	1.95599	1.95969	1.96809	1.97979	1.97919	1.97909	1.97989	2.04509	2.05499	2.05699	2.04279	2.02759	2.01159	1.99469	1.97699	1.95839	1.93889	1.91839	1.88969	1.84499	1.85299
154	1.85369	1.85869	1.88759	1.90129	1.92639	1.95989	1.99159	1.96419	1.98529	2.01459	2.00459	1.98729	1.97119	1.97469	1.97679	1.95009	1.97379	1.98649	1.98739	1.98779	1.98779	1.98239	1.98199	1.96529	1.98059	1.98429	1.98279	1.98129	1.97999	2.04909	2.05509	2.06459	2.07449	2.05849	2.03619	2.00289	1.99169	1.97129	1.96669	1.93999	1.88979	1.85679	1.85369
155	1.87459	1.87699	1.89249	1.90519	1.92759	1.97789	1.99319	1.96529	1.98599	2.01529	2.00509	1.98759	1.97589	1.98029	1.97879	1.95499	1.97659	1.98759	2.00569	2.01989	1.99769	1.98769	1.98719	1.98139	1.98549	2.00049	2.03359	2.04749	2.04729	2.04949	2.07029	2.06469	2.07779	2.08409	2.03959	2.00399	1.99339	1.97249	1.99329	1.94009	1.89709	1.87499	1.87459
156	1.87539	1.88199	1.92309	1.99369	1.96859	2.01449	1.99599	2.03049	2.05379	2.04659	2.04819	2.04819	2.05429	1.98759	1.97909	1.97979	1.98309	2.00619	2.03729	2.05239	2.05609	2.03009	1.99419	1.98649	1.99239	2.02239	2.04819	2.04759	2.04739	2.05679	2.10369	2.08959	2.07789	2.08679	2.04179	2.02419	2.00589	1.98669	1.99339	1.94589	1.92449	1.90229	1.87539
157	1.87589	1.92399	1.98109	2.01069	2.04999	2.02679	1.99689	2.03119	2.05429	2.04689	2.08099	2.12349	2.06709	1.99249	1.98229	1.98519	1.98689	2.01059	2.04189	2.06319	2.06099	2.05779	2.05509	2.05269	2.05079	2.04929	2.04819	2.06659	2.08919	2.08229	2.11999	2.12959	2.13859	2.09829	2.11329	2.06359	2.03399	2.04879	2.00789	1.99139	1.94749	1.90559	1.87589
158	1.88209	1.92809	1.98569	2.03929	2.06249	2.02769	2.08599	2.07569	2.06839	2.05509	2.08119	2.12359	2.07209	2.05809	1.98439	2.01649	2.05489	2.07359	2.06939	2.06379	2.06099	2.05789	2.05519	2.05279	2.05089	2.04929	2.05329	2.08399	2.10399	2.10999	2.12359	2.16809	2.14019	2.09919	2.11389	2.06599	2.03469	2.04889	2.00919	1.99659	1.95249	1.91029	1.88209
159	1.88269	1.93459	2.00869	2.04399	2.06309	2.02859	2.09019	2.07629	2.06869	2.10589	2.13889	2.13139	2.11459	2.06359	1.98459	2.02209	2.06049	2.07369	2.06939	2.07129	2.06749	2.07839	2.10329	2.12989	2.15779	2.18669	2.18219	2.14659	2.12379	2.11659	2.13439	2.19359	2.14409	2.14709	2.13159	2.14189	2.10799	2.06199	2.03729	2.05259	1.99469	1.92899	1.88269
160	1.88349	1.94059	2.01439	2.08559	2.06979	2.12459	2.09939	2.08859	2.06889	2.10629	2.13949	2.13319	2.11609	2.06919	2.08799	2.08379	2.07849	2.09339	2.08719	2.07519	2.10179	2.13379	2.16589	2.19809	2.23039	2.21989	2.19589	2.16199	2.14029	2.14689	2.15749	2.19729	2.17809	2.18759	2.13359	2.14189	2.10799	2.06249	2.04249	2.05369	2.00009	1.93409	1.88349
161	2.18559	2.13469	2.07079	2.09089	2.09809	2.12509	2.09999	2.16869	2.18899	2.16929	2.15699	2.14839	2.13849	2.10059	2.08949	2.08379	2.07859	2.09899	2.13189	2.10489	2.10639	2.13829	2.17049	2.20259	2.23489	2.23249	2.21679	2.24509	2.26169	2.26159	2.24879	2.20359	2.26019	2.19559	2.15489	2.16199	2.13079	2.08389	2.09719	2.06379	2.10149	2.15049	2.18559
162	2.18559	2.16599	2.13309	2.09829	2.10289	2.14899	2.12039	2.17609	2.19059	2.17069	2.15749	2.15349	2.14409	2.10209	2.08959	2.10059	2.11459	2.12829	2.13709	2.16949	2.18929	2.21089	2.23399	2.25829	2.25849	2.26279	2.29519	2.32759	2.31239	2.30419	2.25299	2.21349	2.26489	2.19819	2.19629	2.16869	2.13599	2.08909	2.09749	2.06909	2.10219	2.15079	2.18559
163	2.18729	2.16709	2.13359	2.09839	2.15189	2.15119	2.21549	2.21059	2.25459	2.31739	2.23209	2.18779	2.16999	2.21519	2.26039	2.21549	2.17149	2.12999	2.13759	2.17049	2.20909	2.24759	2.28619	2.29799	2.26959	2.26729	2.29969	2.32999	2.35999	2.30849	2.26129	2.26079	2.26749	2.25949	2.22499	2.16899	2.16829	2.17379	2.13329	2.13689	2.17889	2.18669	2.18729
164	2.23179	2.20789	2.15049	2.09949	2.15239	2.15729	2.22029	2.21219	2.26099	2.32249	2.23719	2.18839	2.17049	2.21589	2.26149	2.27029	2.22849	2.18809	2.15769	2.17609	2.21469	2.25329	2.29179	2.30869	2.28459	2.31089	2.33799	2.33209	2.36009	2.31219	2.31189	2.31129	2.28279	2.27429	2.22919	2.17889	2.16989	2.20029	2.13879	2.13719	2.17909	2.22229	2.23179
165	2.23209	2.23569	2.20829	2.17959	2.16669	2.16209	2.23289	2.27429	2.33269	2.34349	2.30059	2.21939	2.22799	2.26959	2.26159	2.28399	2.30629	2.32859	2.35059	2.37249	2.39409	2.37919	2.33829	2.32479	2.36329	2.39729	2.36209	2.36419	2.36449	2.37909	2.37909	2.33619	2.29289	2.27979	2.23339	2.18399	2.16999	2.20059	2.17849	2.18229	2.18499	2.22239	2.23209
166	2.23379	2.23619	2.20829	2.17989	2.17219	2.24879	2.23389	2.27909	2.33749	2.34919	2.30619	2.22489	2.22869	2.27039	2.31219	2.28419	2.30679	2.32929	2.35149	2.37359	2.39549	2.38829	2.34809	2.33039	2.36899	2.40189	2.42509	2.39259	2.36459	2.41629	2.40929	2.33879	2.31049	2.29689	2.23439	2.20439	2.21159	2.20479	2.22339	2.22779	2.23109	2.23309	2.23379
167	2.25239	2.25149	2.28369	2.23509	2.19029	2.25429	2.23549	2.32029	2.40399	2.38219	2.43439	2.50779	2.44839	2.35359	2.31229	2.33399	2.35599	2.37839	2.40109	2.42419	2.42069	2.41559	2.43679	2.45779	2.43429	2.40749	2.42949	2.39699	2.37919	2.42079	2.41199	2.37199	2.32309	2.29719	2.25859	2.25769	2.25659	2.21009	2.23509	2.25369	2.25299	2.25249	2.25239
168	2.25309	2.25399	2.28539	2.31019	2.28369	2.25819	2.33269	2.41829	2.40919	2.38769	2.43969	2.51249	2.49179	2.40039	2.31319	2.33409	2.35619	2.37869	2.40149	2.42469	2.42919	2.41709	2.43849	2.45969	2.47859	2.45769	2.44039	2.44419	2.42809	2.42809	2.42059	2.37759	2.32869	2.30949	2.30829	2.30699	2.27639	2.21789	2.23519	2.27229	2.30019	2.26879	2.25309
169	2.25329	2.28689	2.28679	2.31189	2.28539	2.25979	2.33829	2.42379	2.41109	2.39109	2.44949	2.52739	2.56609	2.62419	2.68129	2.63709	2.59279	2.54889	2.50559	2.46289	2.44749	2.47119	2.49519	2.47249	2.48069	2.46199	2.44599	2.47879	2.51719	2.46909	2.42619	2.37909	2.36319	2.36369	2.37899	2.34979	2.28209	2.25559	2.25449	2.27239	2.31189	2.26909	2.25329
170	2.29899	2.31709	2.33739	2.31769	2.35149	2.38539	2.41909	2.45269	2.46399	2.39589	2.45419	2.53249	2.57069	2.62869	2.68159	2.64349	2.59949	2.55589	2.51309	2.47079	2.44809	2.47189	2.49589	2.51949	2.49029	2.49929	2.47369	2.48449	2.51719	2.47469	2.42809	2.42809	2.36359	2.37339	2.42419	2.35549	2.30549	2.30399	2.30259	2.30129	2.31199	2.29949	2.29899
171	2.29909	2.31749	2.33929	2.32129	2.35559	2.38989	2.42379	2.45759	2.46959	2.50489	2.55229	2.54579	2.61789	2.65029	2.68199	2.69769	2.71329	2.71889	2.67799	2.63519	2.59319	2.55209	2.51179	2.52019	2.49459	2.50149	2.51969	2.53989	2.52289	2.48399	2.47269	2.43129	2.37909	2.37899	2.42799	2.37899	2.37889	2.37889	2.37879	2.37879	2.32349	2.33219	2.29909
172	2.29919	2.33929	2.34949	2.38499	2.42279	2.46229	2.50299	2.49169	2.48619	2.51929	2.55749	2.58519	2.62239	2.65569	2.68739	2.70249	2.71839	2.72149	2.68619	2.65349	2.62079	2.58819	2.55549	2.52289	2.54119	2.50659	2.52209	2.54249	2.52289	2.48659	2.47729	2.43169	2.42799	2.42799	2.42999	2.42789	2.42779	2.42779	2.42769	2.38109	2.32419	2.33249	2.29919
173	2.37869	2.34889	2.35009	2.38609	2.42409	2.46359	2.50419	2.49699	2.49119	2.52449	2.60159	2.58589	2.62319	2.71889	2.68779	2.71149	2.74029	2.72299	2.69029	2.65759	2.62499	2.59239	2.55979	2.52719	2.54409	2.56889	2.59389	2.55559	2.55969	2.56499	2.50089	2.52899	2.57589	2.49959	2.44519	2.52749	2.56309	2.50119	2.44049	2.38219	2.37879	2.35289	2.37869
174	2.38099	2.36379	2.36329	2.44419	2.52829	2.57689	2.58039	2.54479	2.50529	2.59349	2.64549	2.59039	2.62719	2.72369	2.68819	2.71619	2.74519	2.72909	2.74449	2.73099	2.69109	2.65219	2.61419	2.57719	2.54479	2.56969	2.59399	2.56129	2.56029	2.57069	2.50149	2.53379	2.58159	2.50539	2.45459	2.53659	2.56559	2.50319	2.44199	2.42769	2.38349	2.35299	2.38099
175	2.38109	2.36569	2.41979	2.49579	2.54089	2.57809	2.58559	2.54569	2.51089	2.59909	2.67509	2.70089	2.76469	2.77239	2.81679	2.78439	2.75169	2.73419	2.74889	2.73109	2.71299	2.69469	2.67609	2.65729	2.63829	2.61899	2.59469	2.57989	2.56229	2.57209	2.61239	2.65309	2.58539	2.64149	2.68979	2.62599	2.61049	2.55669	2.49649	2.43869	2.38399	2.37869	2.38109
176	2.42759	2.44379	2.47329	2.50629	2.54219	2.61529	2.61399	2.54619	2.58749	2.63099	2.67549	2.71969	2.76479	2.77829	2.81709	2.78839	2.75569	2.76639	2.74969	2.73459	2.71639	2.69799	2.67939	2.66039	2.64129	2.62189	2.59959	2.58259	2.56289	2.57279	2.61809	2.65889	2.59019	2.64639	2.69299	2.62879	2.61889	2.55789	2.49749	2.43929	2.42769	2.42769	2.42759
177	2.42819	2.44459	2.47439	2.50739	2.57539	2.65839	2.61519	2.55159	2.58839	2.63159	2.68249	2.71979	2.80269	2.80989	2.81719	2.80079	2.76569	2.76949	2.75259	2.75979	2.77489	2.78499	2.74689	2.70869	2.67059	2.63229	2.59969	2.61919	2.64439	2.63739	2.71609	2.65929	2.70549	2.75099	2.69729	2.68339	2.61959	2.67249	2.61509	2.55989	2.50739	2.45889	2.42819
178	2.42819	2.47439	2.54219	2.61519	2.69219	2.66969	2.62829	2.65199	2.69099	2.73089	2.68309	2.77339	2.85519	2.81029	2.82119	2.80469	2.78379	2.77009	2.77159	2.76499	2.78019	2.78989	2.75269	2.71439	2.67629	2.63799	2.60239	2.61989	2.64479	2.63999	2.71869	2.66489	2.71119	2.75449	2.70229	2.68509	2.62059	2.67259	2.61519	2.55999	2.50749	2.45889	2.42819
179	3.12229	3.03179	2.94079	2.84989	2.75959	2.67499	2.63379	2.65329	2.69229	2.73219	2.68859	2.77909	2.85649	2.84959	2.82149	2.81059	2.78759	2.77429	2.79839	2.82739	2.82299	2.79079	2.80009	2.77389	2.74779	2.72179	2.69589	2.67019	2.64509	2.71819	2.73109	2.79589	2.81989	2.75669	2.74969	2.75279	2.73209	2.69429	2.77869	2.86369	2.94939	3.03559	3.12229
180	3.12239	3.03609	2.94589	2.85519	2.76489	2.71069	2.70479	2.79669	2.85099	2.74729	2.77159	2.81299	2.86469	2.85379	2.82179	2.86659	2.85519	2.81299	2.80319	2.83219	2.82869	2.79519	2.80059	2.77449	2.74839	2.72239	2.69659	2.67089	2.64549	2.71909	2.73689	2.79849	2.82359	2.75789	2.75149	2.75789	2.73219	2.70289	2.78709	2.87199	2.95749	3.04349	3.12239
181	3.12249	3.04259	2.95879	2.87589	2.79319	2.71619	2.74419	2.83269	2.88279	2.78169	2.77279	2.81429	2.86519	2.88309	2.85549	2.87079	2.90129	2.92419	2.89879	2.86099	2.85289	2.82649	2.80479	2.81939	2.83389	2.84809	2.86209	2.87599	2.88939	2.80989	2.79299	2.86879	2.87689	2.81759	2.79599	2.79339	2.80779	2.86229	2.91599	2.96909	3.02139	3.07269	3.12249
182	3.12259	3.04689	2.96399	2.88129	2.79859	2.77279	2.85649	2.94329	2.89059	2.96519	2.93859	2.91039	2.87039	2.88669	2.85549	2.87829	2.90159	2.92469	2.90419	2.86669	2.85329	2.82689	2.81009	2.82479	2.83929	2.85349	2.86759	2.88149	2.88949	2.81569	2.79389	2.86979	2.87949	2.81959	2.80159	2.79349	2.81299	2.86749	2.92129	2.97439	3.02669	3.07769	3.12259
183	3.12259	3.11349	3.10179	3.08799	3.07229	3.05459	3.03499	2.95649	2.92359	2.96999	2.94319	2.91489	2.87079	2.89819	2.85619	2.87849	2.91649	2.93249	2.90629	2.87939	2.85639	2.88539	2.91439	2.94339	2.94149	2.92889	2.91609	2.90299	2.89529	2.96969	2.95299	2.88609	2.88719	2.92119	2.85649	2.84009	2.88339	2.92589	2.96739	3.00799	3.04779	3.08679	3.12259
184	3.12269	3.11869	3.10719	3.09339	3.07749	3.05969	3.04009	2.98589	2.99019	2.98649	3.05519	2.95939	2.88069	2.89949	2.94179	2.89819	2.92059	2.93259	2.90629	2.87979	2.86109	2.89009	2.91909	2.94809	2.94709	2.93449	2.92159	2.90849	2.89529	2.97559	2.95709	2.89009	2.88929	2.92129	2.85659	2.84579	2.88909	2.93149	2.97299	3.01359	3.05329	3.09189	3.12269
185	3.12989	3.13169	3.13709	3.14039	3.14189	3.14129	3.06349	3.01349	2.99499	3.01669	3.06049	2.96489	2.88509	2.90669	2.94319	2.96519	2.95919	2.93679	2.94729	2.97039	2.98879	2.97739	2.96579	2.95379	2.97249	3.00149	3.03049	3.05949	3.08849	3.02049	3.03069	2.95829	2.94549	2.95889	3.04189	3.12589	3.21079	3.29459	3.26259	3.22949	3.19519	3.15969	3.12989
186	3.12999	3.13709	3.14259	3.14609	3.14759	3.14699	3.09069	3.01849	3.03269	3.11909	3.08009	3.01439	2.94869	2.94829	2.94319	2.96529	2.95939	2.94239	2.94789	2.97119	2.99349	2.98309	2.97139	2.95939	2.97709	3.00609	3.03509	3.06399	3.08869	3.02479	3.03279	2.96039	2.94659	2.96149	3.04449	3.12839	3.21319	3.29649	3.26799	3.23489	3.20059	3.16479	3.12999
187	3.13009	3.20579	3.28869	3.37139	3.28199	3.17209	3.13869	3.13409	3.12749	3.12459	3.08349	3.01789	2.95229	2.95679	3.01269	2.98599	2.97439	2.96659	3.01039	2.99989	2.99419	3.01669	3.03989	3.06309	3.08629	3.10949	3.13279	3.11759	3.09299	3.10439	3.05079	3.05509	2.98739	3.02299	3.10119	3.18019	3.25969	3.29889	3.31569	3.26929	3.22189	3.17379	3.13009
188	3.13019	3.21039	3.29399	3.37679	3.30519	3.19719	3.14439	3.13979	3.13319	3.12479	3.08419	3.09659	3.04339	2.96249	3.01269	2.98599	2.98009	2.97079	3.01609	3.00549	2.99479	3.01779	3.04109	3.06439	3.08779	3.11119	3.13459	3.12199	3.09309	3.10649	3.05659	3.05529	2.98759	3.02419	3.10259	3.18159	3.26109	3.29989	3.32139	3.27489	3.22749	3.17899	3.13019
189	3.13039	3.21629	3.30699	3.39319	3.45399	3.40919	3.34329	3.27749	3.21169	3.14589	3.10879	3.10229	3.08259	3.03239	3.01279	3.01199	2.98739	3.00979	3.01699	3.05499	3.07789	3.10089	3.12399	3.14729	3.17079	3.17559	3.14659	3.15599	3.17889	3.15719	3.12419	3.13259	3.21489	3.29799	3.38159	3.35549	3.32559	3.33969	3.38289	3.38629	3.29789	3.20989	3.13039
190	3.13039	3.22109	3.31239	3.39829	3.45479	3.41199	3.34629	3.28059	3.21489	3.14919	3.11179	3.14069	3.08839	3.06589	3.04959	3.01779	2.98749	3.00989	3.02119	3.05519	3.07809	3.10109	3.12419	3.14749	3.17099	3.17989	3.15089	3.15799	3.17959	3.16179	3.12439	3.13839	3.22079	3.30379	3.38419	3.36069	3.33089	3.34129	3.38519	3.39369	3.30539	3.21749	3.13039
191	3.44519	3.44579	3.44759	3.40389	3.45939	3.46019	3.43879	3.34989	3.25049	3.15229	3.11449	3.17339	3.11989	3.06629	3.04959	3.04039	3.03079	3.02079	3.03229	3.06759	3.11849	3.16959	3.22099	3.23369	3.20459	3.19449	3.21819	3.20249	3.18099	3.19459	3.22619	3.29569	3.36549	3.41169	3.38749	3.44799	3.40499	3.36099	3.42019	3.44929	3.44699	3.44569	3.44519
192	3.73189	3.61869	3.50549	3.41449	3.47489	3.49089	3.43999	3.35519	3.25579	3.15759	3.21879	3.17379	3.12009	3.06729	3.04969	3.04609	3.03649	3.02649	3.03249	3.07189	3.12279	3.17389	3.22529	3.23779	3.20879	3.19469	3.21839	3.20469	3.18169	3.19479	3.23089	3.30049	3.37039	3.41669	3.38929	3.45379	3.41069	3.36669	3.42179	3.47009	3.55769	3.64549	3.73189
193	3.73199	3.63679	3.52509	3.45059	3.47759	3.49219	3.45039	3.38619	3.33339	3.28019	3.22689	3.18349	3.12409	3.07269	3.05529	3.06659	3.12069	3.17529	3.23029	3.28419	3.32049	3.29159	3.26259	3.27249	3.27219	3.24889	3.22569	3.24209	3.26569	3.25519	3.33199	3.40979	3.43809	3.43569	3.47389	3.46589	3.46139	3.45639	3.45239	3.47219	3.55949	3.64669	3.73199
194	3.73269	3.67079	3.60609	3.54059	3.48969	3.53659	3.45579	3.38729	3.33419	3.28089	3.22739	3.20879	3.19939	3.12459	3.05529	3.09629	3.14309	3.19009	3.23719	3.28599	3.32419	3.29539	3.26659	3.27689	3.27469	3.25139	3.22799	3.24239	3.26599	3.25719	3.33399	3.41169	3.44309	3.44059	3.48979	3.46719	3.55079	3.56499	3.47539	3.50119	3.58279	3.66529	3.73269
195	3.73279	3.67209	3.60809	3.54299	3.49539	3.54199	3.46669	3.47449	3.44329	3.34089	3.23989	3.21799	3.20499	3.13029	3.05539	3.10209	3.14889	3.19579	3.24299	3.29029	3.33169	3.34159	3.31849	3.29529	3.32419	3.33899	3.31459	3.29029	3.26659	3.33879	3.41249	3.46339	3.48839	3.48149	3.49549	3.47169	3.55669	3.57219	3.48269	3.50279	3.58419	3.66629	3.73279
196	3.73279	3.69589	3.64469	3.59379	3.54259	3.55179	3.61909	3.54739	3.48339	3.41209	3.31409	3.27369	3.28439	3.38659	3.49009	3.46299	3.43499	3.40669	3.37799	3.34929	3.33739	3.34439	3.32119	3.29799	3.32859	3.33929	3.31489	3.29059	3.26679	3.33909	3.41279	3.46829	3.48999	3.53029	3.50599	3.57659	3.64739	3.63619	3.69719	3.70839	3.71849	3.72709	3.73279
197	3.73289	3.69699	3.64619	3.59529	3.54399	3.55719	3.62439	3.56799	3.49489	3.42149	3.34769	3.27929	3.30749	3.40779	3.49029	3.46429	3.43729	3.40949	3.38129	3.35279	3.34169	3.37919	3.41299	3.38819	3.36359	3.37619	3.42819	3.48039	3.53149	3.51069	3.48769	3.48709	3.49019	3.53609	3.51109	3.58169	3.65259	3.64199	3.70029	3.71129	3.72109	3.72909	3.73289
198	3.74929	3.76919	3.74589	3.72389	3.65409	3.58109	3.64089	3.57359	3.50049	3.42709	3.35329	3.31509	3.41329	3.51349	3.49159	3.48379	3.45909	3.43509	3.41149	3.38809	3.36479	3.38499	3.41329	3.38849	3.36379	3.38059	3.43269	3.48489	3.53269	3.51539	3.49239	3.48739	3.56269	3.56779	3.62439	3.64279	3.65499	3.68219	3.70319	3.72499	3.74769	3.75249	3.74929
199	3.74939	3.77489	3.75169	3.72959	3.65959	3.58679	3.64649	3.61319	3.51179	3.49359	3.50489	3.51739	3.53109	3.53879	3.50929	3.48499	3.46109	3.43749	3.41419	3.39089	3.36759	3.39779	3.42679	3.47449	3.52229	3.53279	3.53209	3.53159	3.53279	3.52079	3.50969	3.49939	3.56309	3.56949	3.64289	3.65789	3.66199	3.68499	3.72209	3.76299	3.75839	3.75419	3.74939
200	3.74959	3.78419	3.78709	3.75729	3.70299	3.68319	3.65279	3.64739	3.63129	3.61629	3.60259	3.59009	3.57869	3.54259	3.50949	3.54379	3.55279	3.53859	3.51329	3.48809	3.46299	3.43789	3.43259	3.48029	3.52809	3.53599	3.53519	3.53479	3.53459	3.54609	3.55999	3.57469	3.56949	3.60699	3.64669	3.66159	3.66219	3.68829	3.72799	3.76359	3.76029	3.77089	3.74959
201	3.74959	3.78529	3.79869	3.76279	3.70869	3.68899	3.66469	3.65309	3.63699	3.62209	3.60839	3.59579	3.58449	3.54579	3.50969	3.55629	3.55579	3.53879	3.51349	3.48829	3.46319	3.43819	3.45429	3.51109	3.53379	3.57019	3.61819	3.58519	3.53719	3.55369	3.57359	3.59239	3.57529	3.62709	3.64789	3.72869	3.67189	3.71809	3.75359	3.76469	3.77329	3.78449	3.74959
202	3.74999	3.78679	3.79959	3.79009	3.78549	3.71339	3.67049	3.70139	3.75969	3.71709	3.67369	3.62969	3.58489	3.56159	3.55829	3.55919	3.56409	3.54939	3.54629	3.54349	3.54099	3.53879	3.53679	3.53519	3.53699	3.57599	3.62399	3.58979	3.53729	3.55809	3.57789	3.59659	3.59039	3.63099	3.64949	3.73019	3.67529	3.72339	3.75399	3.76659	3.77409	3.78509	3.74999
203	3.75039	3.79689	3.83219	3.80169	3.79109	3.71889	3.67239	3.70669	3.76489	3.72229	3.67879	3.63459	3.58949	3.56389	3.56189	3.56069	3.56419	3.55249	3.54939	3.54659	3.54409	3.54189	3.53999	3.53829	3.56829	3.62569	3.63769	3.66619	3.70879	3.67989	3.64439	3.60759	3.61029	3.63919	3.71639	3.73079	3.73749	3.74509	3.77069	3.78879	3.78649	3.78579	3.75039
204	3.78469	3.79779	3.83519	3.80249	3.79439	3.75949	3.67809	3.76349	3.78349	3.79109	3.73299	3.67509	3.61769	3.56859	3.56689	3.57219	3.58039	3.58929	3.59859	3.60819	3.61819	3.62849	3.63909	3.64999	3.66109	3.67259	3.64239	3.67199	3.70899	3.68579	3.65029	3.61339	3.61429	3.63949	3.71679	3.73109	3.73779	3.74549	3.77249	3.80849	3.82309	3.80869	3.78469
205	3.79199	3.80899	3.84659	3.85739	3.80589	3.79979	3.71609	3.76929	3.78879	3.79359	3.73569	3.67799	3.62059	3.57449	3.61409	3.58959	3.59629	3.64909	3.70209	3.75539	3.80899	3.80399	3.78959	3.77539	3.74309	3.69039	3.68349	3.69649	3.71429	3.70929	3.71059	3.71279	3.71599	3.71999	3.72489	3.74559	3.78109	3.77619	3.78889	3.81439	3.82369	3.80979	3.79199
206	3.79329	3.81109	3.85229	3.86289	3.80669	3.81119	3.80649	3.80159	3.82349	3.83379	3.82199	3.76959	3.71749	3.66569	3.61519	3.58969	3.61249	3.66459	3.71689	3.76959	3.81879	3.86279	3.84899	3.79609	3.74779	3.69499	3.68439	3.72159	3.71429	3.70949	3.71079	3.71309	3.71619	3.72029	3.72519	3.75259	3.78249	3.77779	3.79199	3.83809	3.84939	3.81699	3.79329
207	3.79479	3.81979	3.86129	3.87459	3.86729	3.81209	3.81779	3.80699	3.83449	3.84469	3.82269	3.77039	3.71839	3.66669	3.61529	3.66559	3.71749	3.76979	3.82229	3.83389	3.82249	3.87569	3.85369	3.80079	3.76149	3.74789	3.73459	3.74149	3.72009	3.74729	3.77909	3.79699	3.79489	3.79239	3.78919	3.78539	3.80109	3.79609	3.79419	3.83839	3.89559	3.81829	3.79479
208	3.79859	3.82549	3.86689	3.87809	3.90389	3.82039	3.81869	3.81439	3.83539	3.84549	3.84529	3.85799	3.87189	3.88689	3.89999	3.89719	3.88099	3.86499	3.84929	3.87519	3.88179	3.87959	3.87759	3.87589	3.87459	3.85889	3.81059	3.76239	3.72019	3.75309	3.78499	3.79759	3.79569	3.79329	3.79029	3.78669	3.81019	3.87049	3.85379	3.85979	3.89939	3.82349	3.79859
209	3.80009	3.84779	3.87279	3.88039	3.90959	3.88329	3.84279	3.82559	3.84909	3.86579	3.85599	3.86859	3.88229	3.89719	3.90279	3.89759	3.89389	3.89039	3.88729	3.88439	3.88509	3.88279	3.88089	3.87919	3.87789	3.86479	3.81639	3.76819	3.79969	3.79939	3.79849	3.80979	3.83009	3.82149	3.81379	3.79449	3.81149	3.87069	3.85409	3.86519	3.90139	3.83519	3.80009
210	3.80159	3.86309	3.87509	3.88139	3.92259	3.88879	3.84829	3.82639	3.85139	3.87099	3.85689	3.86939	3.88319	3.89809	3.90789	3.90039	3.89699	3.89359	3.89049	3.88759	3.92849	3.90199	3.91679	3.95569	3.90719	3.87349	3.87279	3.85829	3.79979	3.79959	3.79889	3.81559	3.83899	3.86739	3.83669	3.79489	3.87329	3.89209	3.90459	3.87649	3.90159	3.83639	3.80159

## Sheet: Fig. S2 (OpenMX)
index of k-point index of band	1(Gamma)	2	3	4	5	6	7	8	9	10	11	12	13	14	15	16	17	18	19	20	21	22	23	24	25	26	27	28	29	30(K)	31(K)	32	33	34	35	36	37	38	39	40	41	42	43	44	45	46	47	48	49
1	-3.7002	-3.73431	-3.76894	-3.80353	-3.83808	-3.87258	-3.86578	-3.83968	-3.82204	-3.80895	-3.83041	-3.83677	-3.85721	-3.86361	-3.89744	-3.92095	-3.94372	-3.95859	-3.92673	-3.89756	-3.92108	-3.90743	-3.88628	-3.86527	-3.84439	-3.82365	-3.80306	-3.83423	-3.87155	-3.88793	-3.88793	-3.87803	-3.86752	-3.85652	-3.84517	-3.83357	-3.82179	-3.80986	-3.79783	-3.79709	-3.80388	-3.81081	-3.81437	-3.81232	-3.81865	-3.82511	-3.8317	-3.83704	-3.83743
2	-3.70019	-3.71743	-3.73449	-3.75138	-3.76809	-3.78462	-3.80098	-3.81716	-3.81833	-3.8004	-3.82038	-3.81122	-3.83002	-3.85126	-3.88619	-3.92058	-3.94046	-3.95832	-3.92647	-3.89713	-3.92066	-3.90704	-3.88589	-3.86487	-3.84398	-3.82324	-3.80265	-3.81038	-3.84859	-3.88683	-3.88683	-3.87697	-3.86654	-3.85566	-3.84442	-3.83292	-3.82122	-3.80937	-3.79739	-3.79691	-3.80368	-3.81059	-3.81374	-3.81086	-3.81721	-3.82369	-3.8303	-3.82696	-3.83734
3	-3.69973	-3.71696	-3.73403	-3.75092	-3.76764	-3.78418	-3.80054	-3.81673	-3.81418	-3.79915	-3.8165	-3.81015	-3.8297	-3.85088	-3.88581	-3.91943	-3.91566	-3.87798	-3.87383	-3.89473	-3.86259	-3.8303	-3.79788	-3.76531	-3.73262	-3.75987	-3.797	-3.78262	-3.76235	-3.74508	-3.74508	-3.74793	-3.75357	-3.75936	-3.76529	-3.77136	-3.77758	-3.78394	-3.79044	-3.78831	-3.79411	-3.80005	-3.80612	-3.80682	-3.79925	-3.79332	-3.80806	-3.82277	-3.82723
4	-3.69972	-3.68279	-3.66971	-3.68912	-3.70886	-3.72891	-3.74926	-3.76989	-3.79079	-3.79718	-3.77451	-3.79603	-3.81618	-3.8374	-3.80631	-3.80152	-3.82582	-3.84992	-3.87341	-3.89447	-3.86232	-3.83003	-3.7976	-3.76504	-3.73234	-3.73409	-3.77221	-3.78221	-3.76193	-3.74332	-3.74332	-3.74773	-3.75339	-3.75919	-3.76513	-3.77121	-3.77743	-3.78378	-3.79027	-3.78678	-3.7926	-3.79856	-3.80464	-3.80622	-3.79867	-3.79323	-3.80797	-3.82268	-3.80963
5	-3.69967	-3.68231	-3.66665	-3.68593	-3.70567	-3.72575	-3.74613	-3.7668	-3.78774	-3.79641	-3.7729	-3.7957	-3.81579	-3.83688	-3.80579	-3.80108	-3.82538	-3.84949	-3.84037	-3.80286	-3.76544	-3.72814	-3.69218	-3.69837	-3.72285	-3.71209	-3.71962	-3.72763	-3.73611	-3.74243	-3.74243	-3.74648	-3.75127	-3.75618	-3.76121	-3.76637	-3.77166	-3.77708	-3.78263	-3.78571	-3.7735	-3.76123	-3.7489	-3.7637	-3.77853	-3.79166	-3.78404	-3.7764	-3.76873
6	-3.69966	-3.665	-3.66596	-3.68463	-3.70341	-3.72239	-3.74159	-3.76099	-3.7806	-3.79346	-3.76916	-3.78095	-3.77336	-3.75237	-3.77704	-3.77506	-3.74365	-3.71208	-3.68035	-3.6761	-3.68105	-3.6864	-3.69097	-3.69604	-3.70501	-3.70962	-3.7171	-3.72505	-3.73348	-3.74222	-3.74222	-3.7448	-3.7496	-3.75453	-3.75959	-3.76477	-3.77008	-3.77551	-3.78108	-3.78532	-3.77316	-3.76093	-3.74883	-3.76361	-3.77844	-3.7911	-3.7835	-3.77587	-3.76821
7	-3.63346	-3.65069	-3.66521	-3.68004	-3.6989	-3.71798	-3.73728	-3.75679	-3.77651	-3.78931	-3.76505	-3.78056	-3.7722	-3.75192	-3.77659	-3.77453	-3.74312	-3.71154	-3.6798	-3.67408	-3.67894	-3.68422	-3.68991	-3.68841	-3.7026	-3.7045	-3.71337	-3.7228	-3.73278	-3.74181	-3.74181	-3.73509	-3.72515	-3.71525	-3.7054	-3.6956	-3.68584	-3.67613	-3.68895	-3.70398	-3.71897	-3.73392	-3.74874	-3.73651	-3.72406	-3.71157	-3.69903	-3.68644	-3.67381
8	-3.63322	-3.64814	-3.66472	-3.64746	-3.63366	-3.63508	-3.63667	-3.65929	-3.69359	-3.72781	-3.76196	-3.75052	-3.72752	-3.73552	-3.69769	-3.66565	-3.66425	-3.66751	-3.67157	-3.66262	-3.66829	-3.67447	-3.68118	-3.68596	-3.69618	-3.70142	-3.71025	-3.71965	-3.7296	-3.74012	-3.74012	-3.73333	-3.72339	-3.71349	-3.70363	-3.69382	-3.68406	-3.67435	-3.68885	-3.70388	-3.71888	-3.73383	-3.74862	-3.73626	-3.72384	-3.71137	-3.69885	-3.68628	-3.67367
9	-3.63099	-3.64718	-3.66144	-3.64697	-3.63362	-3.63495	-3.63636	-3.65891	-3.69322	-3.72745	-3.76161	-3.7492	-3.72718	-3.73426	-3.69632	-3.66299	-3.66244	-3.66567	-3.66964	-3.65979	-3.66541	-3.67155	-3.67821	-3.6854	-3.69604	-3.69979	-3.66684	-3.63376	-3.60055	-3.5673	-3.5673	-3.58259	-3.5979	-3.61317	-3.62841	-3.6436	-3.65876	-3.67387	-3.66647	-3.65686	-3.6473	-3.63779	-3.62833	-3.61893	-3.60958	-3.62122	-3.63562	-3.65017	-3.66489
10	-3.63081	-3.64313	-3.63151	-3.63251	-3.62954	-3.62799	-3.62828	-3.63884	-3.67451	-3.7101	-3.74559	-3.74546	-3.72706	-3.70455	-3.68294	-3.6603	-3.64868	-3.65278	-3.65745	-3.64846	-3.61642	-3.61262	-3.64921	-3.65807	-3.69313	-3.69951	-3.66655	-3.63347	-3.60027	-3.56724	-3.56724	-3.58249	-3.5978	-3.61307	-3.62831	-3.6435	-3.65866	-3.67377	-3.66468	-3.65507	-3.64551	-3.63599	-3.62653	-3.61713	-3.60777	-3.61929	-3.63368	-3.64824	-3.66296
11	-3.62995	-3.63074	-3.63112	-3.6323	-3.62904	-3.62649	-3.62664	-3.63843	-3.6741	-3.7097	-3.74519	-3.74142	-3.7261	-3.70364	-3.68183	-3.65989	-3.64603	-3.65007	-3.65468	-3.64791	-3.61587	-3.58423	-3.62018	-3.65395	-3.6171	-3.58042	-3.55855	-3.56163	-3.56453	-3.56723	-3.56723	-3.56825	-3.56949	-3.5707	-3.57185	-3.57297	-3.57403	-3.57506	-3.57603	-3.57696	-3.57785	-3.57869	-3.57949	-3.59292	-3.60699	-3.60463	-3.62346	-3.64227	-3.66107
12	-3.62984	-3.63014	-3.63033	-3.62805	-3.62792	-3.61146	-3.62493	-3.63839	-3.64025	-3.6518	-3.67723	-3.70247	-3.72238	-3.70001	-3.67868	-3.65841	-3.6397	-3.61958	-3.60008	-3.58122	-3.5762	-3.58367	-3.55189	-3.54824	-3.55186	-3.55529	-3.55842	-3.5615	-3.56441	-3.56713	-3.56713	-3.5682	-3.56945	-3.57065	-3.57181	-3.57292	-3.57399	-3.57501	-3.57599	-3.57693	-3.57781	-3.57865	-3.57945	-3.59099	-3.60506	-3.60458	-3.62341	-3.64222	-3.66102
13	-3.62822	-3.62871	-3.62834	-3.62684	-3.62656	-3.61095	-3.62453	-3.63791	-3.63961	-3.65133	-3.67677	-3.70201	-3.71842	-3.69607	-3.67443	-3.6543	-3.63743	-3.61801	-3.59868	-3.57984	-3.56302	-3.5824	-3.55133	-3.54809	-3.55171	-3.55515	-3.54394	-3.50768	-3.53648	-3.56695	-3.56695	-3.5506	-3.53387	-3.51711	-3.50033	-3.48647	-3.49918	-3.51206	-3.52511	-3.53833	-3.55173	-3.56529	-3.57902	-3.58024	-3.5858	-3.60029	-3.59105	-3.58339	-3.59179
14	-3.62819	-3.6278	-3.62728	-3.59565	-3.56098	-3.59051	-3.60316	-3.62882	-3.62962	-3.64226	-3.64444	-3.64678	-3.64928	-3.65189	-3.65432	-3.6529	-3.63406	-3.61436	-3.59497	-3.57613	-3.56159	-3.54547	-3.54445	-3.5194	-3.49682	-3.48195	-3.47438	-3.50551	-3.53608	-3.5669	-3.5669	-3.55054	-3.53381	-3.51706	-3.50027	-3.48453	-3.49723	-3.51011	-3.52317	-3.53639	-3.54979	-3.56335	-3.57709	-3.5802	-3.58574	-3.59847	-3.58923	-3.58296	-3.59136
15	-3.62672	-3.61287	-3.59495	-3.57763	-3.56074	-3.59009	-3.60274	-3.62704	-3.62772	-3.64146	-3.64348	-3.64567	-3.64803	-3.65049	-3.6527	-3.65022	-3.63206	-3.61245	-3.5933	-3.57476	-3.55789	-3.54394	-3.54429	-3.51883	-3.49486	-3.47982	-3.47398	-3.5051	-3.47166	-3.43619	-3.43619	-3.4448	-3.45366	-3.46251	-3.47395	-3.48352	-3.48887	-3.49761	-3.50632	-3.51499	-3.52365	-3.53227	-3.5481	-3.56695	-3.58094	-3.5816	-3.58222	-3.58277	-3.5833
16	-3.62638	-3.61217	-3.5947	-3.57714	-3.55977	-3.56764	-3.5932	-3.60027	-3.62615	-3.63072	-3.63213	-3.63388	-3.63599	-3.63848	-3.64136	-3.64456	-3.62214	-3.58445	-3.54682	-3.53998	-3.55684	-3.54048	-3.52859	-3.51237	-3.49167	-3.47702	-3.46776	-3.45426	-3.44146	-3.4359	-3.4359	-3.44433	-3.4532	-3.46204	-3.47201	-3.48346	-3.48842	-3.49716	-3.50587	-3.51455	-3.5232	-3.53183	-3.54804	-3.56689	-3.58091	-3.58157	-3.58218	-3.58274	-3.58328
17	-3.6245	-3.60949	-3.59144	-3.57368	-3.55627	-3.56721	-3.59269	-3.59979	-3.62568	-3.6287	-3.63001	-3.63165	-3.63367	-3.63607	-3.63886	-3.64197	-3.62053	-3.5827	-3.54492	-3.532	-3.54474	-3.54031	-3.52693	-3.51056	-3.49134	-3.47637	-3.46547	-3.45183	-3.43892	-3.43543	-3.43543	-3.43754	-3.44945	-3.4616	-3.47132	-3.48011	-3.46668	-3.45373	-3.47261	-3.49149	-3.51037	-3.52924	-3.54086	-3.54942	-3.55796	-3.56646	-3.57494	-3.58186	-3.57274
18	-3.62426	-3.60695	-3.58941	-3.57213	-3.55603	-3.54746	-3.5741	-3.57478	-3.5562	-3.53746	-3.51855	-3.49949	-3.49682	-3.50237	-3.50774	-3.51295	-3.51797	-3.52283	-3.5275	-3.53182	-3.53633	-3.54028	-3.52331	-3.507	-3.48676	-3.45399	-3.46305	-3.44974	-3.43711	-3.4301	-3.4301	-3.43564	-3.44752	-3.45967	-3.47086	-3.47966	-3.46662	-3.45365	-3.47254	-3.49142	-3.5103	-3.52917	-3.54042	-3.54899	-3.55752	-3.56603	-3.5745	-3.58004	-3.57091
19	-3.41893	-3.45238	-3.48695	-3.52151	-3.5556	-3.54698	-3.57362	-3.57426	-3.55567	-3.53692	-3.51801	-3.49894	-3.49658	-3.50214	-3.50752	-3.51273	-3.51776	-3.52262	-3.52731	-3.50927	-3.53615	-3.53957	-3.52295	-3.50697	-3.48619	-3.45341	-3.46209	-3.44852	-3.43569	-3.42827	-3.42827	-3.4234	-3.41797	-3.41263	-3.40746	-3.41596	-3.43485	-3.44982	-3.43293	-3.41602	-3.39908	-3.38212	-3.37295	-3.36958	-3.38061	-3.39774	-3.41488	-3.43204	-3.4492
20	-3.41893	-3.45189	-3.48647	-3.52105	-3.55514	-3.54417	-3.52792	-3.51199	-3.49641	-3.48117	-3.48522	-3.49111	-3.48027	-3.4609	-3.44138	-3.42172	-3.43269	-3.46821	-3.50398	-3.50721	-3.47182	-3.43448	-3.39726	-3.38012	-3.41169	-3.44311	-3.42107	-3.40037	-3.41833	-3.42688	-3.42688	-3.42227	-3.41678	-3.41144	-3.40628	-3.41586	-3.43476	-3.44976	-3.43287	-3.41596	-3.39902	-3.38206	-3.37196	-3.36862	-3.36658	-3.3729	-3.39041	-3.40792	-3.42543
21	-3.41843	-3.44452	-3.47208	-3.50082	-3.53289	-3.54276	-3.52613	-3.50988	-3.49403	-3.47916	-3.48497	-3.49086	-3.47972	-3.46034	-3.44081	-3.42114	-3.40192	-3.43259	-3.46981	-3.5072	-3.46957	-3.43203	-3.39459	-3.37971	-3.41127	-3.4427	-3.42048	-3.39959	-3.41756	-3.42518	-3.42518	-3.42109	-3.41556	-3.41021	-3.40505	-3.40247	-3.39766	-3.39305	-3.38863	-3.38441	-3.38038	-3.37656	-3.37088	-3.36775	-3.36609	-3.36801	-3.37404	-3.38111	-3.3885
22	-3.41835	-3.44401	-3.47158	-3.50033	-3.53244	-3.53923	-3.52257	-3.50631	-3.49048	-3.4789	-3.46629	-3.45177	-3.43764	-3.42389	-3.41054	-3.39761	-3.40133	-3.38201	-3.3627	-3.35803	-3.35499	-3.35183	-3.34854	-3.36018	-3.34597	-3.36419	-3.38233	-3.38801	-3.40403	-3.42511	-3.42511	-3.41916	-3.41364	-3.40827	-3.40307	-3.4013	-3.39652	-3.39193	-3.38754	-3.38334	-3.37934	-3.37555	-3.36813	-3.36476	-3.36514	-3.36588	-3.3718	-3.379	-3.38646
23	-3.41803	-3.42514	-3.45478	-3.48909	-3.51976	-3.53845	-3.52208	-3.50602	-3.49028	-3.47859	-3.46357	-3.44896	-3.43479	-3.42105	-3.40776	-3.39745	-3.39554	-3.38142	-3.36223	-3.35782	-3.35476	-3.3516	-3.34841	-3.35727	-3.34516	-3.36339	-3.38154	-3.38742	-3.40343	-3.42285	-3.42285	-3.41842	-3.40071	-3.38309	-3.39708	-3.40008	-3.3953	-3.39072	-3.38633	-3.38213	-3.37814	-3.37438	-3.36514	-3.36349	-3.36184	-3.3625	-3.36001	-3.37278	-3.38625
24	-3.41796	-3.42482	-3.45435	-3.48864	-3.51929	-3.52633	-3.49171	-3.46656	-3.47294	-3.47507	-3.46006	-3.44543	-3.43118	-3.41734	-3.40399	-3.39492	-3.38509	-3.37299	-3.36134	-3.35013	-3.33938	-3.32909	-3.3483	-3.34511	-3.34153	-3.33939	-3.36015	-3.38173	-3.35482	-3.32157	-3.32157	-3.34044	-3.35931	-3.37819	-3.39697	-3.39804	-3.39319	-3.38852	-3.38404	-3.37976	-3.37567	-3.37179	-3.36508	-3.34996	-3.35646	-3.36115	-3.35929	-3.37277	-3.38623
25	-3.41663	-3.41898	-3.43234	-3.43946	-3.44645	-3.45331	-3.46001	-3.46628	-3.47267	-3.47487	-3.45984	-3.44522	-3.43102	-3.41726	-3.40386	-3.39112	-3.38254	-3.37062	-3.35991	-3.34818	-3.33768	-3.32766	-3.34799	-3.34485	-3.34127	-3.33872	-3.35956	-3.38115	-3.35422	-3.32142	-3.32142	-3.3403	-3.35919	-3.37808	-3.36554	-3.34808	-3.3307	-3.31341	-3.31555	-3.32235	-3.32922	-3.33614	-3.34639	-3.34817	-3.3554	-3.3591	-3.35927	-3.35749	-3.35511
26	-3.41653	-3.41855	-3.43202	-3.43915	-3.44615	-3.45301	-3.45973	-3.45712	-3.42257	-3.38808	-3.37841	-3.37666	-3.3748	-3.37281	-3.37068	-3.39083	-3.37872	-3.36679	-3.35958	-3.34434	-3.33384	-3.32385	-3.31928	-3.32767	-3.32326	-3.33781	-3.33394	-3.32993	-3.32578	-3.32129	-3.32129	-3.31878	-3.31654	-3.31427	-3.31196	-3.30961	-3.30724	-3.30883	-3.31371	-3.32052	-3.32741	-3.33435	-3.34308	-3.34813	-3.3542	-3.3561	-3.35918	-3.35666	-3.35427
27	-3.41636	-3.4103	-3.40318	-3.39654	-3.3911	-3.38742	-3.38504	-3.38325	-3.38164	-3.38006	-3.37828	-3.37653	-3.37466	-3.37266	-3.37052	-3.3684	-3.37821	-3.36603	-3.35916	-3.343	-3.33218	-3.32183	-3.31814	-3.32685	-3.32008	-3.33753	-3.33366	-3.32964	-3.32547	-3.32119	-3.32119	-3.31869	-3.31645	-3.31418	-3.31187	-3.30953	-3.30715	-3.30698	-3.30238	-3.29989	-3.31224	-3.3293	-3.34131	-3.34807	-3.3322	-3.34576	-3.3569	-3.35449	-3.35216
28	-3.41618	-3.40997	-3.40286	-3.39624	-3.39086	-3.38725	-3.38491	-3.38313	-3.38153	-3.37994	-3.35366	-3.32011	-3.31062	-3.3279	-3.36251	-3.36823	-3.36598	-3.36338	-3.35532	-3.34153	-3.32126	-3.31656	-3.31444	-3.31011	-3.31972	-3.29281	-3.28513	-3.27808	-3.28355	-3.32096	-3.32096	-3.30456	-3.28782	-3.28294	-3.28923	-3.29566	-3.30219	-3.30482	-3.30229	-3.29981	-3.29738	-3.30294	-3.32042	-3.3379	-3.33218	-3.34574	-3.35422	-3.35177	-3.34938
29	-3.41591	-3.39025	-3.38098	-3.37929	-3.37602	-3.37065	-3.36363	-3.3557	-3.34724	-3.33845	-3.32939	-3.3197	-3.31021	-3.30094	-3.32206	-3.35869	-3.3658	-3.36319	-3.35429	-3.34093	-3.32065	-3.31614	-3.31198	-3.30938	-3.31866	-3.29207	-3.28432	-3.27698	-3.28321	-3.32087	-3.32087	-3.30446	-3.28772	-3.281	-3.28733	-3.29378	-3.30033	-3.30474	-3.29621	-3.29519	-3.2973	-3.29483	-3.305	-3.31861	-3.3311	-3.31405	-3.29698	-3.27989	-3.27602
30	-3.41589	-3.38972	-3.38094	-3.3792	-3.37585	-3.37039	-3.36332	-3.35535	-3.34688	-3.33807	-3.329	-3.31932	-3.29363	-3.30052	-3.29108	-3.28104	-3.27082	-3.26042	-3.24984	-3.25381	-3.28457	-3.30087	-3.3093	-3.30659	-3.30107	-3.28797	-3.28042	-3.27332	-3.27182	-3.26788	-3.26788	-3.27131	-3.27686	-3.27105	-3.25425	-3.25012	-3.24772	-3.26117	-3.27817	-3.27911	-3.28547	-3.29475	-3.30497	-3.31859	-3.33104	-3.314	-3.29692	-3.27983	-3.27595
31	-3.38267	-3.3828	-3.36284	-3.33535	-3.30774	-3.27998	-3.25208	-3.22404	-3.19584	-3.19322	-3.22627	-3.25975	-3.28507	-3.28566	-3.29065	-3.2806	-3.27037	-3.25996	-3.24937	-3.25295	-3.28415	-3.30025	-3.30847	-3.30291	-3.30016	-3.28652	-3.27704	-3.26961	-3.2701	-3.26385	-3.26385	-3.26896	-3.27484	-3.27096	-3.25416	-3.24681	-3.24442	-3.24543	-3.25057	-3.26802	-3.27768	-3.29135	-3.29224	-3.28962	-3.28697	-3.28428	-3.28156	-3.27881	-3.26278
32	-3.38267	-3.38225	-3.36231	-3.33481	-3.30719	-3.27944	-3.25153	-3.22348	-3.19528	-3.1675	-3.17808	-3.21365	-3.24952	-3.25092	-3.21689	-3.18298	-3.19792	-3.21657	-3.23521	-3.25245	-3.27236	-3.29086	-3.28083	-3.29934	-3.29583	-3.28496	-3.24998	-3.24585	-3.26677	-3.26239	-3.26239	-3.26038	-3.25785	-3.25521	-3.25262	-3.24431	-3.24419	-3.24213	-3.25024	-3.26397	-3.27764	-3.29132	-3.29216	-3.28955	-3.28689	-3.28421	-3.28149	-3.27874	-3.26272
33	-3.38223	-3.38179	-3.34816	-3.31347	-3.27876	-3.24406	-3.20936	-3.17468	-3.16064	-3.16693	-3.13901	-3.12876	-3.13851	-3.14909	-3.16058	-3.17925	-3.19703	-3.2157	-3.23434	-3.25202	-3.27151	-3.29002	-3.28039	-3.29661	-3.29326	-3.28304	-3.24617	-3.24549	-3.26268	-3.2585	-3.2585	-3.25693	-3.25445	-3.25185	-3.24929	-3.24178	-3.2419	-3.2396	-3.2502	-3.26393	-3.2621	-3.2452	-3.23573	-3.23413	-3.23264	-3.23126	-3.22998	-3.22881	-3.22774
34	-3.38223	-3.38177	-3.34758	-3.31286	-3.27812	-3.24338	-3.20864	-3.17392	-3.14003	-3.14284	-3.13844	-3.1285	-3.13819	-3.14873	-3.1605	-3.17835	-3.18578	-3.19964	-3.22019	-3.23907	-3.24601	-3.26304	-3.28	-3.25987	-3.23937	-3.21897	-3.22531	-3.23659	-3.24815	-3.25681	-3.25681	-3.25481	-3.25213	-3.24944	-3.24683	-3.23742	-3.23925	-3.23684	-3.24326	-3.24121	-3.23927	-3.23745	-3.23223	-3.23056	-3.229	-3.22754	-3.22619	-3.22494	-3.22379
35	-3.38202	-3.34608	-3.30933	-3.27244	-3.23543	-3.19833	-3.16113	-3.12856	-3.13923	-3.11177	-3.11984	-3.11037	-3.12332	-3.14193	-3.1601	-3.17274	-3.18532	-3.19916	-3.21976	-3.23859	-3.24545	-3.26241	-3.27976	-3.25924	-3.23873	-3.21833	-3.2246	-3.23575	-3.24695	-3.25581	-3.25581	-3.253	-3.25005	-3.24719	-3.24443	-3.23733	-3.22271	-3.23649	-3.23994	-3.23786	-3.23587	-3.234	-3.22973	-3.22808	-3.22654	-3.2251	-3.22377	-3.22254	-3.22142
36	-3.38202	-3.34565	-3.30889	-3.272	-3.23499	-3.19788	-3.16068	-3.12385	-3.10794	-3.11166	-3.11965	-3.10979	-3.12239	-3.14101	-3.15967	-3.1723	-3.15528	-3.1878	-3.21431	-3.22977	-3.22811	-3.21694	-3.20554	-3.19388	-3.20382	-3.21438	-3.2082	-3.21365	-3.17756	-3.14291	-3.14291	-3.15971	-3.17655	-3.19342	-3.21031	-3.22724	-3.22266	-3.23644	-3.2374	-3.23532	-3.23335	-3.23148	-3.22841	-3.22476	-3.22314	-3.22164	-3.22024	-3.21896	-3.21778
37	-3.07953	-3.07986	-3.08089	-3.08266	-3.08524	-3.0887	-3.09702	-3.1234	-3.10461	-3.10543	-3.09831	-3.10478	-3.10835	-3.11402	-3.1201	-3.12662	-3.15485	-3.18737	-3.2138	-3.22923	-3.22762	-3.21644	-3.20503	-3.19364	-3.20323	-3.21375	-3.20782	-3.20948	-3.17299	-3.14231	-3.14231	-3.15382	-3.16747	-3.18127	-3.19509	-3.20891	-3.22056	-3.23314	-3.23454	-3.23235	-3.23028	-3.22833	-3.22649	-3.21172	-3.19515	-3.19599	-3.19956	-3.2031	-3.20661
38	-3.07731	-3.07772	-3.07897	-3.08108	-3.08405	-3.08788	-3.09308	-3.09838	-3.10449	-3.10457	-3.09814	-3.10384	-3.10807	-3.11369	-3.11974	-3.12623	-3.14923	-3.14091	-3.14868	-3.15686	-3.16545	-3.17445	-3.18385	-3.19336	-3.18191	-3.17062	-3.19883	-3.1792	-3.16043	-3.14227	-3.14227	-3.15372	-3.16739	-3.18121	-3.19503	-3.20886	-3.22047	-3.20367	-3.18676	-3.17397	-3.17771	-3.18143	-3.18511	-3.18877	-3.19239	-3.19595	-3.19951	-3.20305	-3.20656
39	-3.07534	-3.07558	-3.0763	-3.07747	-3.07908	-3.08115	-3.09257	-3.09811	-3.09005	-3.09394	-3.08634	-3.10312	-3.08158	-3.05699	-3.08988	-3.12264	-3.13355	-3.14047	-3.14822	-3.15639	-3.16496	-3.17394	-3.18332	-3.19308	-3.18138	-3.17021	-3.19818	-3.17854	-3.15977	-3.14174	-3.14174	-3.1426	-3.14681	-3.1636	-3.18096	-3.19833	-3.21573	-3.20359	-3.18668	-3.17394	-3.17768	-3.18139	-3.18507	-3.18872	-3.19235	-3.1787	-3.16237	-3.14617	-3.13009
40	-3.07305	-3.07337	-3.07431	-3.07582	-3.07783	-3.08026	-3.08366	-3.08663	-3.08985	-3.0938	-3.08539	-3.10289	-3.081	-3.05654	-3.08943	-3.1222	-3.13314	-3.11563	-3.08221	-3.05513	-3.06407	-3.07291	-3.08165	-3.09572	-3.13312	-3.16954	-3.15662	-3.14292	-3.13219	-3.14158	-3.14158	-3.14257	-3.14681	-3.15083	-3.15479	-3.15869	-3.16256	-3.16639	-3.1702	-3.16982	-3.15286	-3.13587	-3.11886	-3.10184	-3.08481	-3.06778	-3.0508	-3.03409	-3.01935
41	-2.92326	-2.94864	-2.97691	-3.00594	-3.03567	-3.06604	-3.08308	-3.08628	-3.0865	-3.06803	-3.07087	-3.03638	-3.02399	-3.05265	-3.02358	-3.01831	-3.02768	-3.03694	-3.04609	-3.05437	-3.06332	-3.07217	-3.08092	-3.09521	-3.13267	-3.169	-3.15608	-3.14236	-3.13153	-3.14109	-3.14109	-3.13405	-3.14626	-3.15083	-3.15477	-3.15867	-3.16253	-3.16636	-3.17016	-3.16974	-3.15278	-3.1358	-3.1188	-3.10179	-3.08477	-3.06775	-3.05079	-3.034	-3.01893
42	-2.92221	-2.93453	-2.94916	-2.96455	-2.98063	-3.00558	-3.03928	-3.07341	-3.08604	-3.06707	-3.06996	-3.03541	-3.02354	-3.05206	-3.02298	-3.0175	-3.02689	-3.03616	-3.04532	-3.04897	-3.01595	-3.02128	-3.05843	-3.09029	-3.09883	-3.10728	-3.11564	-3.12392	-3.12806	-3.13753	-3.13753	-3.13288	-3.12617	-3.11859	-3.11125	-3.1041	-3.09709	-3.09019	-3.08337	-3.0766	-3.06987	-3.06316	-3.05646	-3.04976	-3.04304	-3.03629	-3.02946	-3.02236	-3.01333
43	-2.92116	-2.93348	-2.94812	-2.96353	-2.97962	-2.9973	-3.01447	-3.03203	-3.04991	-3.04907	-3.01159	-2.99087	-3.00195	-2.99918	-3.00881	-2.99436	-2.965	-2.9355	-2.91088	-2.94748	-2.98429	-3.02063	-3.05786	-3.08957	-3.09813	-3.10659	-3.11496	-3.12325	-3.12748	-3.13681	-3.13681	-3.12895	-3.12504	-3.11752	-3.11024	-3.10317	-3.09623	-3.08939	-3.08263	-3.07592	-3.06923	-3.06257	-3.05591	-3.04924	-3.04256	-3.03585	-3.02907	-3.02207	-3.01326
44	-2.91875	-2.90715	-2.90734	-2.93958	-2.97234	-2.9963	-3.01347	-3.03105	-3.04894	-3.04862	-3.01113	-2.99042	-3.00093	-2.99835	-3.00799	-2.99376	-2.96439	-2.93489	-2.90982	-2.94659	-2.98353	-2.98315	-2.9506	-2.97068	-2.99907	-3.02738	-3.0556	-3.08371	-3.11164	-3.13672	-3.13672	-3.12451	-3.10678	-3.08914	-3.07454	-3.06427	-3.05378	-3.04313	-3.03233	-3.02141	-3.01038	-2.99927	-2.98808	-2.97681	-2.96547	-2.95407	-2.9426	-2.93107	-2.91948
45	-2.91871	-2.90609	-2.89465	-2.88936	-2.90221	-2.91446	-2.92618	-2.93746	-2.94837	-2.95898	-2.96933	-2.97946	-2.9894	-2.96762	-2.93338	-2.89925	-2.86524	-2.87452	-2.90585	-2.87608	-2.8851	-2.91369	-2.94221	-2.96984	-2.99824	-3.02656	-3.05478	-3.08291	-3.11085	-3.1124	-3.1124	-3.11949	-3.10152	-3.08455	-3.07336	-3.06315	-3.05273	-3.04213	-3.03139	-3.02051	-3.00953	-2.99845	-2.98729	-2.97605	-2.96473	-2.95335	-2.9419	-2.93038	-2.9188
46	-2.91769	-2.89415	-2.89358	-2.88843	-2.90128	-2.91354	-2.92528	-2.93657	-2.94749	-2.95811	-2.96847	-2.97861	-2.98856	-2.96653	-2.93221	-2.89801	-2.86392	-2.87325	-2.90524	-2.87546	-2.88423	-2.91283	-2.94136	-2.94265	-2.97525	-3.00805	-3.04105	-3.07423	-3.10758	-3.11166	-3.11166	-3.10354	-3.09424	-3.08362	-3.07157	-3.0541	-3.03671	-3.01941	-3.00221	-2.98512	-2.96812	-2.95124	-2.93447	-2.91782	-2.9013	-2.8849	-2.86864	-2.86543	-2.88279
47	-2.84806	-2.87567	-2.87579	-2.88265	-2.87118	-2.86011	-2.84937	-2.85734	-2.89088	-2.92431	-2.95765	-2.97405	-2.93647	-2.89885	-2.86119	-2.82352	-2.83843	-2.83137	-2.82778	-2.85646	-2.84629	-2.87816	-2.91029	-2.9183	-2.94111	-2.97508	-3.00921	-3.04349	-3.07789	-3.11106	-3.11106	-3.1022	-3.09293	-3.0833	-3.06578	-3.04801	-3.03032	-3.0127	-2.99516	-2.9777	-2.96033	-2.94305	-2.92585	-2.90876	-2.89176	-2.87486	-2.85806	-2.86538	-2.88274
48	-2.8471	-2.86154	-2.87484	-2.88158	-2.8701	-2.85901	-2.84827	-2.85687	-2.89041	-2.92385	-2.95719	-2.97359	-2.93601	-2.89838	-2.86073	-2.82305	-2.8369	-2.82996	-2.8269	-2.85558	-2.84616	-2.84025	-2.87367	-2.9073	-2.88629	-2.85458	-2.8232	-2.79216	-2.76148	-2.73229	-2.73229	-2.73894	-2.74643	-2.75391	-2.76137	-2.76881	-2.77624	-2.78364	-2.79103	-2.79841	-2.80576	-2.81309	-2.8204	-2.8277	-2.83497	-2.84223	-2.84946	-2.85667	-2.86386
49	-2.84567	-2.86058	-2.86832	-2.84336	-2.81935	-2.79633	-2.8237	-2.83892	-2.82872	-2.81873	-2.80893	-2.7993	-2.78984	-2.78052	-2.77135	-2.80265	-2.78583	-2.79907	-2.79766	-2.81469	-2.84554	-2.81612	-2.78594	-2.75563	-2.72519	-2.69463	-2.68696	-2.70212	-2.71723	-2.73143	-2.73143	-2.73871	-2.7462	-2.75368	-2.76114	-2.76859	-2.77601	-2.78342	-2.79081	-2.79818	-2.80553	-2.81286	-2.82017	-2.82747	-2.83474	-2.84199	-2.84922	-2.85643	-2.86362
50	-2.8448	-2.83061	-2.8143	-2.79743	-2.78012	-2.78998	-2.82324	-2.83781	-2.8276	-2.8176	-2.80779	-2.79816	-2.78868	-2.77936	-2.77018	-2.8008	-2.78535	-2.79818	-2.79615	-2.77406	-2.80704	-2.81549	-2.7853	-2.75499	-2.72455	-2.69398	-2.68607	-2.70124	-2.71636	-2.7312	-2.7312	-2.71731	-2.70245	-2.6877	-2.6816	-2.68938	-2.69753	-2.706	-2.71481	-2.72662	-2.74395	-2.76129	-2.77864	-2.79599	-2.81335	-2.83071	-2.84807	-2.85252	-2.83654
51	-2.84381	-2.82962	-2.8133	-2.79642	-2.7791	-2.78951	-2.77437	-2.75352	-2.73381	-2.71531	-2.69807	-2.68213	-2.69771	-2.73224	-2.76724	-2.76233	-2.77035	-2.75233	-2.78337	-2.76411	-2.73075	-2.71134	-2.70341	-2.69567	-2.68813	-2.68082	-2.67364	-2.66677	-2.66013	-2.65376	-2.65376	-2.66018	-2.66695	-2.67406	-2.67299	-2.65849	-2.67467	-2.69197	-2.70929	-2.72658	-2.74391	-2.76125	-2.77859	-2.79594	-2.8133	-2.83066	-2.84802	-2.84138	-2.82481
52	-2.84344	-2.81406	-2.78426	-2.75515	-2.75616	-2.76247	-2.74457	-2.72649	-2.70829	-2.69002	-2.67174	-2.66374	-2.69429	-2.72946	-2.76498	-2.76115	-2.76944	-2.74813	-2.74132	-2.7625	-2.72902	-2.7101	-2.70217	-2.69443	-2.68688	-2.67956	-2.67237	-2.66549	-2.65885	-2.65372	-2.65372	-2.65064	-2.64763	-2.6447	-2.64185	-2.65738	-2.67463	-2.69193	-2.70925	-2.72391	-2.73335	-2.74308	-2.75311	-2.76343	-2.77404	-2.78493	-2.79609	-2.80751	-2.81919
53	-2.6201	-2.65423	-2.68828	-2.72226	-2.75569	-2.76144	-2.74353	-2.72543	-2.70722	-2.68895	-2.67065	-2.65949	-2.66753	-2.68418	-2.71288	-2.7416	-2.75345	-2.74765	-2.73613	-2.7277	-2.71944	-2.69759	-2.66465	-2.6411	-2.65642	-2.67167	-2.66394	-2.63313	-2.64199	-2.65247	-2.65247	-2.64939	-2.64637	-2.64344	-2.64057	-2.65734	-2.64408	-2.63378	-2.63127	-2.62884	-2.62651	-2.62428	-2.62215	-2.62012	-2.61833	-2.6298	-2.6425	-2.65526	-2.66812
54	-2.6201	-2.65375	-2.6878	-2.72179	-2.72679	-2.6992	-2.67245	-2.64657	-2.62162	-2.61519	-2.63041	-2.65347	-2.65553	-2.68325	-2.71195	-2.74069	-2.75225	-2.74471	-2.73492	-2.72649	-2.71821	-2.69574	-2.66267	-2.64019	-2.65551	-2.67077	-2.66328	-2.63247	-2.6022	-2.57115	-2.57115	-2.58836	-2.60559	-2.62284	-2.6401	-2.63908	-2.63639	-2.63248	-2.62996	-2.62752	-2.62518	-2.62294	-2.62079	-2.61875	-2.61717	-2.62972	-2.64245	-2.65524	-2.66812
55	-2.61997	-2.61991	-2.61974	-2.61945	-2.61904	-2.6185	-2.61785	-2.61708	-2.6162	-2.61508	-2.62512	-2.65237	-2.65459	-2.65434	-2.66105	-2.69117	-2.7216	-2.74351	-2.71043	-2.67275	-2.63509	-2.61034	-2.62574	-2.63195	-2.61032	-2.61588	-2.62304	-2.63176	-2.60153	-2.57112	-2.57112	-2.58832	-2.60555	-2.6228	-2.64006	-2.63779	-2.6351	-2.62979	-2.61563	-2.60159	-2.58768	-2.57929	-2.59188	-2.60449	-2.61698	-2.61634	-2.61464	-2.61305	-2.61965
56	-2.61997	-2.6199	-2.61972	-2.61941	-2.61899	-2.61844	-2.61778	-2.617	-2.6161	-2.59783	-2.61406	-2.62696	-2.63526	-2.6312	-2.64254	-2.64477	-2.67666	-2.70885	-2.70996	-2.67227	-2.63461	-2.6094	-2.62481	-2.62982	-2.59946	-2.58344	-2.58051	-2.57748	-2.57435	-2.57095	-2.57095	-2.56897	-2.56729	-2.56558	-2.56384	-2.56209	-2.5603	-2.5585	-2.55667	-2.55481	-2.5667	-2.57918	-2.59178	-2.6044	-2.61669	-2.61498	-2.61326	-2.61166	-2.61905
57	-2.61962	-2.58591	-2.55166	-2.51735	-2.483	-2.47728	-2.50571	-2.53535	-2.5661	-2.5977	-2.61395	-2.626	-2.63415	-2.61715	-2.61319	-2.63226	-2.62349	-2.61625	-2.61058	-2.6065	-2.60402	-2.60316	-2.60392	-2.60629	-2.59722	-2.58314	-2.5802	-2.57716	-2.57402	-2.57077	-2.57077	-2.56881	-2.56712	-2.56541	-2.56368	-2.56191	-2.56013	-2.55832	-2.55648	-2.55463	-2.56658	-2.57391	-2.56028	-2.54716	-2.55005	-2.56761	-2.58508	-2.60243	-2.61157
58	-2.61962	-2.58542	-2.55117	-2.51686	-2.4825	-2.46127	-2.49275	-2.52496	-2.55779	-2.59112	-2.5985	-2.61282	-2.61146	-2.61603	-2.6084	-2.60669	-2.60487	-2.60293	-2.60089	-2.59872	-2.59645	-2.59747	-2.59157	-2.58897	-2.58626	-2.56732	-2.53545	-2.50391	-2.53659	-2.57063	-2.57063	-2.55538	-2.53979	-2.52416	-2.50851	-2.5037	-2.51632	-2.52892	-2.54152	-2.55411	-2.55293	-2.55103	-2.54911	-2.54696	-2.54954	-2.56708	-2.58453	-2.60186	-2.61017
59	-2.35752	-2.377	-2.4	-2.42439	-2.45016	-2.46045	-2.48712	-2.51442	-2.54216	-2.57022	-2.59754	-2.61269	-2.61132	-2.60999	-2.60823	-2.60651	-2.60468	-2.60273	-2.60067	-2.5985	-2.59622	-2.59699	-2.59131	-2.5887	-2.58597	-2.56489	-2.53284	-2.50232	-2.53626	-2.57047	-2.57047	-2.5552	-2.5396	-2.52398	-2.50832	-2.50355	-2.51617	-2.52878	-2.54138	-2.55398	-2.55274	-2.55084	-2.54891	-2.54678	-2.54519	-2.5432	-2.54118	-2.53915	-2.53709
60	-2.35675	-2.37013	-2.38842	-2.41044	-2.43475	-2.45943	-2.48611	-2.51342	-2.54117	-2.56924	-2.57464	-2.57238	-2.60166	-2.60983	-2.59917	-2.58138	-2.56381	-2.54861	-2.56395	-2.57943	-2.5949	-2.59407	-2.55989	-2.52237	-2.48492	-2.44756	-2.46816	-2.502	-2.4727	-2.4426	-2.4426	-2.45328	-2.46584	-2.47846	-2.49108	-2.49282	-2.47711	-2.46138	-2.46129	-2.46391	-2.47916	-2.49696	-2.51472	-2.53242	-2.54499	-2.54299	-2.54097	-2.53893	-2.53687
61	-2.35669	-2.36902	-2.38733	-2.40937	-2.4337	-2.4486	-2.42846	-2.4571	-2.48575	-2.51448	-2.54334	-2.55275	-2.55104	-2.58194	-2.59805	-2.58024	-2.56267	-2.54763	-2.56298	-2.57848	-2.59395	-2.59382	-2.55941	-2.52189	-2.48444	-2.44707	-2.46784	-2.5011	-2.46969	-2.44187	-2.44187	-2.45317	-2.4657	-2.47831	-2.49093	-2.49264	-2.47693	-2.46119	-2.46089	-2.46353	-2.4787	-2.49649	-2.51424	-2.53192	-2.53343	-2.52023	-2.5143	-2.5246	-2.53525
62	-2.3564	-2.34906	-2.37159	-2.40058	-2.43048	-2.4481	-2.41416	-2.40207	-2.43108	-2.46049	-2.49028	-2.52046	-2.53194	-2.51235	-2.50189	-2.51739	-2.5329	-2.54632	-2.52953	-2.51299	-2.49696	-2.48155	-2.46693	-2.45327	-2.44082	-2.43413	-2.42491	-2.43026	-2.4357	-2.4418	-2.4418	-2.44259	-2.44538	-2.44808	-2.45075	-2.45341	-2.45605	-2.45867	-2.44561	-2.46129	-2.46649	-2.46907	-2.47663	-2.48548	-2.49472	-2.50432	-2.50716	-2.49429	-2.49646
63	-2.35558	-2.34796	-2.34421	-2.34868	-2.37108	-2.39979	-2.41366	-2.39623	-2.41057	-2.42535	-2.4404	-2.45564	-2.47099	-2.48642	-2.50089	-2.5164	-2.53192	-2.54518	-2.52837	-2.51182	-2.49578	-2.48036	-2.46572	-2.45206	-2.43959	-2.4338	-2.42415	-2.42952	-2.43498	-2.43887	-2.43887	-2.44207	-2.4449	-2.44762	-2.4503	-2.45297	-2.45562	-2.45826	-2.44542	-2.46083	-2.46609	-2.46869	-2.47164	-2.47419	-2.47674	-2.47927	-2.48178	-2.48428	-2.48677
64	-2.35381	-2.34363	-2.34312	-2.34766	-2.35858	-2.3699	-2.38256	-2.39518	-2.40952	-2.4243	-2.43936	-2.45461	-2.46997	-2.4854	-2.49397	-2.47688	-2.46112	-2.44676	-2.43384	-2.42243	-2.41258	-2.40434	-2.40324	-2.40862	-2.414	-2.42983	-2.42036	-2.41288	-2.415	-2.43864	-2.43864	-2.42734	-2.41236	-2.41545	-2.4205	-2.42602	-2.43197	-2.43837	-2.4452	-2.45243	-2.46009	-2.46816	-2.47126	-2.47383	-2.47638	-2.47891	-2.48144	-2.48394	-2.48644
65	-2.31922	-2.33489	-2.33946	-2.34236	-2.35754	-2.36885	-2.38151	-2.37969	-2.3452	-2.33863	-2.34323	-2.34782	-2.35245	-2.35716	-2.36197	-2.36687	-2.37186	-2.37694	-2.38209	-2.38731	-2.39258	-2.3979	-2.40245	-2.40783	-2.41323	-2.42859	-2.41912	-2.41161	-2.41409	-2.43806	-2.43806	-2.42348	-2.41062	-2.39779	-2.397	-2.39642	-2.40754	-2.42549	-2.4434	-2.42982	-2.414	-2.41097	-2.42248	-2.43424	-2.44623	-2.45845	-2.47089	-2.48353	-2.48149
66	-2.31857	-2.32972	-2.33845	-2.34094	-2.33878	-2.34528	-2.37347	-2.37919	-2.34469	-2.33772	-2.34232	-2.34692	-2.35156	-2.35628	-2.36109	-2.366	-2.371	-2.37609	-2.38125	-2.38648	-2.39176	-2.39709	-2.39776	-2.39289	-2.40023	-2.41938	-2.41029	-2.39127	-2.40711	-2.40296	-2.40296	-2.40665	-2.40819	-2.39763	-2.39683	-2.39624	-2.40711	-2.42505	-2.44296	-2.42963	-2.41381	-2.39816	-2.39581	-2.39601	-2.39625	-2.39651	-2.39678	-2.39706	-2.39735
67	-2.31817	-2.32873	-2.31635	-2.33984	-2.33768	-2.33724	-2.33614	-2.33537	-2.33494	-2.33448	-2.33434	-2.33433	-2.33442	-2.3346	-2.33483	-2.3351	-2.33538	-2.33561	-2.33577	-2.33579	-2.3356	-2.3351	-2.33416	-2.36647	-2.3999	-2.41862	-2.40981	-2.38958	-2.40583	-2.40166	-2.40166	-2.40008	-2.3988	-2.39709	-2.38215	-2.38955	-2.39599	-2.39572	-2.39556	-2.39551	-2.39969	-2.39799	-2.39556	-2.39575	-2.39597	-2.39622	-2.39648	-2.39676	-2.39703
68	-2.3158	-2.30321	-2.31311	-2.29807	-2.31749	-2.33614	-2.33503	-2.33426	-2.33388	-2.33335	-2.3332	-2.33318	-2.33326	-2.33343	-2.33366	-2.33392	-2.33418	-2.33441	-2.33456	-2.33457	-2.33437	-2.33387	-2.33292	-2.36615	-2.38977	-2.38844	-2.38894	-2.38866	-2.39547	-2.40152	-2.40152	-2.39993	-2.39865	-2.393	-2.37792	-2.38912	-2.39581	-2.39552	-2.39536	-2.39529	-2.39554	-2.39562	-2.38229	-2.3664	-2.35048	-2.33453	-2.31856	-2.30257	-2.30213
69	-2.31486	-2.30217	-2.28897	-2.29772	-2.30796	-2.31629	-2.32305	-2.32875	-2.3337	-2.31068	-2.27616	-2.27503	-2.27774	-2.28018	-2.28238	-2.28437	-2.28615	-2.28777	-2.28924	-2.29058	-2.2918	-2.29949	-2.33289	-2.33262	-2.33028	-2.33844	-2.36405	-2.37314	-2.33613	-2.30135	-2.30135	-2.31738	-2.33545	-2.35351	-2.37154	-2.36731	-2.35716	-2.36738	-2.37789	-2.38866	-2.39532	-2.39541	-2.38209	-2.3662	-2.35028	-2.33433	-2.31836	-2.30237	-2.30209
70	-2.31462	-2.29082	-2.28792	-2.29677	-2.30702	-2.31536	-2.32212	-2.32782	-2.33279	-2.31017	-2.27565	-2.27437	-2.2771	-2.27957	-2.28179	-2.2838	-2.28561	-2.28725	-2.28874	-2.2901	-2.29134	-2.29916	-2.33256	-2.33138	-2.32904	-2.33751	-2.36312	-2.37266	-2.33565	-2.30018	-2.30018	-2.31696	-2.33504	-2.35309	-2.37112	-2.36296	-2.35259	-2.33799	-2.32351	-2.30915	-2.30108	-2.30124	-2.3014	-2.30154	-2.30168	-2.3018	-2.30192	-2.30202	-2.28655
71	-2.25876	-2.28497	-2.28537	-2.29011	-2.28162	-2.26643	-2.25624	-2.26081	-2.26494	-2.26866	-2.27201	-2.24164	-2.20714	-2.19716	-2.19179	-2.18658	-2.18572	-2.18648	-2.20056	-2.2333	-2.26629	-2.29292	-2.29394	-2.2949	-2.31271	-2.32688	-2.32232	-2.31646	-2.30937	-2.29969	-2.29969	-2.30986	-2.31875	-2.32792	-2.33737	-2.34707	-2.348	-2.33328	-2.31865	-2.30413	-2.30102	-2.30118	-2.30134	-2.30149	-2.30163	-2.30176	-2.30188	-2.30199	-2.28635
72	-2.2578	-2.27204	-2.2844	-2.27529	-2.26332	-2.25315	-2.25544	-2.26004	-2.2642	-2.26794	-2.27132	-2.24113	-2.20662	-2.19606	-2.19068	-2.18633	-2.1815	-2.17653	-2.20023	-2.23298	-2.26596	-2.29247	-2.29352	-2.29449	-2.31177	-2.32564	-2.32109	-2.31523	-2.30814	-2.29936	-2.29936	-2.29919	-2.29943	-2.29967	-2.2999	-2.30012	-2.30033	-2.30053	-2.30073	-2.30091	-2.29493	-2.28084	-2.26688	-2.25307	-2.2409	-2.23765	-2.23461	-2.23653	-2.24513
73	-2.25696	-2.27108	-2.2666	-2.27423	-2.26226	-2.25213	-2.25252	-2.23989	-2.22855	-2.22093	-2.21453	-2.20848	-2.20269	-2.19166	-2.18831	-2.18546	-2.18037	-2.17539	-2.18858	-2.19208	-2.2092	-2.23518	-2.26109	-2.28692	-2.29574	-2.29654	-2.29727	-2.29795	-2.29857	-2.29927	-2.29927	-2.29907	-2.29933	-2.29957	-2.29981	-2.30004	-2.30025	-2.30046	-2.30065	-2.30084	-2.28974	-2.27547	-2.26134	-2.24734	-2.23992	-2.23665	-2.23359	-2.23179	-2.2292
74	-2.25696	-2.24374	-2.26279	-2.24303	-2.24519	-2.25063	-2.24342	-2.23522	-2.22778	-2.21986	-2.21345	-2.20739	-2.20159	-2.17261	-2.13813	-2.10393	-2.13584	-2.16805	-2.17167	-2.18316	-2.20823	-2.23422	-2.26013	-2.28597	-2.29535	-2.29617	-2.29693	-2.29762	-2.29826	-2.29911	-2.29911	-2.2957	-2.2913	-2.28679	-2.28224	-2.27767	-2.27314	-2.26865	-2.26426	-2.25998	-2.25583	-2.25183	-2.248	-2.24435	-2.2394	-2.22592	-2.22812	-2.23075	-2.22814
75	-2.25622	-2.24279	-2.23166	-2.23862	-2.24434	-2.24975	-2.24236	-2.23416	-2.22671	-2.21852	-2.2098	-2.20241	-2.19635	-2.17209	-2.13761	-2.10372	-2.13552	-2.16773	-2.17052	-2.18218	-2.19692	-2.20312	-2.21066	-2.21952	-2.22969	-2.24114	-2.25387	-2.26784	-2.28303	-2.29885	-2.29885	-2.29508	-2.29063	-2.28609	-2.28151	-2.27691	-2.27235	-2.26784	-2.26342	-2.25911	-2.25494	-2.25091	-2.24706	-2.24339	-2.23348	-2.21991	-2.21249	-2.19929	-2.18625
76	-2.25593	-2.23649	-2.23073	-2.23773	-2.22112	-2.20058	-2.18144	-2.16372	-2.14774	-2.1331	-2.11916	-2.10719	-2.09665	-2.08755	-2.07988	-2.10356	-2.10462	-2.13085	-2.15702	-2.16685	-2.16212	-2.15744	-2.15279	-2.14815	-2.1435	-2.15426	-2.19069	-2.22706	-2.26339	-2.29879	-2.29879	-2.28129	-2.26298	-2.24472	-2.22651	-2.20835	-2.19025	-2.17221	-2.16754	-2.17445	-2.18155	-2.18884	-2.19631	-2.20398	-2.21182	-2.21968	-2.20619	-2.19277	-2.17951
77	-2.21163	-2.22847	-2.22927	-2.2168	-2.20363	-2.19017	-2.17634	-2.16217	-2.14742	-2.13257	-2.11833	-2.10348	-2.08859	-2.07368	-2.07232	-2.10315	-2.10361	-2.12986	-2.15603	-2.16569	-2.16095	-2.15626	-2.1516	-2.14696	-2.1423	-2.15349	-2.18992	-2.2263	-2.26263	-2.29873	-2.29873	-2.28079	-2.26247	-2.24421	-2.22599	-2.20783	-2.18973	-2.17169	-2.15423	-2.13633	-2.11849	-2.10073	-2.08307	-2.07782	-2.07418	-2.07048	-2.06673	-2.06295	-2.05915
78	-2.2107	-2.2215	-2.22829	-2.21581	-2.2026	-2.18911	-2.17525	-2.16105	-2.14659	-2.13193	-2.11715	-2.10229	-2.08739	-2.07247	-2.07199	-2.07831	-2.06934	-2.06524	-2.0631	-2.06229	-2.06276	-2.06449	-2.06744	-2.0813	-2.1178	-2.13882	-2.13408	-2.12925	-2.1243	-2.11918	-2.11918	-2.12453	-2.13008	-2.13584	-2.14179	-2.14794	-2.15428	-2.16081	-2.15371	-2.1358	-2.11796	-2.10019	-2.08254	-2.07766	-2.07401	-2.0703	-2.06655	-2.06276	-2.05896
79	-2.20971	-2.22053	-2.20077	-2.17358	-2.14699	-2.12108	-2.09592	-2.07161	-2.04819	-2.02575	-2.00435	-1.98406	-2.01019	-2.04107	-2.05877	-2.0773	-2.0689	-2.03493	-2.00109	-1.98471	-1.97169	-2.00824	-2.04478	-2.08052	-2.11702	-2.13761	-2.13286	-2.12803	-2.12306	-2.11794	-2.11794	-2.11527	-2.11255	-2.10976	-2.10691	-2.10398	-2.10099	-2.09793	-2.09479	-2.09157	-2.08825	-2.08485	-2.08135	-2.06543	-2.04792	-2.03049	-2.01316	-1.99593	-1.97881
80	-2.20935	-2.19565	-2.17807	-2.15753	-2.13466	-2.11012	-2.08441	-2.05788	-2.0308	-2.00332	-1.97612	-1.97972	-2.00987	-2.04074	-2.05755	-2.0736	-2.06852	-2.03441	-2.00044	-1.98345	-1.97089	-2.00745	-2.04399	-2.07153	-2.07675	-2.08303	-2.09033	-2.09858	-2.10775	-2.1178	-2.1178	-2.11515	-2.11246	-2.10969	-2.10687	-2.10397	-2.10098	-2.0979	-2.09473	-2.09149	-2.08815	-2.08473	-2.08119	-2.06489	-2.04737	-2.02994	-2.01261	-1.99538	-1.97826
81	-2.20889	-2.19462	-2.17702	-2.15647	-2.13359	-2.10905	-2.08333	-2.0568	-2.0297	-2.00222	-1.9755	-1.97939	-1.99903	-2.02552	-2.05195	-2.04387	-2.029	-2.01415	-1.99891	-1.96633	-1.97001	-1.95538	-1.94083	-1.92636	-1.91198	-1.89773	-1.88366	-1.86995	-1.85729	-1.84952	-1.84952	-1.85234	-1.8555	-1.859	-1.86284	-1.867	-1.87149	-1.8763	-1.88143	-1.88687	-1.89262	-1.89868	-1.90504	-1.91169	-1.91864	-1.92588	-1.9334	-1.94119	-1.94926
82	-2.20833	-2.18442	-2.15904	-2.13409	-2.10961	-2.08566	-2.06228	-2.03955	-2.01755	-1.99634	-1.97443	-1.97246	-1.998	-2.0245	-2.05093	-2.04264	-2.02776	-2.0129	-1.99778	-1.9658	-1.96874	-1.95411	-1.93955	-1.92507	-1.91069	-1.89643	-1.88236	-1.86865	-1.856	-1.84833	-1.84833	-1.84862	-1.85115	-1.85466	-1.85861	-1.86278	-1.8671	-1.87152	-1.876	-1.88055	-1.88514	-1.88976	-1.89441	-1.89907	-1.90425	-1.91183	-1.9197	-1.92786	-1.93633
83	-1.67994	-1.70547	-1.7322	-1.75903	-1.78588	-1.81271	-1.83952	-1.86632	-1.8932	-1.92069	-1.94976	-1.97143	-1.96488	-1.94692	-1.93022	-1.91481	-1.90074	-1.88805	-1.89861	-1.93515	-1.93221	-1.89818	-1.86426	-1.84195	-1.8394	-1.8383	-1.83867	-1.84047	-1.84369	-1.84824	-1.84824	-1.8483	-1.85063	-1.85402	-1.85789	-1.86202	-1.8663	-1.87069	-1.87515	-1.87967	-1.88424	-1.88884	-1.89347	-1.89811	-1.90373	-1.90838	-1.91301	-1.9176	-1.92882
84	-1.67978	-1.70448	-1.73115	-1.75797	-1.78481	-1.81164	-1.83847	-1.8653	-1.89228	-1.92013	-1.9494	-1.95665	-1.93831	-1.92106	-1.90498	-1.89012	-1.87655	-1.86437	-1.8978	-1.93434	-1.93169	-1.89765	-1.86373	-1.83045	-1.81857	-1.81795	-1.81881	-1.82175	-1.82841	-1.83046	-1.83046	-1.83358	-1.83706	-1.84087	-1.84503	-1.84952	-1.85434	-1.85949	-1.86496	-1.87074	-1.87684	-1.88324	-1.88995	-1.89695	-1.90275	-1.90738	-1.91199	-1.91657	-1.92856
85	-1.67927	-1.70135	-1.72663	-1.75247	-1.77891	-1.80594	-1.83354	-1.86166	-1.89018	-1.91855	-1.94576	-1.94763	-1.91959	-1.89149	-1.86338	-1.83529	-1.82557	-1.86203	-1.87673	-1.86687	-1.85844	-1.85148	-1.84598	-1.82992	-1.79938	-1.8068	-1.81432	-1.82115	-1.82719	-1.83013	-1.83013	-1.82706	-1.82181	-1.81566	-1.80912	-1.80242	-1.79562	-1.78878	-1.78191	-1.78034	-1.79688	-1.81342	-1.82995	-1.84646	-1.86297	-1.87946	-1.89593	-1.91238	-1.9221
86	-1.67916	-1.70091	-1.72625	-1.75211	-1.77856	-1.8056	-1.83319	-1.86129	-1.88972	-1.91774	-1.94474	-1.94652	-1.91847	-1.89037	-1.86225	-1.83415	-1.82476	-1.86123	-1.85341	-1.84395	-1.83592	-1.82936	-1.82427	-1.82067	-1.79822	-1.80563	-1.81313	-1.82056	-1.82493	-1.82919	-1.82919	-1.82638	-1.82133	-1.81529	-1.80883	-1.80218	-1.79542	-1.7886	-1.78176	-1.78007	-1.79662	-1.81316	-1.82969	-1.84621	-1.86271	-1.8792	-1.89568	-1.91211	-1.92103
87	-1.67824	-1.6815	-1.68461	-1.68795	-1.69146	-1.69513	-1.69896	-1.70295	-1.70711	-1.71144	-1.71594	-1.72062	-1.72548	-1.73054	-1.75269	-1.78911	-1.80724	-1.7793	-1.75898	-1.76505	-1.7715	-1.77816	-1.78504	-1.79211	-1.79679	-1.76328	-1.72994	-1.69678	-1.66383	-1.63125	-1.63125	-1.6477	-1.6643	-1.68089	-1.69748	-1.71407	-1.73064	-1.74722	-1.76378	-1.77503	-1.76815	-1.76126	-1.75438	-1.7475	-1.74063	-1.73377	-1.72691	-1.72007	-1.71324
88	-1.67807	-1.68076	-1.68379	-1.6871	-1.69059	-1.69424	-1.69805	-1.70203	-1.70617	-1.71048	-1.71497	-1.71964	-1.72448	-1.72952	-1.75187	-1.78829	-1.8061	-1.77815	-1.7579	-1.76396	-1.77039	-1.77704	-1.7839	-1.79097	-1.79625	-1.76275	-1.7294	-1.69625	-1.6633	-1.63117	-1.63117	-1.64741	-1.66401	-1.68061	-1.6972	-1.71379	-1.73037	-1.74695	-1.76351	-1.7749	-1.76803	-1.76116	-1.75429	-1.74742	-1.74056	-1.73371	-1.72687	-1.72004	-1.71322
89	-1.67693	-1.67474	-1.67209	-1.66943	-1.66686	-1.66439	-1.66203	-1.65978	-1.65762	-1.65557	-1.65362	-1.65176	-1.68004	-1.71633	-1.73577	-1.74121	-1.74684	-1.75264	-1.75112	-1.72353	-1.69591	-1.66843	-1.64114	-1.63568	-1.63477	-1.63393	-1.63314	-1.6324	-1.63172	-1.63102	-1.63102	-1.63027	-1.62999	-1.62972	-1.62946	-1.62921	-1.62898	-1.62875	-1.62854	-1.62833	-1.62814	-1.62796	-1.62779	-1.62763	-1.62748	-1.62734	-1.62721	-1.62714	-1.64011
90	-1.67673	-1.67404	-1.67134	-1.66868	-1.66612	-1.66367	-1.66133	-1.65909	-1.65695	-1.65492	-1.65298	-1.65114	-1.67921	-1.7155	-1.73474	-1.74017	-1.74578	-1.75157	-1.74996	-1.72237	-1.69474	-1.66725	-1.63997	-1.63528	-1.6344	-1.63357	-1.6328	-1.63208	-1.63142	-1.63082	-1.63082	-1.63012	-1.62984	-1.62957	-1.62932	-1.62908	-1.62885	-1.62862	-1.62841	-1.62822	-1.62803	-1.62785	-1.62768	-1.62752	-1.62738	-1.62724	-1.62711	-1.62709	-1.63938
91	-1.67574	-1.65456	-1.63146	-1.60936	-1.58817	-1.5679	-1.54857	-1.53023	-1.53589	-1.57174	-1.60773	-1.64383	-1.64998	-1.6483	-1.6467	-1.64519	-1.64375	-1.64239	-1.6411	-1.63988	-1.63873	-1.63764	-1.63659	-1.61396	-1.58702	-1.5603	-1.5338	-1.56481	-1.59802	-1.63054	-1.63054	-1.61496	-1.59875	-1.5826	-1.56653	-1.55053	-1.53462	-1.51901	-1.5238	-1.53396	-1.54448	-1.55534	-1.56653	-1.57804	-1.58986	-1.60199	-1.61441	-1.62698	-1.62698
92	-1.67559	-1.65414	-1.63109	-1.60899	-1.5878	-1.56752	-1.54818	-1.52982	-1.53506	-1.5709	-1.60689	-1.643	-1.64938	-1.64772	-1.64614	-1.64464	-1.64322	-1.64188	-1.64061	-1.63941	-1.63828	-1.63721	-1.63617	-1.61278	-1.58584	-1.55911	-1.53262	-1.56397	-1.59719	-1.6304	-1.6304	-1.61481	-1.5986	-1.58246	-1.56638	-1.55037	-1.53444	-1.51858	-1.52306	-1.53318	-1.54369	-1.55455	-1.56575	-1.57726	-1.5891	-1.60123	-1.61366	-1.62638	-1.62689
93	-1.67515	-1.65019	-1.62344	-1.59646	-1.56939	-1.54227	-1.5151	-1.50017	-1.51285	-1.49657	-1.48136	-1.46727	-1.45436	-1.44265	-1.4322	-1.42304	-1.41523	-1.40882	-1.40385	-1.40036	-1.39842	-1.39808	-1.40079	-1.43218	-1.46526	-1.49842	-1.5316	-1.50756	-1.48158	-1.45644	-1.45644	-1.4633	-1.4707	-1.47855	-1.48682	-1.49549	-1.50455	-1.51398	-1.50301	-1.50917	-1.51542	-1.5217	-1.52802	-1.53436	-1.54072	-1.54711	-1.55353	-1.55997	-1.56643
94	-1.67499	-1.64916	-1.62233	-1.59533	-1.56825	-1.54111	-1.51393	-1.49934	-1.51243	-1.49613	-1.48091	-1.46681	-1.45389	-1.44217	-1.43171	-1.42255	-1.41475	-1.40833	-1.40337	-1.39989	-1.39796	-1.39763	-1.40035	-1.43134	-1.46442	-1.49758	-1.53077	-1.50637	-1.48039	-1.45587	-1.45587	-1.46254	-1.46987	-1.4777	-1.48595	-1.49462	-1.50365	-1.51285	-1.50283	-1.50903	-1.51529	-1.52158	-1.52789	-1.53424	-1.54061	-1.547	-1.55342	-1.55987	-1.56634
95	-1.2705	-1.29255	-1.32548	-1.35966	-1.39434	-1.42937	-1.46466	-1.48788	-1.46064	-1.43337	-1.40606	-1.37872	-1.35136	-1.32396	-1.30837	-1.31577	-1.32358	-1.33179	-1.34038	-1.34934	-1.35868	-1.36906	-1.39729	-1.402	-1.40664	-1.41303	-1.42164	-1.43237	-1.44382	-1.45562	-1.45562	-1.46015	-1.46622	-1.47229	-1.47837	-1.48447	-1.4906	-1.49676	-1.50279	-1.48717	-1.47157	-1.45604	-1.4406	-1.42525	-1.41	-1.39484	-1.37979	-1.36484	-1.34999
96	-1.27048	-1.2918	-1.32468	-1.35884	-1.39352	-1.42854	-1.46383	-1.48671	-1.45947	-1.43219	-1.40488	-1.37753	-1.35016	-1.32276	-1.30766	-1.31502	-1.3228	-1.33097	-1.33952	-1.34845	-1.35775	-1.36814	-1.39682	-1.40159	-1.40625	-1.41267	-1.42114	-1.43154	-1.44295	-1.45519	-1.45519	-1.46012	-1.46613	-1.47217	-1.47823	-1.48433	-1.49046	-1.49662	-1.50275	-1.4871	-1.47148	-1.45595	-1.44052	-1.42517	-1.40992	-1.39477	-1.37971	-1.36477	-1.34993
97	-1.24849	-1.25536	-1.25668	-1.25819	-1.26019	-1.26272	-1.26578	-1.26937	-1.27348	-1.27809	-1.2832	-1.2888	-1.29487	-1.3014	-1.29653	-1.26907	-1.24158	-1.23427	-1.26701	-1.29982	-1.33268	-1.36486	-1.37794	-1.38821	-1.39868	-1.40926	-1.41952	-1.42969	-1.44102	-1.45275	-1.45275	-1.4417	-1.42907	-1.41648	-1.40396	-1.39151	-1.37914	-1.36685	-1.35464	-1.34252	-1.33049	-1.31855	-1.30669	-1.29493	-1.28326	-1.27169	-1.26021	-1.24883	-1.23756
98	-1.24848	-1.25527	-1.25656	-1.25802	-1.25997	-1.26245	-1.26545	-1.26899	-1.27304	-1.27761	-1.28267	-1.28823	-1.29425	-1.30074	-1.29532	-1.26786	-1.24037	-1.23341	-1.26615	-1.29897	-1.33183	-1.36398	-1.37696	-1.38721	-1.39765	-1.40827	-1.41884	-1.42927	-1.4406	-1.45236	-1.45236	-1.44094	-1.42831	-1.41572	-1.40319	-1.39074	-1.37837	-1.36608	-1.35387	-1.34174	-1.32971	-1.31776	-1.3059	-1.29414	-1.28246	-1.27089	-1.25941	-1.24803	-1.23675
99	-1.24783	-1.22038	-1.1883	-1.15619	-1.12453	-1.09353	-1.06333	-1.03407	-1.00601	-0.982733	-1.00946	-1.04086	-1.07261	-1.10461	-1.13679	-1.16915	-1.20165	-1.21406	-1.18652	-1.15894	-1.13134	-1.10372	-1.07607	-1.04841	-1.02074	-0.99309	-0.965489	-0.938042	-0.91115	-0.889329	-0.889329	-0.895525	-0.902796	-0.910383	-0.918282	-0.926493	-0.935014	-0.943835	-0.952946	-0.962336	-0.97199	-0.981896	-0.992045	-1.00242	-1.01303	-1.02384	-1.03487	-1.04609	-1.05752
100	-1.24782	-1.21962	-1.18752	-1.15542	-1.12378	-1.09279	-1.06261	-1.03339	-1.00536	-0.982698	-1.00861	-1.04	-1.07175	-1.10374	-1.13593	-1.16829	-1.20079	-1.21285	-1.1853	-1.15772	-1.13012	-1.10249	-1.07484	-1.04718	-1.01951	-0.991858	-0.96426	-0.936825	-0.909982	-0.888772	-0.888772	-0.895316	-0.90256	-0.910107	-0.91797	-0.926153	-0.934656	-0.943469	-0.952581	-0.961977	-0.971643	-0.981566	-0.991732	-1.00213	-1.01275	-1.02359	-1.03463	-1.04588	-1.05732
101	-0.715085	-0.739734	-0.767696	-0.796371	-0.825568	-0.855212	-0.88525	-0.915623	-0.946193	-0.9729	-0.95249	-0.928644	-0.906433	-0.886174	-0.868092	-0.852388	-0.839232	-0.828764	-0.821087	-0.816271	-0.814423	-0.815447	-0.819177	-0.825234	-0.83311	-0.84236	-0.852696	-0.863976	-0.876155	-0.888357	-0.888357	-0.886928	-0.891394	-0.897733	-0.904689	-0.91193	-0.919338	-0.926867	-0.934497	-0.942225	-0.950048	-0.957972	-0.965998	-0.974131	-0.982373	-0.990727	-0.999194	-1.00778	-1.01647
102	-0.715076	-0.738928	-0.76687	-0.795536	-0.824726	-0.854365	-0.884399	-0.914769	-0.945344	-0.972698	-0.951921	-0.928112	-0.905951	-0.885749	-0.86773	-0.852092	-0.839006	-0.828611	-0.82101	-0.816266	-0.814336	-0.815268	-0.818903	-0.824873	-0.832676	-0.84187	-0.852167	-0.86342	-0.875586	-0.887745	-0.887745	-0.886409	-0.890774	-0.897047	-0.903946	-0.911139	-0.918508	-0.926008	-0.933619	-0.941333	-0.949149	-0.957068	-0.965094	-0.973227	-0.981471	-0.989828	-0.998299	-1.00688	-1.01559
103	-0.71449	-0.711511	-0.711944	-0.712796	-0.714007	-0.715574	-0.717497	-0.719783	-0.722437	-0.725463	-0.72887	-0.732662	-0.736844	-0.741421	-0.746393	-0.751758	-0.757508	-0.763623	-0.770073	-0.776803	-0.783742	-0.790828	-0.798098	-0.80578	-0.814211	-0.823652	-0.834189	-0.845709	-0.857692	-0.865942	-0.865942	-0.861249	-0.850234	-0.837413	-0.824062	-0.810509	-0.796866	-0.783185	-0.769495	-0.755814	-0.742159	-0.728541	-0.714977	-0.701481	-0.688071	-0.674771	-0.661605	-0.648607	-0.635818
104	-0.71448	-0.711491	-0.711903	-0.712735	-0.713926	-0.715472	-0.717374	-0.719638	-0.722269	-0.725273	-0.728656	-0.732423	-0.73658	-0.741131	-0.746077	-0.751416	-0.75714	-0.763231	-0.769658	-0.776371	-0.783301	-0.790388	-0.797669	-0.80536	-0.81379	-0.823219	-0.833737	-0.845237	-0.857228	-0.865913	-0.865913	-0.86105	-0.849988	-0.837166	-0.82382	-0.810271	-0.796633	-0.782956	-0.769269	-0.755591	-0.741938	-0.728323	-0.714761	-0.701268	-0.687862	-0.674564	-0.661402	-0.648408	-0.635624
105	-0.703387	-0.683253	-0.657132	-0.631357	-0.60618	-0.581661	-0.557821	-0.534654	-0.512134	-0.490209	-0.468801	-0.447806	-0.427088	-0.406491	-0.38584	-0.364953	-0.343653	-0.321781	-0.299207	-0.275841	-0.251628	-0.226555	-0.200642	-0.173933	-0.146493	-0.118397	-0.0897262	-0.0605666	-0.0310033	-0.00112882	-0.00112882	-0.0154601	-0.0304009	-0.0453174	-0.0601972	-0.0750341	-0.0898226	-0.104557	-0.11923	-0.133835	-0.148363	-0.162804	-0.177146	-0.191375	-0.205472	-0.219417	-0.233183	-0.246736	-0.260037
106	-0.703366	-0.682467	-0.656334	-0.630564	-0.605393	-0.580882	-0.557048	-0.533886	-0.511368	-0.489444	-0.468034	-0.447032	-0.426303	-0.405691	-0.385019	-0.364107	-0.342778	-0.320873	-0.298266	-0.274865	-0.250618	-0.225512	-0.199568	-0.172831	-0.145364	-0.117244	-0.0885534	-0.059376	-0.0297979	-0.000314281	-0.000314281	-0.0151889	-0.0301483	-0.0450725	-0.0599571	-0.0747976	-0.0895892	-0.104326	-0.119002	-0.13361	-0.14814	-0.162584	-0.176928	-0.191159	-0.20526	-0.219208	-0.232977	-0.246535	-0.25984
107	0.810121	0.798469	0.77779	0.754739	0.730397	0.705088	0.678982	0.652198	0.624834	0.596969	0.568674	0.540009	0.511026	0.481771	0.452285	0.422602	0.392755	0.362772	0.332677	0.302493	0.272241	0.24194	0.211609	0.181264	0.150923	0.120601	0.0903165	0.0600859	0.0299284	0.000274799	0.000274799	0.0151879	0.0302647	0.0453781	0.0605163	0.0756677	0.09082	0.10596	0.121075	0.136149	0.151165	0.166106	0.180949	0.195672	0.210245	0.224637	0.238807	0.25271	0.266287
108	0.810125	0.799411	0.778908	0.755907	0.731591	0.7063	0.680208	0.653438	0.626085	0.598231	0.569945	0.541288	0.512313	0.483065	0.453584	0.423906	0.394063	0.364082	0.333989	0.303807	0.273556	0.243255	0.212924	0.182578	0.152235	0.121912	0.0916241	0.0613901	0.0312283	0.00116643	0.00116643	0.0155389	0.0305997	0.0457081	0.060844	0.075994	0.0911454	0.106285	0.121399	0.136472	0.151487	0.166426	0.181267	0.195988	0.210558	0.224946	0.239111	0.253008	0.266578
109	0.834602	0.828633	0.822822	0.814811	0.805058	0.794321	0.783299	0.77257	0.762602	0.753764	0.746341	0.74055	0.736602	0.73464	0.734762	0.737029	0.741466	0.748065	0.756789	0.767574	0.780333	0.794955	0.811308	0.82923	0.848515	0.868863	0.889755	0.91008	0.927069	0.934567	0.934567	0.93239	0.925953	0.916185	0.904336	0.891318	0.877639	0.863578	0.849297	0.834895	0.82044	0.805981	0.79156	0.777215	0.762983	0.748902	0.735017	0.721376	0.70804
110	0.834619	0.82884	0.822987	0.814984	0.805234	0.794489	0.783447	0.772689	0.762684	0.753806	0.746367	0.740621	0.736728	0.734823	0.735003	0.737329	0.741824	0.74848	0.75726	0.768097	0.780906	0.795574	0.81197	0.82993	0.849246	0.869616	0.890512	0.910797	0.927614	0.934631	0.934631	0.932466	0.926008	0.916257	0.904464	0.891493	0.877849	0.863814	0.849551	0.835163	0.820717	0.806266	0.79185	0.777508	0.763277	0.749197	0.735309	0.721665	0.708323
111	0.836153	0.849815	0.867898	0.885925	0.903272	0.919823	0.935583	0.950577	0.964785	0.977955	0.988486	0.990476	0.98662	0.982183	0.97804	0.974373	0.971232	0.968628	0.96656	0.965013	0.96394	0.963395	0.963388	0.963935	0.965081	0.96692	0.969682	0.973974	0.9814	0.994797	0.994797	0.987769	0.983857	0.982508	0.982635	0.983691	0.985291	0.987238	0.989426	0.991799	0.994326	0.996985	0.999767	1.00266	1.00566	1.00877	1.01198	1.01528	1.01868
112	0.836171	0.850905	0.869077	0.887133	0.904499	0.921068	0.936843	0.951846	0.966045	0.979129	0.989159	0.990728	0.987044	0.982584	0.978383	0.974649	0.971437	0.968762	0.966622	0.965028	0.964021	0.963546	0.963607	0.964222	0.965433	0.967335	0.97016	0.974517	0.98203	0.995199	0.995199	0.988111	0.984014	0.982539	0.98281	0.983974	0.985653	0.987658	0.98989	0.992297	0.994849	0.997529	1.00033	1.00323	1.00625	1.00936	1.01257	1.01588	1.01929
113	1.10696	1.09653	1.08339	1.07023	1.05778	1.04625	1.03572	1.0262	1.01778	1.0108	1.00714	1.01163	1.02244	1.03447	1.04667	1.05886	1.071	1.08307	1.09509	1.10706	1.11899	1.13089	1.14274	1.15421	1.12933	1.10016	1.07118	1.04288	1.01642	0.995596	0.995596	1.00505	1.01609	1.02812	1.0409	1.0543	1.06816	1.08242	1.09699	1.11184	1.12692	1.14219	1.14947	1.14374	1.13805	1.13243	1.12689	1.12143	1.11604
114	1.10697	1.09758	1.08452	1.07133	1.05883	1.04724	1.03663	1.02702	1.01849	1.01132	1.00722	1.01274	1.02384	1.03594	1.04819	1.06042	1.07259	1.08469	1.09674	1.10874	1.12069	1.13261	1.14448	1.15559	1.13083	1.10163	1.07261	1.04422	1.01758	0.995899	0.995899	1.00524	1.01614	1.02818	1.04103	1.05448	1.06838	1.08265	1.09724	1.11209	1.12718	1.14244	1.14996	1.14425	1.13856	1.13295	1.12742	1.12196	1.11659
115	1.10914	1.11591	1.12574	1.13967	1.15754	1.17868	1.20244	1.22825	1.25566	1.28421	1.31337	1.34191	1.36355	1.36227	1.34934	1.33473	1.32017	1.3061	1.29271	1.27242	1.24468	1.21638	1.18768	1.15941	1.16654	1.1783	1.19004	1.20175	1.21339	1.22426	1.22426	1.2182	1.21159	1.20503	1.19856	1.19216	1.18583	1.17959	1.17342	1.16734	1.16133	1.15542	1.15776	1.17335	1.18912	1.20498	1.22092	1.23688	1.2528
116	1.10914	1.11632	1.12613	1.14012	1.15805	1.17925	1.20306	1.22891	1.25635	1.28493	1.31411	1.34275	1.36709	1.374	1.36333	1.34824	1.33249	1.31704	1.29947	1.27403	1.24627	1.21795	1.18922	1.16055	1.16832	1.1801	1.19187	1.20359	1.21525	1.22471	1.22471	1.21863	1.21203	1.20548	1.19901	1.19262	1.1863	1.18007	1.17391	1.16783	1.16183	1.15593	1.15804	1.17362	1.18937	1.20523	1.22116	1.2371	1.253
117	1.1407	1.14745	1.16306	1.18221	1.20332	1.22587	1.24961	1.27434	1.29993	1.32624	1.35312	1.38029	1.40151	1.41761	1.3978	1.37486	1.35081	1.32565	1.30108	1.28021	1.26862	1.25812	1.24883	1.24084	1.23426	1.22915	1.22558	1.22361	1.22327	1.22605	1.22605	1.22754	1.22921	1.23131	1.23381	1.23673	1.24005	1.24377	1.24789	1.2524	1.25729	1.26255	1.26818	1.27415	1.28047	1.28713	1.2941	1.3014	1.30903
118	1.1407	1.14832	1.16426	1.18354	1.20473	1.22734	1.25111	1.27587	1.30148	1.3278	1.35469	1.38186	1.40749	1.41988	1.39958	1.37661	1.35252	1.32733	1.30237	1.2885	1.27578	1.26428	1.25412	1.24538	1.23815	1.23249	1.22846	1.22609	1.22541	1.22632	1.22632	1.22917	1.23075	1.23275	1.23517	1.23801	1.24126	1.24492	1.24898	1.25343	1.25827	1.26348	1.26906	1.275	1.28128	1.28789	1.29482	1.30207	1.30964
119	1.64011	1.62984	1.60832	1.58405	1.55946	1.53534	1.51197	1.48952	1.4681	1.44782	1.42899	1.41281	1.41182	1.42166	1.44136	1.44834	1.44016	1.42006	1.40011	1.38118	1.36313	1.34584	1.3292	1.31312	1.29753	1.28239	1.26765	1.2533	1.23931	1.22654	1.22654	1.23139	1.23707	1.24274	1.24838	1.25398	1.25954	1.26504	1.2705	1.27589	1.28121	1.28645	1.29161	1.29667	1.30162	1.30646	1.31117	1.31574	1.32016
120	1.64022	1.63468	1.62263	1.60258	1.57945	1.55649	1.53404	1.51224	1.49118	1.47097	1.45185	1.43475	1.42436	1.42694	1.45263	1.46335	1.44113	1.42189	1.40197	1.38305	1.36501	1.34773	1.33108	1.315	1.2994	1.28425	1.26951	1.25514	1.24114	1.22806	1.22806	1.23145	1.23712	1.24278	1.24842	1.25402	1.25958	1.2651	1.27055	1.27595	1.28128	1.28653	1.2917	1.29678	1.30175	1.3066	1.31133	1.31592	1.32037
121	1.642	1.63658	1.62454	1.6076	1.59106	1.57367	1.55576	1.53748	1.51889	1.49999	1.48073	1.46103	1.44076	1.4378	1.46461	1.46514	1.44294	1.43014	1.42118	1.41386	1.40837	1.40473	1.40293	1.40295	1.40474	1.40827	1.41351	1.42041	1.42895	1.43909	1.43909	1.4364	1.43377	1.43122	1.42875	1.42634	1.42401	1.42176	1.41957	1.41745	1.41541	1.41343	1.41151	1.40966	1.40788	1.40615	1.40448	1.40287	1.40131
122	1.65182	1.64414	1.62501	1.60953	1.59299	1.57561	1.55769	1.53941	1.52081	1.5019	1.48263	1.46291	1.44261	1.44017	1.46739	1.48166	1.5027	1.5047	1.5021	1.50004	1.49929	1.49214	1.48475	1.47755	1.47059	1.46387	1.45741	1.45122	1.44532	1.4397	1.4397	1.43699	1.43436	1.43179	1.4293	1.42689	1.42454	1.42226	1.42006	1.41792	1.41585	1.41384	1.41189	1.41001	1.40819	1.40642	1.40471	1.40304	1.40143
123	1.65279	1.65191	1.64969	1.64476	1.6381	1.6304	1.62206	1.61327	1.60407	1.58268	1.55897	1.53678	1.51654	1.49923	1.4868	1.48958	1.51417	1.52035	1.51463	1.50727	1.49968	1.49423	1.48685	1.47966	1.47271	1.46599	1.45954	1.45336	1.44746	1.44185	1.44185	1.44752	1.45359	1.46004	1.46687	1.47407	1.48165	1.4896	1.49792	1.50658	1.5156	1.52311	1.52084	1.51862	1.51645	1.51433	1.51227	1.51028	1.50836
124	1.65367	1.65374	1.65151	1.64659	1.63994	1.63226	1.62393	1.61516	1.60598	1.59421	1.58178	1.56141	1.53655	1.51142	1.48843	1.49431	1.51618	1.52232	1.51666	1.50933	1.50176	1.49996	1.50207	1.50555	1.51035	1.51639	1.52363	1.53202	1.54153	1.55088	1.55088	1.54813	1.54543	1.54278	1.54017	1.53761	1.53509	1.53261	1.53018	1.52778	1.52543	1.52418	1.52189	1.51964	1.51744	1.5153	1.51321	1.51119	1.50925
125	1.70951	1.71356	1.71868	1.72493	1.71491	1.68754	1.66032	1.6336	1.60765	1.59612	1.58364	1.56315	1.53828	1.51316	1.48982	1.50209	1.52839	1.55483	1.58195	1.60376	1.60671	1.60131	1.5947	1.58794	1.58128	1.57479	1.5685	1.56242	1.55655	1.55213	1.55213	1.54937	1.54666	1.54399	1.54137	1.5388	1.53626	1.53376	1.53131	1.52889	1.52652	1.52496	1.53465	1.54465	1.55493	1.56544	1.57607	1.58654	1.5959
126	1.71144	1.71542	1.72049	1.7267	1.73093	1.72527	1.69747	1.67101	1.64612	1.62175	1.59776	1.58208	1.56587	1.55138	1.53966	1.53227	1.53716	1.55665	1.58358	1.60552	1.60866	1.6033	1.59671	1.58996	1.5833	1.57681	1.57053	1.56445	1.55858	1.55291	1.55291	1.5586	1.56456	1.57079	1.57727	1.58402	1.59103	1.59828	1.60576	1.61347	1.62135	1.62934	1.63728	1.64481	1.65091	1.65274	1.64716	1.63652	1.62408
127	1.71333	1.7204	1.74201	1.741	1.73266	1.7281	1.70307	1.6759	1.64859	1.62298	1.59951	1.58279	1.57163	1.56237	1.55374	1.54614	1.54354	1.56326	1.59312	1.60931	1.61489	1.62112	1.62883	1.63812	1.649	1.66142	1.67533	1.69065	1.70726	1.72361	1.72361	1.71907	1.71438	1.70959	1.70473	1.69983	1.69493	1.69005	1.68522	1.68047	1.67581	1.67126	1.66685	1.66259	1.65849	1.65459	1.65088	1.64475	1.63289
128	1.73323	1.73699	1.74574	1.75788	1.75397	1.72973	1.70471	1.67755	1.65023	1.6236	1.60191	1.58405	1.57359	1.56435	1.55574	1.54815	1.54541	1.56609	1.59747	1.62933	1.6499	1.67664	1.70355	1.72756	1.74365	1.74843	1.74601	1.74018	1.73248	1.72495	1.72495	1.72035	1.7156	1.71076	1.70585	1.7009	1.69596	1.69105	1.68619	1.6814	1.67671	1.67215	1.66771	1.66344	1.65933	1.65541	1.65168	1.64741	1.64404
129	1.73385	1.73883	1.74761	1.75978	1.75566	1.73959	1.72415	1.70436	1.68642	1.67038	1.65624	1.64399	1.63362	1.62511	1.61847	1.61371	1.61087	1.61011	1.61279	1.631	1.6516	1.67832	1.70522	1.72924	1.74534	1.75016	1.74777	1.74199	1.73432	1.72548	1.72548	1.73464	1.74389	1.75303	1.76176	1.7694	1.77458	1.77505	1.76934	1.7588	1.7457	1.73144	1.7167	1.70184	1.68705	1.67249	1.65834	1.64821	1.64478
130	1.73567	1.7427	1.76388	1.77188	1.75741	1.74138	1.73975	1.73515	1.72637	1.71618	1.70567	1.69522	1.68497	1.67499	1.66534	1.65605	1.64722	1.63904	1.63232	1.63406	1.66651	1.70196	1.73787	1.76656	1.76729	1.76926	1.77324	1.7792	1.78699	1.79524	1.79524	1.79277	1.7905	1.78841	1.78649	1.78473	1.78311	1.78162	1.78025	1.767	1.75198	1.73694	1.72221	1.70827	1.69619	1.68877	1.68796	1.67369	1.65575
131	1.81463	1.80018	1.77515	1.77884	1.76676	1.74551	1.74157	1.73705	1.72831	1.71814	1.70765	1.6972	1.68696	1.67699	1.66734	1.65806	1.64923	1.64105	1.63431	1.63565	1.66762	1.70297	1.73892	1.77479	1.79722	1.80993	1.81141	1.80608	1.80035	1.79622	1.79622	1.79387	1.79171	1.78972	1.7879	1.78622	1.78468	1.78326	1.78159	1.77898	1.77781	1.77669	1.76724	1.74844	1.72969	1.71105	1.69261	1.6744	1.65646
132	1.8165	1.80933	1.79715	1.78113	1.77702	1.77739	1.77046	1.77051	1.77544	1.78225	1.78972	1.79739	1.805	1.81209	1.81618	1.81404	1.81029	1.80633	1.79952	1.78925	1.78091	1.77455	1.77035	1.77616	1.79893	1.81173	1.81331	1.808	1.80227	1.79715	1.79715	1.80211	1.80696	1.81116	1.81361	1.81242	1.80598	1.79505	1.78197	1.78075	1.77963	1.77853	1.7676	1.74884	1.73013	1.71159	1.69446	1.69657	1.70511
133	1.81657	1.81125	1.79902	1.78292	1.77889	1.77926	1.77227	1.77222	1.77709	1.78386	1.7913	1.79894	1.80652	1.81361	1.81771	1.81553	1.81179	1.80786	1.8024	1.79856	1.79494	1.79174	1.78955	1.79013	1.81129	1.83559	1.85185	1.87835	1.90727	1.9346	1.9346	1.91938	1.90242	1.88588	1.87018	1.85603	1.8448	1.83876	1.83888	1.82424	1.80525	1.78635	1.77586	1.7749	1.77406	1.77329	1.7726	1.77196	1.77139
134	1.85143	1.85023	1.81946	1.80032	1.79121	1.7943	1.81181	1.82954	1.84168	1.841	1.83723	1.83304	1.82887	1.82512	1.82425	1.82953	1.82553	1.81164	1.80395	1.80014	1.79654	1.79337	1.79121	1.79181	1.81227	1.83738	1.85353	1.88001	1.90892	1.93497	1.93497	1.92317	1.90669	1.89153	1.8788	1.87038	1.86784	1.86246	1.84347	1.82453	1.80556	1.78665	1.77779	1.77687	1.77607	1.77534	1.77468	1.77407	1.77353
135	1.85198	1.85184	1.8292	1.80725	1.79306	1.7962	1.8137	1.83136	1.84317	1.84234	1.83858	1.83442	1.83028	1.82659	1.82581	1.83103	1.83612	1.84249	1.8482	1.85275	1.85536	1.85499	1.85109	1.84456	1.83757	1.8481	1.88511	1.92227	1.93218	1.93632	1.93632	1.93855	1.9408	1.9385	1.92021	1.90103	1.88184	1.86287	1.84438	1.84587	1.85495	1.86582	1.87776	1.89043	1.90364	1.91729	1.93128	1.93281	1.93149
136	1.85322	1.85352	1.82988	1.80802	1.81592	1.84551	1.85843	1.85501	1.85774	1.87371	1.89312	1.91323	1.89694	1.87697	1.8583	1.84112	1.83758	1.84394	1.84965	1.85422	1.85688	1.8566	1.85281	1.84638	1.83942	1.84909	1.88611	1.92327	1.93332	1.93886	1.93886	1.93881	1.94104	1.93875	1.92051	1.90136	1.88223	1.87102	1.87678	1.88461	1.89365	1.90355	1.91413	1.92528	1.93693	1.93577	1.93424	1.93319	1.93186
137	1.87274	1.85473	1.83152	1.80977	1.82446	1.85513	1.85969	1.85637	1.85947	1.87561	1.89503	1.91514	1.93355	1.94908	1.95353	1.95746	1.95276	1.94374	1.93642	1.92887	1.91877	1.912	1.90931	1.91012	1.91312	1.91731	1.92207	1.92708	1.95654	1.93922	1.93922	1.95163	1.95918	1.94459	1.9455	1.94697	1.94796	1.94811	1.94734	1.946	1.94436	1.9426	1.94082	1.93907	1.93738	1.93615	1.93463	1.94533	1.94372
138	1.87342	1.85926	1.86674	1.87013	1.86686	1.86265	1.87856	1.91297	1.92575	1.93094	1.93586	1.91786	1.93543	1.94967	1.95402	1.95793	1.96031	1.95397	1.94107	1.93072	1.92055	1.91367	1.91084	1.91152	1.91444	1.91857	1.92328	1.92825	1.95928	1.9405	1.9405	1.95183	1.95943	1.94486	1.94572	1.94715	1.94805	1.94817	1.94754	1.94628	1.9447	1.94297	1.94121	1.93946	1.93777	1.94904	1.96156	1.96322	1.96121
139	1.87408	1.86083	1.86833	1.87135	1.86805	1.86387	1.8871	1.9191	1.92648	1.93162	1.9365	1.94059	1.94522	1.95445	1.97366	1.96342	1.96093	1.9557	1.94294	1.93086	1.92709	1.92512	1.92496	1.92662	1.93008	1.93529	1.94217	1.95036	1.96028	1.97713	1.97713	1.97488	1.96293	1.96487	1.96359	1.96204	1.96094	1.96067	1.96125	1.96235	1.9638	1.96545	1.96718	1.96894	1.9707	1.97243	1.97412	1.97447	1.97736
140	1.87676	1.87347	1.8788	1.8838	1.89503	1.90549	1.91365	1.92013	1.94728	1.95479	1.93873	1.9412	1.94581	1.9563	1.97556	1.98219	1.97138	1.96734	1.97024	1.97357	1.97684	1.97999	1.98297	1.98578	1.98839	1.9908	1.9929	1.98991	1.97573	1.97784	1.97784	1.9755	1.96312	1.96528	1.96404	1.96246	1.96126	1.96083	1.96127	1.96244	1.96397	1.96566	1.96743	1.96921	1.97098	1.97273	1.97443	1.97577	1.97768
141	1.87761	1.88002	1.88007	1.88537	1.89647	1.90665	1.91458	1.92093	1.94798	1.98237	2.00028	2.01503	2.00314	1.98906	1.97561	1.98408	1.97311	1.96794	1.97063	1.97389	1.97712	1.98023	1.98318	1.98595	1.98854	1.99095	1.99316	1.99186	1.98082	1.97911	1.97911	1.9792	1.97658	1.98683	1.99785	1.99979	2.00045	2.00092	2.00129	2.00159	2.00183	2.00201	2.00212	2.00218	2.00218	2.00002	1.98142	1.97608	1.98761
142	1.87817	1.8812	1.90079	1.90951	1.91635	1.92556	1.93774	1.95203	1.9675	1.98365	2.00216	2.01728	2.0344	2.02093	2.00608	2.00265	2.01971	2.03863	2.05318	2.05462	2.04787	2.03936	2.03055	2.02185	2.01338	2.00524	1.99752	1.99519	1.98312	1.99651	1.99651	1.97936	1.9772	1.98708	1.99841	2.00046	2.00109	2.00154	2.0019	2.00219	2.00241	2.00258	2.00268	2.00273	2.00272	2.00212	2.00201	2.00185	2.00163
143	1.89795	1.89996	1.90411	1.9107	1.91768	1.92714	1.93951	1.95388	1.96937	1.98553	2.01065	2.01915	2.03627	2.02284	2.00799	2.00455	2.02159	2.0405	2.05506	2.05654	2.04981	2.04131	2.03251	2.02381	2.01535	2.00721	1.99948	1.99539	1.98511	1.9967	1.9967	1.98505	1.99185	1.99924	2.00365	2.01537	2.02403	2.03299	2.04217	2.05133	2.05964	2.0632	2.05382	2.03704	2.01868	2.00265	2.00253	2.00236	2.00213
144	1.89889	1.90114	1.90525	1.9322	1.96519	1.99941	2.03473	2.03091	2.01068	2.01331	2.04161	2.05397	2.03741	2.0522	2.07	2.08797	2.09717	2.08845	2.08479	2.08813	2.08447	2.08243	2.08202	2.08322	2.08595	2.08645	2.05046	2.0125	1.99699	1.99877	1.99877	1.9981	1.99887	1.99981	2.00389	2.01725	2.03248	2.04794	2.06348	2.07899	2.09364	2.0926	2.09323	2.09497	2.08779	2.06984	2.05215	2.03474	2.01772
145	1.89931	1.92223	1.94765	1.97528	2.00359	2.0322	2.05702	2.071	2.09203	2.07335	2.06256	2.05587	2.03931	2.05405	2.07184	2.0898	2.09906	2.09035	2.08669	2.0948	2.11348	2.13434	2.15562	2.1664	2.12911	2.08991	2.05131	2.01373	1.99705	1.99896	1.99896	1.9987	1.99944	2.00029	2.0071	2.01757	2.03274	2.04817	2.06368	2.07913	2.0938	2.09779	2.09651	2.09618	2.09345	2.09201	2.09065	2.08938	2.08822
146	1.90862	1.92304	1.94927	1.9769	2.00521	2.03382	2.06095	2.08975	2.10549	2.08824	2.071	2.07675	2.11185	2.13077	2.11913	2.10802	2.10661	2.10027	2.09341	2.09667	2.11533	2.13617	2.15745	2.16843	2.12968	2.09405	2.09723	2.07613	2.03697	1.99933	1.99933	2.01742	2.03614	2.05491	2.07371	2.09253	2.10928	2.10705	2.10495	2.10309	2.10233	2.09898	2.09773	2.10182	2.09465	2.09321	2.09184	2.09058	2.08941
147	1.90946	1.92396	1.95735	1.99313	2.02976	2.06645	2.06257	2.09136	2.10735	2.09011	2.07289	2.07794	2.11333	2.13264	2.12101	2.10991	2.10844	2.1248	2.14323	2.1615	2.17796	2.18204	2.17592	2.169	2.15953	2.1522	2.11545	2.07737	2.0382	1.99981	1.99981	2.01793	2.03666	2.05543	2.07423	2.09305	2.11044	2.10822	2.10611	2.1042	2.10314	2.11186	2.12429	2.10598	2.11262	2.12429	2.13653	2.14922	2.16229
148	1.9101	1.92987	1.96221	1.99687	2.03279	2.06961	2.10585	2.11502	2.10951	2.14737	2.16735	2.15515	2.1428	2.13806	2.12954	2.11855	2.10868	2.12661	2.14504	2.1633	2.17979	2.18403	2.17795	2.16956	2.16159	2.15425	2.11669	2.10482	2.11409	2.12493	2.12493	2.12208	2.11932	2.11666	2.1141	2.11164	2.11139	2.13023	2.14347	2.12377	2.10552	2.11206	2.12714	2.14284	2.15865	2.1745	2.19039	2.2063	2.22224
149	2.22918	2.21064	2.17956	2.1477	2.11653	2.08711	2.10705	2.12323	2.11887	2.14758	2.16916	2.15699	2.14466	2.15027	2.19038	2.23155	2.23487	2.22463	2.21486	2.20585	2.1992	2.20555	2.20941	2.17946	2.19445	2.15495	2.14522	2.1385	2.13213	2.12613	2.12613	2.12327	2.12051	2.11785	2.11528	2.11282	2.1119	2.13074	2.14909	2.16797	2.16088	2.1427	2.12736	2.14305	2.15885	2.1747	2.19058	2.20649	2.22242
150	2.22989	2.22262	2.20872	2.19253	2.17553	2.15818	2.14018	2.12507	2.12049	2.14918	2.1773	2.17654	2.16152	2.16112	2.19646	2.23664	2.23688	2.22665	2.21689	2.20787	2.20119	2.20737	2.20997	2.18129	2.1957	2.15622	2.14729	2.14058	2.13421	2.12822	2.12822	2.13422	2.14058	2.1473	2.15436	2.16172	2.16927	2.16379	2.14961	2.16848	2.18686	2.20575	2.22464	2.2372	2.24783	2.25884	2.27019	2.28187	2.29386
151	2.23089	2.22434	2.21047	2.1943	2.17732	2.16	2.14071	2.14438	2.1835	2.18117	2.17893	2.20572	2.23459	2.26321	2.25649	2.2455	2.27352	2.31619	2.3594	2.33305	2.29147	2.25025	2.22296	2.23412	2.20088	2.22306	2.24536	2.2677	2.29001	2.31125	2.31125	2.29187	2.26997	2.24826	2.22677	2.20551	2.18451	2.17673	2.18242	2.17718	2.18737	2.20626	2.22515	2.24357	2.26248	2.2814	2.30032	2.31924	2.33814
152	2.27139	2.2774	2.24927	2.22048	2.19242	2.1655	2.14254	2.14647	2.18511	2.183	2.18675	2.20733	2.2362	2.26483	2.25849	2.24751	2.27801	2.32018	2.36292	2.33364	2.29206	2.25082	2.22473	2.23537	2.20268	2.22484	2.24713	2.26945	2.29175	2.31225	2.31225	2.32234	2.32423	2.30352	2.28306	2.26289	2.2431	2.22401	2.20725	2.20202	2.20842	2.21731	2.22703	2.24408	2.26299	2.28191	2.30082	2.31974	2.33866
153	2.27312	2.27787	2.2775	2.26388	2.24979	2.23567	2.22167	2.20789	2.19437	2.21268	2.19387	2.22709	2.26835	2.26823	2.29251	2.3214	2.35029	2.37918	2.37512	2.39371	2.35368	2.31374	2.27388	2.24211	2.26179	2.2818	2.30209	2.32265	2.34349	2.31397	2.31397	2.32334	2.33339	2.34441	2.35539	2.36633	2.37722	2.38806	2.39886	2.4096	2.42029	2.43092	2.4415	2.4481	2.42776	2.40758	2.38755	2.36768	2.348
154	2.27414	2.27957	2.27927	2.26565	2.25156	2.23745	2.22347	2.20969	2.19618	2.22339	2.26343	2.2916	2.27961	2.2702	2.29411	2.323	2.35189	2.38078	2.37572	2.39497	2.35494	2.315	2.27514	2.24386	2.26353	2.28354	2.30382	2.32437	2.3452	2.36461	2.36461	2.34517	2.3344	2.34542	2.3564	2.36734	2.37823	2.38907	2.39985	2.41058	2.42126	2.43188	2.44243	2.45202	2.43569	2.41586	2.39622	2.37677	2.35752
155	2.29465	2.2893	2.29152	2.30731	2.32377	2.30259	2.27823	2.25511	2.23333	2.22463	2.26467	2.29358	2.2816	2.31049	2.35348	2.39729	2.44188	2.41722	2.40806	2.40343	2.44783	2.49274	2.52344	2.55227	2.54177	2.49439	2.44762	2.40148	2.35602	2.36596	2.36596	2.37528	2.38602	2.39684	2.40775	2.41873	2.4298	2.44095	2.45219	2.46351	2.47492	2.4864	2.46859	2.45294	2.46248	2.47288	2.48323	2.49352	2.50376
156	2.29482	2.29106	2.2932	2.30895	2.32538	2.34043	2.3554	2.34256	2.32942	2.31652	2.30391	2.30404	2.34508	2.38652	2.42834	2.47049	2.45969	2.41783	2.40965	2.4066	2.45065	2.49459	2.52503	2.55384	2.58107	2.54211	2.49699	2.45257	2.40888	2.36632	2.36632	2.37663	2.38738	2.3982	2.40909	2.42007	2.43113	2.44227	2.45349	2.46479	2.47617	2.48763	2.47585	2.45568	2.46338	2.47376	2.48409	2.49436	2.50457
157	2.29658	2.29434	2.32828	2.35464	2.32813	2.34202	2.35722	2.3445	2.33137	2.31848	2.30588	2.30521	2.34619	2.38759	2.42938	2.47152	2.46032	2.47399	2.43381	2.43693	2.46578	2.49527	2.53819	2.58404	2.58265	2.60986	2.63864	2.66738	2.69602	2.72358	2.72358	2.7029	2.68098	2.65917	2.63748	2.61591	2.59447	2.57316	2.55197	2.53092	2.51	2.48923	2.49797	2.50962	2.52134	2.53314	2.54501	2.55033	2.53094
158	2.33581	2.3417	2.35463	2.36502	2.38323	2.36962	2.35781	2.37396	2.3906	2.40719	2.42371	2.44016	2.45655	2.47288	2.48916	2.50247	2.51304	2.47525	2.43508	2.43852	2.46737	2.49626	2.54039	2.586	2.58789	2.61143	2.6402	2.66894	2.69757	2.72462	2.72462	2.70752	2.68577	2.66416	2.64267	2.62132	2.6001	2.57902	2.55809	2.5373	2.51666	2.49617	2.49918	2.5108	2.5225	2.53427	2.54611	2.55696	2.56896
159	2.33698	2.34345	2.35638	2.37015	2.38514	2.37154	2.35947	2.37549	2.3921	2.40866	2.42515	2.44158	2.45795	2.47426	2.49051	2.5031	2.51405	2.48724	2.53332	2.56983	2.58582	2.60175	2.61763	2.58976	2.63036	2.66489	2.68051	2.69607	2.71162	2.72494	2.72494	2.73224	2.74007	2.74772	2.75531	2.76284	2.76984	2.75422	2.73422	2.71302	2.692	2.67117	2.65053	2.63008	2.60983	2.58978	2.56995	2.55803	2.57
160	2.33755	2.3553	2.38195	2.37189	2.38696	2.40436	2.42241	2.44093	2.45986	2.47917	2.49881	2.51875	2.53896	2.55942	2.54543	2.50539	2.5142	2.53771	2.55379	2.57107	2.58703	2.60294	2.6188	2.63345	2.63206	2.66599	2.68159	2.69713	2.71268	2.72816	2.72816	2.73348	2.74131	2.74896	2.75653	2.76405	2.77029	2.75433	2.73798	2.72175	2.70552	2.68929	2.67308	2.65687	2.64066	2.62446	2.60827	2.59209	2.57592
161	2.42485	2.40857	2.38664	2.39697	2.38871	2.40611	2.42415	2.44267	2.46161	2.48091	2.50054	2.52047	2.54068	2.56113	2.54607	2.50671	2.51547	2.53899	2.55505	2.5801	2.62756	2.67567	2.63827	2.63432	2.6492	2.67707	2.72417	2.77164	2.76903	2.72884	2.72884	2.74151	2.75566	2.76994	2.78427	2.78675	2.77099	2.7556	2.7381	2.72186	2.70564	2.68941	2.6732	2.65699	2.64079	2.62459	2.6084	2.59222	2.57605
162	2.42677	2.42147	2.41012	2.39887	2.403	2.44203	2.48193	2.52261	2.56402	2.59824	2.61606	2.63413	2.63201	2.58862	2.5801	2.55454	2.5216	2.55586	2.59899	2.6424	2.68609	2.68733	2.68136	2.6346	2.65033	2.67856	2.72546	2.77275	2.77294	2.72938	2.72938	2.74197	2.75611	2.7704	2.78473	2.78686	2.77184	2.77782	2.78523	2.79256	2.78587	2.76865	2.74907	2.72969	2.71053	2.69158	2.67285	2.65434	2.63607
163	2.42866	2.42336	2.41202	2.42079	2.4564	2.49312	2.53081	2.56342	2.58069	2.60004	2.61785	2.6359	2.63267	2.58927	2.58181	2.55581	2.5229	2.55686	2.59999	2.6434	2.68709	2.72898	2.7244	2.77373	2.79614	2.81842	2.84079	2.81388	2.81947	2.86761	2.86761	2.85181	2.83554	2.81927	2.803	2.79862	2.77715	2.779	2.7864	2.79368	2.7863	2.7773	2.76866	2.75996	2.75119	2.74237	2.73348	2.72454	2.71553
164	2.46557	2.47142	2.4836	2.49813	2.51369	2.52986	2.54646	2.56523	2.58249	2.60612	2.64887	2.67557	2.65244	2.63533	2.59491	2.601	2.62208	2.64334	2.66477	2.68635	2.70806	2.72991	2.75188	2.77396	2.79774	2.82	2.84236	2.81752	2.82043	2.86795	2.86795	2.85191	2.83564	2.81937	2.80311	2.79887	2.81294	2.81119	2.80283	2.79444	2.78843	2.77773	2.7691	2.7604	2.75164	2.74282	2.73394	2.725	2.71601
165	2.46585	2.47329	2.48545	2.49998	2.51553	2.53169	2.54828	2.56938	2.60878	2.64896	2.68988	2.67624	2.6542	2.6366	2.59618	2.60269	2.62377	2.64502	2.66644	2.688	2.70971	2.73005	2.7535	2.77557	2.82364	2.87409	2.85914	2.86324	2.88359	2.86841	2.86841	2.85999	2.85204	2.8428	2.82075	2.79908	2.8134	2.81161	2.80325	2.7949	2.79997	2.80727	2.81454	2.82177	2.82858	2.80987	2.79111	2.77233	2.75354
166	2.46771	2.48295	2.51283	2.54551	2.57968	2.61501	2.65136	2.68866	2.72684	2.76321	2.71933	2.69226	2.6758	2.67098	2.68975	2.70873	2.72793	2.74733	2.76694	2.78674	2.73691	2.73105	2.77424	2.81868	2.86334	2.90479	2.86252	2.86479	2.88466	2.86844	2.86844	2.86039	2.85244	2.84401	2.83592	2.82776	2.81956	2.82737	2.82858	2.80841	2.80112	2.80841	2.81567	2.82288	2.829	2.81034	2.79158	2.7728	2.75402
167	3.16147	3.11777	3.07342	3.02893	2.98445	2.94002	2.89566	2.8514	2.80725	2.7639	2.72001	2.71633	2.67708	2.67274	2.69149	2.71047	2.72965	2.74905	2.76865	2.78699	2.77718	2.73154	2.77525	2.81969	2.86435	2.90789	2.91372	2.89883	2.88579	2.86912	2.86912	2.88735	2.865	2.84442	2.83633	2.82817	2.81997	2.82784	2.84173	2.85609	2.87046	2.88481	2.8661	2.84737	2.82908	2.8361	2.84321	2.85027	2.84546
168	3.1615	3.11859	3.07419	3.02968	2.98519	2.94074	2.89638	2.85211	2.80794	2.76589	2.7569	2.7176	2.73621	2.78075	2.82583	2.87143	2.91754	2.88855	2.83754	2.78844	2.80674	2.82692	2.84729	2.86784	2.88858	2.90827	2.91474	2.89988	2.88733	2.86988	2.86988	2.89331	2.91754	2.93218	2.9111	2.8902	2.86948	2.84894	2.8422	2.85657	2.87094	2.88484	2.86657	2.84784	2.83008	2.8372	2.8443	2.85135	2.84602
169	3.1624	3.12423	3.08304	3.04207	3.00119	2.96037	2.91959	2.87886	2.83816	2.79751	2.75817	2.73153	2.77384	2.8168	2.86037	2.90455	2.94	2.92494	2.87518	2.82592	2.80843	2.8286	2.84896	2.86951	2.89023	2.90925	2.92507	2.93345	2.90084	2.90835	2.90835	2.89402	2.91824	2.94186	2.9536	2.96495	2.9763	2.95952	2.94087	2.9222	2.90352	2.88528	2.8992	2.91044	2.89741	2.88439	2.87139	2.85842	2.85729
170	3.16243	3.12544	3.08429	3.04333	3.00246	2.96164	2.92087	2.88014	2.83944	2.79879	2.80573	2.84636	2.88773	2.92983	2.97262	2.99187	2.9493	2.96413	3.01118	3.00822	2.99582	2.98304	2.96988	2.95636	2.94249	2.90948	2.93056	2.935	2.9024	2.90953	2.90953	2.91965	2.93095	2.94227	2.95483	2.96618	2.97754	2.95998	2.94133	2.92266	2.90398	2.88532	2.89969	2.91094	2.89792	2.88492	2.87193	2.85897	2.85836
171	3.16257	3.15967	3.15523	3.1502	3.14466	3.13865	3.13217	3.12524	3.11786	3.11003	3.10176	3.09305	3.08391	3.07433	3.04415	3.01607	2.97518	2.99459	3.02025	3.00909	2.9967	2.98394	2.97081	2.95732	2.94347	2.91113	2.9322	2.95181	2.95503	2.90988	2.90988	2.92084	2.93215	2.94254	2.96625	2.99072	2.97815	2.98766	2.9759	2.96278	2.94967	2.93658	2.92351	2.91358	2.92795	2.94233	2.9567	2.97108	2.98545
172	3.16258	3.16005	3.15567	3.15066	3.14515	3.13917	3.13272	3.12581	3.11846	3.11065	3.1024	3.09372	3.0846	3.07505	3.06434	3.02589	3.0431	3.03187	3.02108	3.05868	3.1066	3.09112	3.04401	2.99724	2.95083	2.92828	2.9533	2.95344	2.97323	2.99377	2.99377	2.97484	2.95343	2.94348	2.96691	2.99136	2.97861	2.9889	2.97635	2.96324	2.95014	2.93706	2.92399	2.91407	2.92845	2.94282	2.9572	2.97158	2.98596
173	3.16608	3.16858	3.1716	3.17431	3.1766	3.17845	3.17984	3.18077	3.18124	3.18126	3.18082	3.17992	3.14984	3.0968	3.06508	3.05393	3.04389	3.03269	3.0404	3.08673	3.13353	3.09357	3.04661	3.00001	2.95378	2.92928	2.95434	2.97653	2.97485	2.99481	2.99481	3.00463	3.01553	3.02646	3.01527	2.99674	3.00221	2.98906	2.99904	3.01043	3.02182	3.03322	3.03122	3.0259	3.02051	3.01504	3.00949	3.00388	2.99819
174	3.16611	3.1689	3.17193	3.17462	3.17689	3.17871	3.18008	3.18099	3.18143	3.18142	3.18095	3.18003	3.17857	3.1286	3.07703	3.05469	3.06017	3.10488	3.15019	3.15663	3.13856	3.1295	3.09678	3.06407	3.03139	2.99872	2.96607	2.99859	3.02841	2.99642	2.99642	3.00567	3.01656	3.0275	3.01572	2.99719	3.00264	2.9895	3.0003	3.01169	3.02309	3.03449	3.03208	3.02676	3.02137	3.01591	3.01037	3.00476	2.99908
175	3.16656	3.20384	3.24522	3.28632	3.32732	3.36829	3.40924	3.42004	3.36537	3.311	3.25695	3.20322	3.17866	3.17677	3.17452	3.17183	3.16869	3.1651	3.16108	3.15672	3.14087	3.13102	3.0983	3.0656	3.03292	3.00026	2.96762	2.99966	3.03743	3.08013	3.08013	3.06671	3.05141	3.03365	3.02865	3.01541	3.01525	3.03984	3.05174	3.04673	3.04164	3.03647	3.04462	3.05603	3.06745	3.07887	3.09029	3.10172	3.11315
176	3.16658	3.205	3.24646	3.28758	3.32859	3.36956	3.41051	3.44599	3.39222	3.33878	3.28568	3.23294	3.18057	3.17683	3.17456	3.17184	3.1687	3.16514	3.16114	3.1863	3.15176	3.14647	3.14078	3.13467	3.12817	3.09485	3.04771	3.0011	3.04407	3.08055	3.08055	3.06712	3.05185	3.0341	3.02907	3.01583	3.01588	3.04047	3.05256	3.04756	3.04248	3.03732	3.0459	3.05732	3.06874	3.08016	3.09159	3.10302	3.11445
177	3.1672	3.20946	3.25381	3.29849	3.3433	3.38817	3.43307	3.45018	3.49111	3.52295	3.49016	3.45735	3.42454	3.39172	3.35891	3.32611	3.29331	3.26052	3.22773	3.18849	3.15188	3.14662	3.14095	3.13487	3.12839	3.12127	3.11397	3.08171	3.04522	3.08155	3.08155	3.07237	3.056	3.04202	3.03744	3.04846	3.05951	3.05667	3.06451	3.08923	3.10413	3.11539	3.12668	3.13801	3.14937	3.16078	3.17222	3.1837	3.19522
178	3.16721	3.21034	3.25462	3.29928	3.34409	3.38895	3.43386	3.45146	3.49239	3.5244	3.49161	3.45881	3.426	3.3932	3.36039	3.32759	3.2948	3.26201	3.22923	3.195	3.16224	3.15494	3.20368	3.19063	3.14249	3.12151	3.11424	3.10626	3.09793	3.08905	3.08905	3.07282	3.05642	3.04244	3.03848	3.0495	3.06055	3.05749	3.06513	3.08985	3.10517	3.11643	3.12772	3.13904	3.15041	3.16181	3.17325	3.18473	3.19625
179	3.80992	3.75363	3.69742	3.64145	3.58571	3.53022	3.47499	3.47799	3.52292	3.53204	3.57296	3.55199	3.52643	3.47891	3.42948	3.3803	3.33139	3.28275	3.23441	3.19607	3.16375	3.18082	3.22855	3.23953	3.21314	3.17202	3.12658	3.10656	3.09829	3.08977	3.08977	3.08467	3.08015	3.0756	3.07098	3.06629	3.06152	3.07061	3.08174	3.09292	3.11402	3.13887	3.16377	3.18873	3.21375	3.23882	3.26395	3.28912	3.30171
180	3.81016	3.77475	3.71929	3.66408	3.60914	3.55446	3.50008	3.47878	3.52372	3.53332	3.57424	3.55327	3.52772	3.48057	3.43121	3.3821	3.33327	3.28472	3.23648	3.19651	3.24251	3.28828	3.23923	3.24095	3.21457	3.18673	3.16032	3.13393	3.10774	3.09006	3.09006	3.08544	3.08094	3.07639	3.07178	3.0671	3.06234	3.07165	3.08279	3.09396	3.11464	3.13949	3.16441	3.18938	3.2144	3.23948	3.26462	3.2898	3.30236
181	3.811	3.7817	3.75059	3.71866	3.68634	3.65382	3.62118	3.58848	3.55573	3.56784	3.57743	3.5785	3.52859	3.50076	3.47498	3.4491	3.42313	3.39708	3.37095	3.34476	3.31852	3.28948	3.26589	3.25279	3.21803	3.18818	3.16178	3.1354	3.10918	3.09067	3.09067	3.10742	3.13275	3.15711	3.18074	3.20407	3.2273	3.2505	3.27369	3.2969	3.32014	3.34339	3.36668	3.37336	3.35906	3.34473	3.3304	3.31606	3.31435
182	3.81124	3.78303	3.75196	3.72005	3.68775	3.65523	3.62261	3.58991	3.55717	3.56865	3.57869	3.58004	3.53018	3.50206	3.47629	3.45042	3.42447	3.39843	3.37232	3.34614	3.31991	3.29222	3.26731	3.26456	3.27377	3.23691	3.19999	3.16304	3.12607	3.09114	3.09114	3.11294	3.13587	3.15884	3.18185	3.2049	3.22798	3.25109	3.27424	3.29741	3.32062	3.34386	3.36713	3.3741	3.35977	3.34543	3.33108	3.31673	3.31503
183	3.81226	3.80241	3.77697	3.7521	3.7274	3.70269	3.67789	3.65297	3.62793	3.60275	3.61276	3.61388	3.65479	3.67532	3.63913	3.59111	3.5397	3.48864	3.43796	3.38766	3.33776	3.29363	3.3116	3.27672	3.27496	3.2381	3.20118	3.16422	3.12726	3.09127	3.09127	3.11467	3.13878	3.16401	3.19011	3.21665	3.24345	3.27041	3.29751	3.32474	3.35207	3.37951	3.38765	3.38999	3.40967	3.3983	3.38693	3.37557	3.3642
184	3.8125	3.80361	3.77815	3.75328	3.72859	3.70388	3.6791	3.65419	3.62916	3.60399	3.61357	3.61516	3.65606	3.67652	3.64033	3.60287	3.56655	3.53017	3.49372	3.45564	3.40717	3.35915	3.33696	3.31058	3.30228	3.35213	3.40231	3.45283	3.50367	3.5535	3.5535	3.54061	3.52744	3.51402	3.50038	3.48658	3.47265	3.45863	3.44452	3.43037	3.41616	3.40192	3.38841	3.39043	3.41077	3.39942	3.38807	3.37672	3.36537
185	3.82918	3.83807	3.86298	3.88669	3.90968	3.88246	3.83131	3.78034	3.72957	3.679	3.62864	3.65766	3.70255	3.69495	3.64287	3.60407	3.56775	3.53137	3.49492	3.45722	3.42065	3.38402	3.34733	3.31177	3.3253	3.37428	3.42366	3.4734	3.52351	3.55473	3.55473	3.54188	3.52864	3.51514	3.50144	3.48758	3.4736	3.45953	3.44539	3.4312	3.41696	3.4027	3.40705	3.42104	3.41333	3.43669	3.46008	3.46964	3.45737
186	3.8294	3.83925	3.8641	3.88777	3.91074	3.88373	3.83262	3.78169	3.73096	3.68044	3.63013	3.65848	3.70337	3.69569	3.70434	3.65381	3.60366	3.55391	3.50456	3.45841	3.42185	3.38521	3.34852	3.38493	3.43339	3.4823	3.53165	3.58143	3.57873	3.55482	3.55482	3.5609	3.54857	3.53647	3.52457	3.51281	3.50117	3.4896	3.4781	3.46664	3.45522	3.44381	3.43242	3.42212	3.41375	3.43711	3.46049	3.47052	3.45825
187	3.83032	3.85838	3.88922	3.92097	3.93379	3.93215	3.92692	3.89116	3.85535	3.81947	3.78353	3.74752	3.71145	3.69696	3.73658	3.77746	3.81833	3.8201	3.79931	3.77835	3.75722	3.73591	3.71442	3.69273	3.67081	3.6486	3.626	3.6028	3.5799	3.57351	3.57351	3.56142	3.54915	3.53713	3.52529	3.5136	3.50201	3.49049	3.47903	3.46761	3.45622	3.44484	3.43348	3.43468	3.46241	3.49023	3.48195	3.4835	3.50694
188	3.83045	3.85968	3.89056	3.92231	3.93503	3.93319	3.92812	3.89236	3.85655	3.82067	3.78472	3.74872	3.71265	3.74741	3.73785	3.77873	3.8196	3.82097	3.8002	3.77926	3.75814	3.73685	3.71538	3.69371	3.67181	3.64963	3.62705	3.60391	3.59922	3.57396	3.57396	3.58042	3.60618	3.63202	3.63159	3.61899	3.60641	3.59386	3.58133	3.56882	3.55633	3.54387	3.53143	3.51902	3.50664	3.49428	3.48282	3.48391	3.50734
189	3.83054	3.86667	3.92349	3.98049	3.95312	3.96261	3.9542	3.97585	3.95995	3.90638	3.85308	3.80007	3.74736	3.74823	3.79223	3.83703	3.84071	3.85918	3.88239	3.85356	3.82475	3.79597	3.76724	3.73858	3.71004	3.68167	3.6536	3.62601	3.60051	3.57475	3.57475	3.6001	3.62553	3.64421	3.63237	3.61977	3.6072	3.59466	3.58213	3.56963	3.55715	3.5447	3.53227	3.51987	3.50749	3.49514	3.51813	3.54612	3.5742
190	3.83067	3.88637	3.94251	3.98529	3.95446	3.96381	3.95522	3.97686	3.99706	3.96225	3.91001	3.85809	3.8065	3.75524	3.79306	3.83786	3.84157	3.86045	3.88372	3.8549	3.82609	3.79732	3.76859	3.73994	3.7114	3.68303	3.65495	3.62734	3.63162	3.6822	3.6822	3.66952	3.65686	3.64498	3.65793	3.6839	3.70995	3.73606	3.76224	3.78848	3.81479	3.84116	3.8676	3.89409	3.92064	3.94726	3.93083	3.90483	3.87886
[truncated: 41 more columns]
