# Supplementary material for: General framework for E(3)-equivariant neural network representation of density functional theory Hamiltonian
Source: Nat Commun. 2023 May 18;14:2848. doi: 10.1038/s41467-023-38468-8 (PMC10199065; doi:10.1038/s41467-023-38468-8)
Supplement: Supplementary file 4 — Source data [file 41467_2023_38468_MOESM4_ESM.zip › source_data/Supplementary Figure 3.xlsx]

## Sheet: Fig. S3a
Orbital alpha Orbital beta	1	2	3	4	5	6	7	8	9	10	11	12	13	14	15	16	17	18	19	20	21	22	23	24	25	26	27	28	29	30	31	32	33	34	35	36	37	38
1	0.354946	0.44709	0.48769	0.272285	0.270637	0.272997	0.381827	0.386354	0.375686	0.0925412	0.100268	0.117019	0.0949828	0.0942321	0.239795	0.254814	0.274079	0.245404	0.245742	0.0559143	0.0606121	0.077671	0.0554324	0.0556532	0.060814	0.0660499	0.0659447	0.070709	0.0441877	0.0460807	0.0462083	0.0409882	0.0408159	0.0830639	0.0715976	0.0715815	0.0785456	0.0782772
2	0.411449	0.69072	0.924784	0.370955	0.344735	0.341213	0.634248	0.637597	0.602229	0.140669	0.13666	0.144338	0.142572	0.141418	0.553069	0.598941	0.608967	0.561964	0.56094	0.0578262	0.126955	0.251679	0.108292	0.108833	0.107344	0.221109	0.221334	0.249359	0.0462762	0.0413918	0.0411912	0.0449831	0.0446895	0.304131	0.24212	0.242794	0.27615	0.276872
3	0.473876	0.963503	1.55214	0.464873	0.45518	0.443817	0.969331	0.966974	0.922464	0.17011	0.197344	0.190018	0.168661	0.16698	0.883381	0.906538	0.909848	0.900331	0.895504	0.0692971	0.247758	0.358723	0.183104	0.183688	0.184546	0.359959	0.360842	0.398632	0.0594795	0.0511278	0.0512107	0.0560195	0.0560988	0.404934	0.357216	0.354788	0.395337	0.397522
4	0.254123	0.386949	0.478702	0.392597	0.26932	0.226516	0.512161	0.409081	0.355379	0.0919249	0.101372	0.11179	0.113544	0.0852601	0.389095	0.392199	0.387432	0.398703	0.378686	0.0493045	0.102271	0.180512	0.065052	0.0791826	0.0956404	0.134348	0.148667	0.194519	0.0355914	0.036038	0.0360417	0.037581	0.0361958	0.216688	0.182237	0.177012	0.187218	0.212705
5	0.253437	0.359436	0.462304	0.267879	0.320747	0.209579	0.404603	0.510952	0.348621	0.0919397	0.104949	0.104226	0.0858004	0.111847	0.38037	0.389953	0.408266	0.393647	0.394378	0.0494149	0.102171	0.179833	0.0793421	0.0653382	0.0953789	0.147794	0.134391	0.194496	0.0355636	0.035747	0.0362045	0.0363406	0.0372451	0.216734	0.178244	0.182348	0.211968	0.189255
6	0.283379	0.366077	0.461156	0.227086	0.211866	0.320195	0.340531	0.343827	0.454127	0.122965	0.0841784	0.0908863	0.108339	0.108945	0.405454	0.365452	0.374943	0.39325	0.39279	0.0543284	0.109816	0.192016	0.0973554	0.0971093	0.0663359	0.188363	0.187824	0.175552	0.0349525	0.0394589	0.0394064	0.0359408	0.0357704	0.203574	0.223127	0.222429	0.207646	0.207542
7	0.368972	0.646258	0.972376	0.488325	0.391944	0.350774	0.888262	0.801853	0.708125	0.139676	0.170133	0.188742	0.172759	0.13387	0.730618	0.763476	0.767533	0.743024	0.731076	0.0656351	0.22617	0.3648	0.138559	0.148223	0.182136	0.260804	0.293821	0.38043	0.049777	0.044136	0.0456146	0.0565434	0.0482674	0.397157	0.312777	0.318372	0.348535	0.373204
8	0.372363	0.653753	0.971203	0.404045	0.467425	0.350556	0.803548	0.872135	0.710967	0.139987	0.188576	0.178444	0.133951	0.17113	0.725789	0.755414	0.771674	0.726662	0.738276	0.0662854	0.2272	0.364847	0.14823	0.137986	0.181985	0.294732	0.263656	0.381181	0.0495916	0.0453623	0.0441514	0.0485708	0.0562987	0.397598	0.318255	0.311799	0.371041	0.347194
9	0.358227	0.621594	0.958893	0.342955	0.334163	0.430398	0.705675	0.704347	0.779111	0.17936	0.131606	0.138109	0.166583	0.166963	0.696013	0.720824	0.732922	0.716956	0.715727	0.0768473	0.265524	0.427243	0.178715	0.178358	0.158709	0.375301	0.375826	0.31937	0.0581143	0.0459464	0.045914	0.0510135	0.0510172	0.360702	0.396584	0.396933	0.409824	0.412406
10	0.0974611	0.137249	0.165961	0.0921302	0.0916543	0.123131	0.132291	0.133565	0.172063	0.281512	0.0643855	0.0689815	0.0567844	0.0568191	0.165446	0.122462	0.127451	0.106068	0.105186	0.0460255	0.0449519	0.0550281	0.0331869	0.0333049	0.0364915	0.0524929	0.0524993	0.0602954	0.0354838	0.0307715	0.0307489	0.0665236	0.0668058	0.0490124	0.0391164	0.0391933	0.0675326	0.0679588
11	0.10125	0.141806	0.195406	0.101677	0.10663	0.084997	0.167675	0.192227	0.127013	0.06332	0.283735	0.19097	0.063945	0.0663806	0.141182	0.201984	0.180087	0.117699	0.139657	0.0412044	0.0464079	0.0468684	0.0344571	0.0351132	0.0358382	0.0453037	0.0457534	0.046119	0.0300796	0.0322528	0.0413487	0.0414688	0.0413692	0.0418977	0.0435504	0.0449337	0.0518436	0.0502661
12	0.117479	0.144571	0.190465	0.113203	0.102035	0.0914836	0.192639	0.177933	0.133985	0.0677081	0.193013	0.318074	0.0674211	0.0641096	0.137611	0.165726	0.186964	0.134695	0.11777	0.0411579	0.0458474	0.0468361	0.0351607	0.0344583	0.0359336	0.0460375	0.0454006	0.0462203	0.0300478	0.0414633	0.032319	0.041498	0.041258	0.0416047	0.0452137	0.0439158	0.0499483	0.0523052
13	0.0934681	0.138433	0.165547	0.112951	0.087656	0.106475	0.166354	0.128271	0.161633	0.0582515	0.0624067	0.0668164	0.284983	0.0792311	0.114102	0.115281	0.121325	0.164412	0.125164	0.0432701	0.0416771	0.0540619	0.0360399	0.0329317	0.0307316	0.0564518	0.0487565	0.0528787	0.0670344	0.0424019	0.0420728	0.0348032	0.0316779	0.0698674	0.0546193	0.054545	0.0460583	0.0431233
14	0.0919693	0.137411	0.164014	0.0859256	0.112448	0.106904	0.126145	0.16649	0.161411	0.0586475	0.0658614	0.062651	0.0809636	0.280746	0.113894	0.121708	0.113186	0.127704	0.160869	0.0434504	0.041749	0.0543955	0.0327686	0.0362539	0.0310481	0.0483385	0.056577	0.0531426	0.0673801	0.0421609	0.0421211	0.0317888	0.0348743	0.0696045	0.0543505	0.0555021	0.0435234	0.0460085
15	0.234604	0.54779	0.859168	0.387735	0.375027	0.388576	0.743925	0.739511	0.705046	0.171588	0.142854	0.142822	0.112409	0.112363	0.777355	0.784344	0.800607	0.661349	0.657423	0.0828201	0.284516	0.400861	0.214544	0.214109	0.203303	0.401123	0.401594	0.375309	0.0466295	0.0455716	0.0455246	0.0585117	0.058416	0.333177	0.365963	0.367365	0.389147	0.38897
16	0.25654	0.565207	0.884175	0.390993	0.383337	0.362262	0.769974	0.754707	0.725693	0.130027	0.177204	0.171387	0.115345	0.126717	0.763027	0.81791	0.727232	0.716189	0.724952	0.0743983	0.233139	0.35872	0.172011	0.174694	0.209138	0.306938	0.310989	0.384817	0.0416355	0.0429701	0.0412912	0.0510125	0.0505592	0.375756	0.277908	0.301906	0.353314	0.356944
17	0.2784	0.577085	0.884084	0.379854	0.402621	0.371448	0.764868	0.778185	0.734412	0.13544	0.17141	0.202587	0.126699	0.114119	0.783208	0.724604	0.820269	0.736566	0.717691	0.0742886	0.233737	0.360039	0.17521	0.171587	0.20854	0.309413	0.306808	0.385331	0.0415555	0.0411835	0.0431247	0.0506709	0.0510972	0.377044	0.301113	0.277177	0.354265	0.356298
18	0.252459	0.576697	0.904576	0.397285	0.394781	0.385824	0.747262	0.738554	0.716381	0.110469	0.118956	0.137148	0.159176	0.125971	0.672403	0.71731	0.732091	0.785877	0.752685	0.0749368	0.25301	0.379045	0.19092	0.205926	0.208951	0.340246	0.378661	0.367732	0.0578449	0.0488962	0.0469321	0.0461649	0.0432249	0.386205	0.357806	0.351564	0.300964	0.374975
19	0.252336	0.575373	0.896947	0.376066	0.398464	0.383725	0.737521	0.74511	0.715028	0.10944	0.141227	0.117344	0.127757	0.163955	0.667491	0.718677	0.719672	0.751054	0.783486	0.0756224	0.253673	0.382448	0.206619	0.191508	0.208929	0.380665	0.338617	0.367193	0.0580575	0.047083	0.0492747	0.0431678	0.0466196	0.385542	0.353162	0.358617	0.374323	0.302105
20	0.0559723	0.0607524	0.0775971	0.0554057	0.0555892	0.0609619	0.0660354	0.0658205	0.070667	0.044278	0.0462644	0.0461837	0.0407594	0.0410549	0.0831763	0.071342	0.0717018	0.0782085	0.0785309	0.354816	0.446865	0.487838	0.27296	0.269747	0.272929	0.381255	0.386267	0.375608	0.0925738	0.100388	0.11703	0.0954299	0.0939951	0.239854	0.255266	0.273792	0.245535	0.246003
21	0.057734	0.126989	0.251679	0.108424	0.108689	0.10742	0.221386	0.221028	0.249129	0.0461902	0.0411213	0.0413527	0.044884	0.0449268	0.304051	0.242597	0.242418	0.276057	0.276862	0.411299	0.690817	0.925264	0.371751	0.343404	0.34104	0.635195	0.637116	0.602279	0.14084	0.138352	0.143132	0.142619	0.141138	0.552973	0.600234	0.607769	0.562295	0.561041
22	0.0692828	0.247886	0.35859	0.183064	0.183713	0.184464	0.359742	0.360956	0.398693	0.0596267	0.0510711	0.0512035	0.0559411	0.0560797	0.404912	0.357339	0.354718	0.395556	0.39751	0.473826	0.963897	1.55218	0.464525	0.455208	0.443858	0.969786	0.966625	0.922416	0.170145	0.198095	0.189434	0.168499	0.167101	0.883354	0.906622	0.909979	0.900468	0.895344
23	0.0494077	0.102292	0.180623	0.0650706	0.079277	0.095653	0.134472	0.148236	0.19422	0.035619	0.0359747	0.0359401	0.0373645	0.0361564	0.216562	0.182126	0.177508	0.187335	0.212599	0.254197	0.385296	0.479049	0.392374	0.267084	0.225673	0.512299	0.403856	0.355415	0.0918533	0.100674	0.112571	0.113663	0.0854831	0.389631	0.392843	0.385478	0.398171	0.378006
24	0.0493633	0.1022	0.179877	0.0791092	0.0654437	0.0953418	0.147935	0.134535	0.194701	0.0356308	0.0361358	0.0360258	0.0362686	0.037656	0.216815	0.177794	0.182294	0.211941	0.189392	0.252912	0.361281	0.461903	0.269769	0.321251	0.210442	0.410225	0.510563	0.348717	0.0919117	0.104914	0.104058	0.0851988	0.111918	0.380133	0.390427	0.408017	0.394497	0.394377
25	0.0543419	0.109667	0.191938	0.0972261	0.0972113	0.066434	0.187977	0.188155	0.175587	0.0349689	0.0393227	0.0394601	0.0358189	0.0359077	0.203559	0.222955	0.222524	0.20748	0.207802	0.283319	0.366206	0.461273	0.226824	0.211984	0.320242	0.340619	0.343772	0.454105	0.122906	0.0843568	0.0906516	0.10834	0.108932	0.405443	0.365521	0.37501	0.392779	0.393283
26	0.0659065	0.226763	0.364637	0.138283	0.148251	0.181982	0.261334	0.293737	0.380117	0.049458	0.0440594	0.045739	0.0559764	0.0485609	0.397189	0.313092	0.318447	0.348953	0.372787	0.368454	0.64617	0.972035	0.488185	0.404091	0.351086	0.887475	0.801275	0.708264	0.13976	0.170447	0.188974	0.172786	0.1339	0.730237	0.763994	0.766827	0.742798	0.73164
27	0.0659908	0.226898	0.364919	0.148321	0.137833	0.181726	0.294847	0.263534	0.381376	0.0498643	0.0455116	0.0440167	0.0484434	0.0567398	0.397695	0.318602	0.311209	0.371056	0.347312	0.372674	0.653865	0.971347	0.391287	0.468084	0.350175	0.803287	0.873188	0.710915	0.13983	0.188488	0.178447	0.133966	0.171191	0.72616	0.755238	0.771817	0.726211	0.738316
28	0.0769349	0.265747	0.427258	0.178316	0.178604	0.1588	0.375291	0.375619	0.31946	0.0582033	0.0458921	0.0459035	0.0508797	0.0510995	0.360558	0.396932	0.396607	0.409978	0.412221	0.358231	0.621646	0.958874	0.341948	0.334765	0.43038	0.7054	0.704358	0.779035	0.179325	0.131539	0.138044	0.166591	0.167037	0.696117	0.720904	0.732701	0.716816	0.715886
29	0.046032	0.0449821	0.0551143	0.033359	0.0331227	0.0365843	0.0524284	0.0526139	0.0602833	0.0354891	0.030785	0.0307743	0.0667606	0.0665881	0.048957	0.0390925	0.0391232	0.0680668	0.0676237	0.0975193	0.137393	0.166107	0.0922707	0.0915007	0.123115	0.132448	0.13357	0.17214	0.281558	0.0643409	0.0688661	0.0568216	0.0568388	0.165501	0.123021	0.126817	0.106024	0.105035
30	0.0409949	0.0458826	0.0467939	0.0342578	0.0350172	0.0359106	0.0453629	0.0455464	0.0460554	0.0299697	0.0324224	0.0413983	0.0414789	0.041087	0.041657	0.0436291	0.0452381	0.0516533	0.0503212	0.100827	0.140444	0.19639	0.101797	0.106524	0.0850634	0.167297	0.193616	0.12709	0.0633701	0.283732	0.193066	0.0641398	0.0665262	0.142517	0.202605	0.169072	0.1179	0.139606
31	0.0414654	0.0464763	0.0469042	0.0352417	0.0345844	0.0358892	0.0458183	0.0456934	0.0462966	0.0301105	0.0412884	0.0323837	0.041264	0.042005	0.0419072	0.0447999	0.0435548	0.0503875	0.0521659	0.118222	0.145935	0.189404	0.112359	0.102947	0.091638	0.192145	0.177269	0.134004	0.0678309	0.190861	0.318279	0.0671629	0.0642414	0.136538	0.177644	0.186268	0.133313	0.118393
32	0.0433024	0.0418273	0.0541994	0.0359801	0.0329418	0.0309654	0.0567867	0.0485032	0.0529621	0.0674364	0.0423869	0.0420332	0.0349302	0.0317351	0.0695514	0.0552521	0.0547927	0.0459034	0.0432083	0.0929107	0.138373	0.165396	0.11297	0.087908	0.106886	0.166502	0.1283	0.161785	0.0585312	0.0622253	0.0670261	0.285131	0.0811426	0.113926	0.115355	0.121128	0.164394	0.128786
33	0.0433803	0.0417106	0.0540892	0.032935	0.0361772	0.0307349	0.0483737	0.0566032	0.0530693	0.0669798	0.041964	0.0423956	0.0315966	0.0349719	0.0697265	0.0539179	0.0552419	0.0431584	0.0462822	0.0922771	0.137301	0.164223	0.08545	0.112652	0.106487	0.125793	0.166473	0.161154	0.0583756	0.065834	0.0629549	0.0791915	0.280682	0.11397	0.122142	0.112714	0.123798	0.160969
34	0.082674	0.284472	0.400919	0.214391	0.214056	0.203342	0.401219	0.401663	0.375447	0.0466706	0.0456468	0.045548	0.0585863	0.0583661	0.333147	0.365887	0.367473	0.389114	0.389084	0.234713	0.547792	0.859183	0.38798	0.375044	0.388577	0.743743	0.739754	0.705057	0.171579	0.143711	0.141489	0.112422	0.11236	0.777404	0.784944	0.800506	0.661449	0.657566
35	0.074305	0.23335	0.358984	0.171763	0.17504	0.208735	0.307046	0.311432	0.384716	0.0415887	0.0429771	0.0411075	0.0509619	0.0506089	0.375712	0.277829	0.301736	0.353925	0.357221	0.256269	0.565754	0.884897	0.391266	0.383101	0.362045	0.770397	0.754734	0.725886	0.129678	0.176966	0.169888	0.115161	0.126916	0.762351	0.817877	0.720505	0.716172	0.725418
36	0.0744968	0.233627	0.359619	0.174808	0.172214	0.208986	0.309103	0.306778	0.38545	0.0415461	0.0411991	0.0430782	0.0503908	0.0511658	0.377126	0.301185	0.277431	0.353387	0.356137	0.278528	0.576187	0.883989	0.379643	0.402823	0.371376	0.764549	0.777709	0.734251	0.135461	0.172368	0.203278	0.12679	0.114112	0.783849	0.73101	0.820635	0.736194	0.717839
37	0.0753591	0.252921	0.379011	0.190574	0.206216	0.208743	0.340122	0.378756	0.367548	0.0582104	0.0489542	0.0470533	0.0461607	0.043064	0.386199	0.357704	0.351284	0.301139	0.374713	0.253427	0.576722	0.903892	0.397379	0.394833	0.385919	0.746917	0.738683	0.716189	0.110194	0.118292	0.137197	0.159086	0.125412	0.672606	0.71689	0.733228	0.78562	0.751048
38	0.0752932	0.253681	0.382156	0.206589	0.191693	0.20932	0.380349	0.338759	0.367233	0.0577349	0.0469297	0.0491729	0.0432592	0.0463187	0.385766	0.353411	0.359035	0.374292	0.302156	0.251737	0.575408	0.897519	0.375907	0.398351	0.38358	0.737413	0.745257	0.715039	0.10956	0.140888	0.118328	0.128359	0.163963	0.667298	0.718179	0.719604	0.752533	0.783835

## Sheet: Fig. S3b
Orbital alpha Orbital beta	1	2	3	4	5	6	7	8	9	10	11	12	13	14	15	16	17	18	19	20	21	22	23	24	25	26	27	28	29	30	31	32	33	34	35	36	37	38
1	0.590103	0.618284	0.51839	0.301225	0.312832	0.29404	0.497997	0.490492	0.462518	0.0927032	0.0922728	0.100639	0.0811037	0.0810362	0.254351	0.391434	0.390234	0.350439	0.359611	0.0487121	0.0491198	0.0652345	0.0452983	0.0453452	0.0460891	0.0527191	0.0528027	0.0547194	0.0339851	0.0372036	0.0372208	0.0327641	0.0327678	0.0607843	0.0540857	0.0540417	0.0637693	0.0638077
2	0.591928	1.23621	1.40616	0.557711	0.575698	0.419569	1.10522	1.10502	0.868816	0.134589	0.139341	0.141696	0.11536	0.115363	0.815429	0.862566	0.860579	0.715216	0.711418	0.0453697	0.101767	0.19268	0.0839998	0.0840902	0.0812458	0.164059	0.163988	0.200101	0.0368605	0.0346414	0.0346474	0.0365187	0.0365541	0.235414	0.197321	0.197266	0.228976	0.229173
3	0.530039	1.41905	2.25232	0.588964	0.615356	0.49699	1.54252	1.57515	1.31012	0.19061	0.220427	0.21396	0.149771	0.150391	1.23093	1.2557	1.26359	1.23252	1.23474	0.0559362	0.206531	0.270991	0.137632	0.138063	0.145261	0.268517	0.268125	0.295167	0.0438396	0.0389468	0.0389073	0.0421114	0.0422004	0.324271	0.302311	0.302135	0.327037	0.326728
4	0.296027	0.570276	0.585136	0.58319	0.337479	0.278142	0.644278	0.519604	0.398901	0.0792911	0.208378	0.103706	0.0918812	0.0703944	0.485869	0.647636	0.494715	0.45914	0.437528	0.041143	0.0813742	0.138046	0.0518664	0.0592974	0.076455	0.108972	0.113397	0.160764	0.0291132	0.028749	0.028501	0.0303183	0.0288576	0.173138	0.139776	0.136517	0.155051	0.172199
5	0.308296	0.589856	0.614751	0.341565	0.62146	0.298411	0.558745	0.69185	0.402017	0.0801731	0.103766	0.209904	0.0695881	0.0905995	0.498528	0.513691	0.651772	0.444696	0.463824	0.0412135	0.0814631	0.137818	0.0592227	0.0524055	0.0765144	0.113393	0.109152	0.160618	0.0291612	0.0286203	0.0289174	0.0289412	0.0302857	0.172876	0.136794	0.139863	0.172191	0.156425
6	0.318744	0.473011	0.500125	0.275645	0.295275	0.504408	0.389992	0.383548	0.541405	0.10169	0.0728045	0.0731982	0.0909003	0.0912247	0.483404	0.39835	0.396391	0.427344	0.425303	0.0421357	0.0860399	0.160636	0.0739783	0.0739271	0.0527563	0.162183	0.162327	0.146863	0.0285755	0.0326695	0.032674	0.0287874	0.0288676	0.152338	0.194426	0.194631	0.160173	0.160188
7	0.513939	1.06438	1.55226	0.616384	0.550356	0.371795	1.43903	1.16821	1.02535	0.146683	0.250101	0.188137	0.1562	0.106603	1.01674	1.10848	1.1485	0.91798	0.987226	0.0497804	0.170867	0.268442	0.108068	0.109876	0.141601	0.205603	0.231743	0.282843	0.0393701	0.0361461	0.0368111	0.0439429	0.0387431	0.296802	0.242774	0.244478	0.298814	0.319634
8	0.510875	1.0705	1.5865	0.511298	0.681554	0.367404	1.18046	1.43377	1.02473	0.14653	0.192152	0.247662	0.106369	0.157919	1.02236	1.13405	1.11787	0.977938	0.91908	0.0498886	0.170695	0.26944	0.10962	0.107769	0.141755	0.231698	0.204811	0.28297	0.0393372	0.0369791	0.0358345	0.0388832	0.0435029	0.297194	0.245932	0.242566	0.316648	0.299305
9	0.435633	0.86142	1.25393	0.369406	0.37185	0.542172	1.00127	1.00212	1.15718	0.135558	0.108181	0.112371	0.148212	0.149336	0.852042	0.913226	0.914267	1.04926	1.0487	0.06135	0.209767	0.313741	0.144071	0.144112	0.12854	0.27504	0.275315	0.25125	0.0505868	0.0355736	0.0356182	0.0403056	0.0402447	0.280986	0.376306	0.376653	0.339387	0.339938
10	0.0954944	0.134729	0.181437	0.0759449	0.0769465	0.109764	0.138347	0.135364	0.127567	0.390312	0.0543276	0.05679	0.0467286	0.0468537	0.15026	0.130751	0.134674	0.0845361	0.0831544	0.0380522	0.0359703	0.0423307	0.027045	0.0270234	0.0308518	0.0423651	0.0424579	0.0512776	0.0294546	0.0255338	0.0255021	0.0594938	0.0595572	0.0441484	0.0313948	0.0313817	0.06263	0.0628766
11	0.093325	0.141563	0.21867	0.169275	0.0935993	0.0728076	0.235966	0.190515	0.105774	0.0536107	0.335995	0.197908	0.0509951	0.0574286	0.154189	0.159948	0.186372	0.111401	0.114208	0.0323686	0.0390444	0.0354618	0.0287883	0.0295236	0.0294468	0.0370362	0.0374318	0.0379497	0.0250016	0.0263613	0.0347625	0.0359581	0.0355114	0.0348289	0.0351252	0.0360739	0.0454729	0.0450073
12	0.101236	0.141821	0.211147	0.0970382	0.167144	0.074334	0.186274	0.23112	0.108472	0.0559004	0.196165	0.361342	0.0561046	0.0517865	0.148553	0.1756	0.160688	0.108492	0.116108	0.032374	0.0390114	0.0354471	0.0300357	0.0286787	0.029403	0.0374612	0.0371606	0.0379108	0.0249873	0.0347674	0.0263784	0.0357135	0.0363839	0.0349125	0.0359977	0.0352897	0.0446782	0.0461786
13	0.0809625	0.113156	0.151505	0.0883715	0.0670418	0.0859599	0.144573	0.102399	0.142022	0.0485189	0.0514104	0.0568427	0.366661	0.0666655	0.0923805	0.0924795	0.105204	0.127706	0.105685	0.0337289	0.0326672	0.0439672	0.0296687	0.0274911	0.0258133	0.0462325	0.039982	0.0438065	0.0588858	0.0373064	0.0367031	0.0297242	0.0264341	0.0634933	0.0460599	0.0478531	0.038268	0.0336177
14	0.0808834	0.113518	0.153514	0.0658995	0.0867273	0.0861285	0.102269	0.148388	0.142844	0.048495	0.057951	0.0517636	0.0672159	0.37409	0.0930295	0.106682	0.0929334	0.10226	0.129787	0.0336356	0.0327645	0.0440207	0.027486	0.029885	0.025871	0.0398589	0.0458338	0.0437621	0.0588395	0.0366361	0.0372165	0.0264399	0.0295513	0.0633702	0.0467738	0.0462006	0.0337611	0.0382982
15	0.247381	0.867252	1.25435	0.486592	0.500578	0.500026	1.02681	1.03345	0.850092	0.178378	0.149057	0.145479	0.094586	0.09515	1.04256	1.08617	1.08601	0.834524	0.832134	0.0618364	0.219068	0.327208	0.169567	0.169018	0.152184	0.309793	0.310248	0.303463	0.03921	0.0377622	0.0377698	0.0510548	0.050864	0.240371	0.317654	0.317719	0.286141	0.285822
16	0.381239	0.84834	1.20247	0.637576	0.527467	0.398591	1.10178	1.14892	0.935607	0.13109	0.170527	0.176233	0.103074	0.114893	1.04575	1.16174	0.980572	0.879059	0.910675	0.0582659	0.183734	0.291015	0.13866	0.137368	0.189759	0.264921	0.266173	0.335277	0.0339154	0.0359836	0.0342267	0.0423482	0.0423889	0.321575	0.22721	0.252546	0.316524	0.318931
17	0.381041	0.843817	1.20253	0.51838	0.635352	0.396085	1.14672	1.11095	0.937099	0.135503	0.1805	0.189261	0.114508	0.102661	1.04196	0.971116	1.18196	0.908115	0.875383	0.0582209	0.184036	0.29152	0.137714	0.138752	0.189795	0.265218	0.264697	0.335743	0.0339664	0.0341022	0.0359344	0.0422067	0.042621	0.321701	0.2531	0.227757	0.321134	0.316549
18	0.347508	0.738147	1.21201	0.469937	0.433297	0.416088	0.989511	1.00107	1.07309	0.0908605	0.11063	0.111382	0.153559	0.102207	0.857906	0.903527	0.927363	1.12433	1.05349	0.0596642	0.207863	0.320549	0.161995	0.177683	0.163072	0.288322	0.317589	0.298753	0.0478851	0.0414236	0.0388868	0.0386037	0.0350345	0.293662	0.33407	0.334478	0.23784	0.300187
19	0.355667	0.737206	1.20985	0.431572	0.467164	0.413721	1.00471	0.986275	1.07494	0.0891533	0.116359	0.114948	0.102431	0.145117	0.856405	0.932314	0.899833	1.05025	1.14209	0.059479	0.207957	0.320692	0.178694	0.16383	0.162407	0.318609	0.287636	0.298462	0.0478125	0.038862	0.041319	0.0349221	0.0386633	0.293713	0.333457	0.333355	0.299976	0.239023
20	0.0487663	0.0490467	0.0653199	0.0453536	0.0453968	0.0460107	0.0525436	0.0525533	0.0548132	0.0339901	0.0371628	0.0372015	0.0327684	0.0327458	0.0606037	0.0539652	0.054041	0.0637451	0.0638902	0.589938	0.618408	0.518267	0.301029	0.312844	0.294246	0.498425	0.490145	0.462243	0.0925763	0.0918326	0.101064	0.0809879	0.0809382	0.254269	0.390552	0.391434	0.350596	0.35955
21	0.0455897	0.101626	0.192443	0.0839213	0.0840685	0.0814058	0.164255	0.164239	0.200086	0.0370316	0.0346086	0.0346159	0.0365934	0.0365783	0.235701	0.197294	0.197309	0.228947	0.229227	0.592219	1.2362	1.40668	0.556461	0.57662	0.419986	1.10517	1.10489	0.86852	0.134598	0.140581	0.140327	0.115348	0.115446	0.815958	0.863109	0.860057	0.715317	0.711269
22	0.0560539	0.206553	0.270926	0.137615	0.137912	0.145423	0.268353	0.268232	0.294766	0.0436609	0.0389528	0.0390011	0.042358	0.0422306	0.324628	0.302229	0.302274	0.327016	0.326691	0.529953	1.41963	2.25215	0.588868	0.614808	0.4966	1.54206	1.57544	1.30986	0.190761	0.220696	0.213779	0.14953	0.150567	1.23095	1.2554	1.26417	1.2324	1.23475
23	0.0411174	0.0815348	0.137994	0.0518947	0.0591062	0.0764899	0.109198	0.113149	0.160612	0.0291217	0.0285206	0.02884	0.0303523	0.0289144	0.173203	0.140032	0.136465	0.154952	0.172296	0.296228	0.571146	0.583811	0.582972	0.340361	0.27853	0.644243	0.527334	0.398853	0.0791796	0.207695	0.103164	0.0917951	0.0700721	0.485955	0.647869	0.494947	0.45909	0.438686
24	0.0411604	0.0815631	0.13785	0.0591394	0.0524809	0.0765691	0.11341	0.109127	0.160387	0.0291547	0.0288519	0.02859	0.0289997	0.0303253	0.172892	0.136497	0.140032	0.17219	0.156422	0.308329	0.589428	0.615578	0.338435	0.622291	0.298422	0.550935	0.691553	0.401546	0.0801982	0.104452	0.210727	0.0696239	0.0907591	0.497851	0.512353	0.651892	0.444511	0.463784
25	0.0421351	0.0860229	0.16063	0.0739212	0.073903	0.0525653	0.162397	0.162559	0.146702	0.0285789	0.032665	0.032668	0.0288068	0.0288134	0.152276	0.194448	0.19451	0.160164	0.16012	0.318874	0.47338	0.500312	0.27568	0.295155	0.503746	0.389894	0.38375	0.541435	0.101651	0.0730348	0.0728274	0.0908741	0.0911461	0.483464	0.398037	0.396521	0.427266	0.425017
26	0.0496512	0.170995	0.268316	0.10798	0.109642	0.141428	0.205506	0.23163	0.282786	0.039265	0.0368174	0.0361268	0.0438135	0.0387911	0.296785	0.24265	0.244471	0.298771	0.319702	0.513804	1.06446	1.55175	0.616349	0.536894	0.371948	1.4391	1.16857	1.0258	0.146417	0.250924	0.187175	0.156182	0.106542	1.01639	1.10857	1.14873	0.918083	0.98704
27	0.0497936	0.170863	0.269331	0.109524	0.10776	0.141606	0.231551	0.204824	0.282872	0.0392276	0.0363613	0.0364322	0.038851	0.0435262	0.297218	0.24595	0.242666	0.316545	0.299271	0.511037	1.07035	1.58684	0.524247	0.681783	0.367282	1.18122	1.43285	1.02448	0.145843	0.191774	0.24768	0.106381	0.157987	1.02258	1.1339	1.11765	0.97796	0.919106
28	0.0613389	0.209941	0.313837	0.144045	0.144178	0.128707	0.275039	0.275503	0.251347	0.0503542	0.035629	0.03561	0.0403928	0.0402973	0.281022	0.37627	0.376686	0.339377	0.34003	0.435491	0.861667	1.2537	0.369665	0.371884	0.542053	1.00049	1.00314	1.157	0.135193	0.108212	0.112439	0.148353	0.149033	0.851838	0.913156	0.914445	1.04935	1.04873
29	0.0379484	0.036037	0.0425935	0.0269615	0.0269479	0.0307778	0.0423263	0.0423766	0.0512315	0.0295445	0.0254815	0.0254736	0.059571	0.0595899	0.0440918	0.0313634	0.0313285	0.0625351	0.062653	0.0953956	0.134713	0.181472	0.0760018	0.077098	0.109783	0.137254	0.135713	0.127797	0.39014	0.0544884	0.0567181	0.0468681	0.0466988	0.150142	0.130485	0.135271	0.084571	0.0831137
30	0.0323132	0.0391595	0.035436	0.0288696	0.0294264	0.0293395	0.0371523	0.0372917	0.0380688	0.0250338	0.0264027	0.0348229	0.0357965	0.0356507	0.0348849	0.0352389	0.0359694	0.0452196	0.0451036	0.0923234	0.140972	0.219031	0.168352	0.0941917	0.073118	0.235915	0.188657	0.105799	0.0536661	0.336171	0.196117	0.051758	0.0572857	0.154537	0.160384	0.178328	0.111617	0.115165
31	0.0323091	0.0391503	0.0354577	0.0298188	0.0288736	0.0293708	0.0374054	0.0371652	0.0380302	0.0250056	0.0348477	0.0264073	0.0358225	0.0362557	0.0349003	0.0359229	0.0353095	0.0448443	0.0458996	0.102093	0.142515	0.210567	0.0991497	0.166163	0.0740785	0.184077	0.233275	0.108533	0.0557969	0.198048	0.361494	0.0557405	0.0519038	0.148176	0.184252	0.160179	0.109085	0.114464
32	0.0336547	0.0326406	0.0439186	0.029693	0.0274693	0.0258199	0.0460976	0.0403697	0.0438572	0.0588472	0.037199	0.0370103	0.0297589	0.0264325	0.0634228	0.0461252	0.0478703	0.0383298	0.0336725	0.0808254	0.113097	0.151458	0.088413	0.0672045	0.0858349	0.144692	0.102202	0.142044	0.0484798	0.0511213	0.0571517	0.366751	0.0670827	0.0923189	0.0927929	0.104931	0.127625	0.102272
33	0.0336312	0.0326803	0.0439946	0.0274875	0.0297909	0.025812	0.0396203	0.0460653	0.0437913	0.0587443	0.0369248	0.0371078	0.0264297	0.0295783	0.0632466	0.0470154	0.0464127	0.0336936	0.0383552	0.0808297	0.113558	0.153666	0.0660787	0.0870216	0.0861283	0.102426	0.148622	0.142915	0.048645	0.0579034	0.0517257	0.0669117	0.374131	0.0928189	0.106548	0.0934644	0.105881	0.129904
34	0.0617068	0.219213	0.327124	0.169472	0.168871	0.152209	0.309647	0.310166	0.303308	0.0392549	0.0376476	0.0376552	0.0510361	0.0509551	0.2405	0.31758	0.317711	0.286198	0.285825	0.247315	0.866983	1.25454	0.486048	0.501506	0.500201	1.02653	1.03353	0.849938	0.178722	0.150324	0.144136	0.0945699	0.0951478	1.04265	1.08601	1.08599	0.834593	0.832096
35	0.0582751	0.183567	0.290992	0.138529	0.137721	0.189889	0.264572	0.266563	0.335429	0.0339295	0.0359497	0.0340219	0.0422305	0.042444	0.321602	0.227427	0.252585	0.316021	0.319341	0.382713	0.848647	1.20246	0.637039	0.527865	0.398548	1.10192	1.14925	0.935612	0.130804	0.170384	0.178453	0.102806	0.114695	1.04575	1.16156	0.973015	0.879006	0.910992
36	0.0582301	0.183845	0.291357	0.137871	0.1388	0.189775	0.26567	0.264292	0.335704	0.0339482	0.0342816	0.0359188	0.0423087	0.0423904	0.321593	0.253251	0.227475	0.321622	0.315897	0.379483	0.842749	1.20256	0.518628	0.634673	0.396215	1.14678	1.11032	0.937202	0.136399	0.178386	0.189295	0.114435	0.102856	1.04203	0.97871	1.18179	0.908336	0.875096
37	0.0596748	0.20786	0.320583	0.162103	0.177641	0.16315	0.288166	0.317579	0.298639	0.0480553	0.0413986	0.038703	0.038576	0.0350975	0.293566	0.333908	0.334442	0.237905	0.300139	0.346472	0.738376	1.2121	0.469966	0.433071	0.416153	0.989345	1.00142	1.0731	0.0910875	0.109726	0.111815	0.153298	0.102599	0.857992	0.903351	0.927024	1.12413	1.05344
38	0.0595348	0.208049	0.320796	0.17872	0.163909	0.162548	0.318749	0.28774	0.298332	0.047985	0.0386486	0.0414111	0.0350193	0.0387704	0.293742	0.333483	0.333282	0.300193	0.238975	0.355762	0.737402	1.20976	0.432285	0.467218	0.414099	1.00453	0.986234	1.07498	0.0890554	0.116314	0.115534	0.102198	0.145103	0.856285	0.932454	0.900006	1.05031	1.14214

## Sheet: Fig. S3c (DFT)
index of k-point index of band	1(M)	2	3	4	5	6	7	8	9	10	11	12	13	14	15	16	17	18	19	20	21	22	23	24	25	26	27	28	29	30(Gamma)	31(Gamma)	32	33	34	35	36	37	38	39	40	41	42	43	44	45	46	47	48	49
1	-0.571024	-0.571565	-0.572788	-0.574905	-0.580177	-0.587722	-0.596456	-0.605677	-0.61452	-0.616349	-0.613977	-0.611478	-0.609504	-0.612536	-0.620915	-0.629424	-0.63782	-0.643593	-0.637169	-0.628141	-0.619788	-0.613273	-0.609452	-0.604916	-0.594231	-0.584505	-0.585603	-0.587526	-0.586911	-0.583117	-0.583117	-0.587171	-0.587297	-0.585687	-0.591212	-0.605405	-0.620634	-0.633721	-0.642046	-0.647121	-0.644965	-0.650558	-0.650147	-0.644192	-0.642899	-0.644768	-0.637917	-0.630533	-0.623514
2	-0.571024	-0.571158	-0.572209	-0.574855	-0.578059	-0.582631	-0.58853	-0.595395	-0.602683	-0.609139	-0.610904	-0.609091	-0.606943	-0.609937	-0.615913	-0.624112	-0.632637	-0.640782	-0.635701	-0.626467	-0.61769	-0.610346	-0.605984	-0.603356	-0.594182	-0.580781	-0.567942	-0.57073	-0.577312	-0.583117	-0.583117	-0.576358	-0.568728	-0.573363	-0.588001	-0.59147	-0.59999	-0.611163	-0.62212	-0.632582	-0.642133	-0.637252	-0.629857	-0.634074	-0.636304	-0.63211	-0.625787	-0.61903	-0.612246
3	-0.544144	-0.547836	-0.553493	-0.559168	-0.563218	-0.565599	-0.56721	-0.569826	-0.575139	-0.581387	-0.588424	-0.596007	-0.603696	-0.603978	-0.602143	-0.601443	-0.600863	-0.600611	-0.600585	-0.600529	-0.599889	-0.597425	-0.591897	-0.584439	-0.578242	-0.57633	-0.565199	-0.554254	-0.543144	-0.535258	-0.535258	-0.544918	-0.558068	-0.570836	-0.579679	-0.58799	-0.587938	-0.589517	-0.595658	-0.603481	-0.611671	-0.619667	-0.626129	-0.62985	-0.627938	-0.621167	-0.613131	-0.604793	-0.596424
4	-0.544144	-0.543814	-0.546593	-0.551094	-0.556068	-0.560802	-0.565233	-0.568656	-0.570441	-0.573728	-0.579788	-0.587398	-0.595204	-0.601158	-0.60195	-0.600335	-0.599208	-0.598541	-0.598209	-0.597991	-0.597471	-0.595636	-0.590759	-0.58318	-0.574589	-0.56585	-0.563127	-0.552345	-0.540564	-0.535258	-0.535258	-0.542049	-0.556086	-0.564402	-0.57497	-0.577433	-0.580492	-0.586942	-0.594717	-0.602892	-0.611071	-0.618851	-0.625475	-0.619278	-0.61054	-0.601829	-0.593271	-0.584923	-0.57683
5	-0.519898	-0.521683	-0.525852	-0.530903	-0.536377	-0.54203	-0.547552	-0.552535	-0.558996	-0.56464	-0.567582	-0.568845	-0.56935	-0.569289	-0.568663	-0.567466	-0.565767	-0.563734	-0.561657	-0.559989	-0.559445	-0.560836	-0.564189	-0.568409	-0.570544	-0.564457	-0.555864	-0.546757	-0.537118	-0.530228	-0.530228	-0.539247	-0.551983	-0.560173	-0.558447	-0.564122	-0.569352	-0.570185	-0.566452	-0.561028	-0.555092	-0.549032	-0.543039	-0.537252	-0.531799	-0.526801	-0.522354	-0.518511	-0.515272
6	-0.519898	-0.521056	-0.523692	-0.527528	-0.532504	-0.538421	-0.545028	-0.55203	-0.556549	-0.559539	-0.561653	-0.563087	-0.56394	-0.56422	-0.563893	-0.562927	-0.561336	-0.559205	-0.556678	-0.553939	-0.5512	-0.548739	-0.547047	-0.547184	-0.550429	-0.555926	-0.555516	-0.546387	-0.536479	-0.530228	-0.530228	-0.535755	-0.542533	-0.54923	-0.555591	-0.560362	-0.560827	-0.557605	-0.553006	-0.547971	-0.542849	-0.537826	-0.533029	-0.528559	-0.524491	-0.520865	-0.517679	-0.514886	-0.512404
7	-0.507342	-0.506468	-0.501281	-0.494236	-0.486521	-0.478688	-0.47107	-0.46394	-0.458706	-0.460113	-0.46613	-0.473229	-0.480623	-0.488112	-0.495611	-0.503056	-0.510374	-0.517465	-0.524153	-0.530103	-0.534699	-0.53719	-0.537526	-0.536545	-0.535051	-0.533501	-0.532137	-0.531086	-0.530322	-0.52805	-0.52805	-0.534511	-0.541378	-0.547643	-0.548305	-0.54106	-0.533076	-0.525496	-0.518739	-0.513056	-0.508457	-0.504722	-0.501544	-0.498627	-0.495718	-0.492614	-0.489174	-0.485347	-0.481236
8	-0.507342	-0.503357	-0.497232	-0.490336	-0.483178	-0.476046	-0.469195	-0.463013	-0.457577	-0.452394	-0.449158	-0.449321	-0.453262	-0.459246	-0.466074	-0.473299	-0.480743	-0.488317	-0.495957	-0.503603	-0.511167	-0.518484	-0.525155	-0.530183	-0.532311	-0.53222	-0.53139	-0.530503	-0.529621	-0.52805	-0.52805	-0.52528	-0.520218	-0.515589	-0.511435	-0.507721	-0.504394	-0.501392	-0.498642	-0.496059	-0.493553	-0.491021	-0.488364	-0.485488	-0.482322	-0.47884	-0.475082	-0.471201	-0.467676
9	-0.452917	-0.454137	-0.453911	-0.452359	-0.449763	-0.446479	-0.443135	-0.442724	-0.446642	-0.446912	-0.443695	-0.440396	-0.437746	-0.435901	-0.434936	-0.434969	-0.436357	-0.440036	-0.445876	-0.452561	-0.4596	-0.466871	-0.474335	-0.481976	-0.489789	-0.497769	-0.50591	-0.514192	-0.522463	-0.525435	-0.525435	-0.52352	-0.518171	-0.513198	-0.508525	-0.504021	-0.499493	-0.494672	-0.489238	-0.482943	-0.475756	-0.467884	-0.459701	-0.451879	-0.446292	-0.445471	-0.447897	-0.452055	-0.45785
10	-0.452917	-0.450347	-0.446684	-0.442233	-0.437265	-0.43201	-0.431356	-0.434014	-0.430592	-0.425385	-0.429812	-0.432359	-0.432405	-0.431609	-0.431138	-0.431425	-0.432686	-0.435188	-0.439523	-0.445903	-0.453301	-0.461095	-0.469107	-0.47728	-0.485592	-0.49403	-0.502583	-0.511231	-0.519883	-0.525435	-0.525435	-0.518209	-0.506823	-0.495252	-0.483717	-0.472374	-0.461763	-0.453327	-0.447165	-0.442591	-0.43937	-0.437367	-0.436408	-0.436107	-0.435655	-0.43656	-0.440395	-0.445783	-0.451154
11	-0.390191	-0.397004	-0.403958	-0.410993	-0.418049	-0.424999	-0.426743	-0.422272	-0.421536	-0.425349	-0.41943	-0.413001	-0.406587	-0.411158	-0.417359	-0.423554	-0.429402	-0.433994	-0.437503	-0.441259	-0.445768	-0.451162	-0.457474	-0.464698	-0.472811	-0.481773	-0.491673	-0.502283	-0.513465	-0.523131	-0.523131	-0.511803	-0.499128	-0.487284	-0.476468	-0.46671	-0.457842	-0.450177	-0.443757	-0.438559	-0.434588	-0.431843	-0.430299	-0.429834	-0.429547	-0.425657	-0.420372	-0.425016	-0.431158
12	-0.390191	-0.38371	-0.379999	-0.384486	-0.390433	-0.396513	-0.402399	-0.40725	-0.408001	-0.403563	-0.397239	-0.398777	-0.404466	-0.399018	-0.405877	-0.413182	-0.420458	-0.427491	-0.433709	-0.438921	-0.444159	-0.450036	-0.456719	-0.464242	-0.472597	-0.481751	-0.491508	-0.501939	-0.512882	-0.523131	-0.523131	-0.511243	-0.498778	-0.487078	-0.476264	-0.46639	-0.457238	-0.44716	-0.436084	-0.424741	-0.413349	-0.401968	-0.390629	-0.393886	-0.402233	-0.409976	-0.41472	-0.4079	-0.402227
13	-0.365466	-0.371057	-0.37411	-0.369187	-0.363015	-0.364292	-0.369805	-0.375416	-0.38112	-0.386917	-0.392806	-0.390531	-0.391659	-0.398632	-0.391857	-0.384607	-0.377339	-0.370097	-0.362913	-0.355813	-0.348821	-0.341957	-0.335244	-0.328707	-0.322375	-0.316288	-0.3105	-0.305088	-0.300169	-0.295919	-0.295919	-0.300898	-0.306731	-0.31318	-0.3201	-0.327402	-0.335027	-0.342931	-0.351078	-0.359433	-0.367956	-0.376594	-0.385269	-0.379325	-0.368096	-0.371199	-0.38088	-0.390362	-0.396279
14	-0.365466	-0.359793	-0.354387	-0.35384	-0.358898	-0.356935	-0.352089	-0.355807	-0.362536	-0.369508	-0.376523	-0.383207	-0.381637	-0.373943	-0.365802	-0.357502	-0.349161	-0.340875	-0.332735	-0.324843	-0.317313	-0.310284	-0.30393	-0.298467	-0.294151	-0.291259	-0.290024	-0.290522	-0.292594	-0.295919	-0.295919	-0.292177	-0.290164	-0.290217	-0.292228	-0.295776	-0.300456	-0.30599	-0.312214	-0.319046	-0.326467	-0.334484	-0.343074	-0.352146	-0.361565	-0.356942	-0.364383	-0.372438	-0.380579
15	-0.337557	-0.342653	-0.347622	-0.34791	-0.342787	-0.340803	-0.346408	-0.343609	-0.337965	-0.332238	-0.326595	-0.321072	-0.315682	-0.310433	-0.305332	-0.300387	-0.295607	-0.291001	-0.286584	-0.282369	-0.278378	-0.27464	-0.271211	-0.268203	-0.266172	-0.26474	-0.26367	-0.262953	-0.262564	-0.262446	-0.262446	-0.262696	-0.263922	-0.266684	-0.271121	-0.276953	-0.283792	-0.291326	-0.299326	-0.3076	-0.315971	-0.324289	-0.332465	-0.340503	-0.348458	-0.356384	-0.345835	-0.334827	-0.32393
16	-0.337557	-0.33251	-0.32761	-0.327517	-0.334117	-0.337532	-0.332368	-0.327323	-0.322406	-0.317623	-0.312976	-0.308469	-0.304106	-0.299889	-0.295824	-0.291918	-0.288178	-0.284616	-0.281244	-0.278079	-0.275141	-0.272455	-0.270044	-0.26793	-0.265751	-0.264089	-0.263179	-0.262748	-0.262525	-0.262446	-0.262446	-0.262463	-0.262066	-0.260858	-0.258994	-0.257055	-0.25582	-0.256223	-0.258821	-0.263084	-0.268212	-0.273782	-0.279631	-0.285704	-0.29199	-0.298489	-0.305207	-0.312146	-0.319287
17	-0.307024	-0.313658	-0.320261	-0.322165	-0.317455	-0.312647	-0.307878	-0.303164	-0.298506	-0.293907	-0.289364	-0.284875	-0.280436	-0.276039	-0.271675	-0.267331	-0.262988	-0.258626	-0.254219	-0.249741	-0.245175	-0.240572	-0.236993	-0.238205	-0.239796	-0.240201	-0.239148	-0.23685	-0.233752	-0.230259	-0.230259	-0.23429	-0.237744	-0.240204	-0.24159	-0.242192	-0.242376	-0.242396	-0.242411	-0.242558	-0.242897	-0.24344	-0.244206	-0.245208	-0.246457	-0.24796	-0.249721	-0.251742	-0.254023
18	-0.307024	-0.30045	-0.293958	-0.287563	-0.281278	-0.275117	-0.269096	-0.263229	-0.257534	-0.252029	-0.246736	-0.24168	-0.236888	-0.232394	-0.228236	-0.224459	-0.22111	-0.21824	-0.220871	-0.224532	-0.228126	-0.231466	-0.233294	-0.229556	-0.224276	-0.218617	-0.219948	-0.223168	-0.226661	-0.230259	-0.230259	-0.226083	-0.222108	-0.21942	-0.223421	-0.229297	-0.234391	-0.237897	-0.239426	-0.23959	-0.239276	-0.238993	-0.238953	-0.239241	-0.239887	-0.2409	-0.242275	-0.244	-0.24606
19	-0.175864	-0.176856	-0.17806	-0.179472	-0.181085	-0.182894	-0.184891	-0.187067	-0.189417	-0.191932	-0.194607	-0.197435	-0.200411	-0.203528	-0.206779	-0.210156	-0.213644	-0.217225	-0.215895	-0.214116	-0.212937	-0.212391	-0.212516	-0.213354	-0.214915	-0.217144	-0.212687	-0.206615	-0.20063	-0.195362	-0.195362	-0.201544	-0.208414	-0.214181	-0.213093	-0.20962	-0.205937	-0.202174	-0.198478	-0.195535	-0.194118	-0.193327	-0.192659	-0.192024	-0.19142	-0.190867	-0.190396	-0.19004	-0.18984
20	-0.175864	-0.175088	-0.174529	-0.174186	-0.174057	-0.174135	-0.174412	-0.174877	-0.175516	-0.176313	-0.177249	-0.178299	-0.179441	-0.180647	-0.181891	-0.183149	-0.1844	-0.185634	-0.18685	-0.188051	-0.189234	-0.190359	-0.191341	-0.192057	-0.192397	-0.192328	-0.191945	-0.191582	-0.192208	-0.195362	-0.195362	-0.191919	-0.191603	-0.192271	-0.192966	-0.193457	-0.193686	-0.193625	-0.193145	-0.191613	-0.188378	-0.184606	-0.181432	-0.179906	-0.179923	-0.180581	-0.181418	-0.182298	-0.183199
21	-0.086426	-0.0867478	-0.0875877	-0.0889322	-0.0907581	-0.0930334	-0.0957187	-0.0987677	-0.102129	-0.105748	-0.109564	-0.113518	-0.117547	-0.121587	-0.125583	-0.129583	-0.133862	-0.138272	-0.142694	-0.14709	-0.151432	-0.155691	-0.159838	-0.163839	-0.167656	-0.17124	-0.174524	-0.177399	-0.17964	-0.180628	-0.180628	-0.179331	-0.176604	-0.173388	-0.170277	-0.167835	-0.166485	-0.166293	-0.166988	-0.168181	-0.169497	-0.170523	-0.170565	-0.168655	-0.164931	-0.160331	-0.155363	-0.150223	-0.144998
22	-0.086426	-0.0866259	-0.0873414	-0.0885568	-0.0902479	-0.0923834	-0.0949264	-0.0978359	-0.101069	-0.104582	-0.108332	-0.112278	-0.11638	-0.1206	-0.12489	-0.129102	-0.132858	-0.136209	-0.139194	-0.141815	-0.144147	-0.146418	-0.149047	-0.152537	-0.157139	-0.162659	-0.168644	-0.174479	-0.179019	-0.180628	-0.180628	-0.178536	-0.17277	-0.165583	-0.15806	-0.150534	-0.14309	-0.135689	-0.128251	-0.120722	-0.113103	-0.105425	-0.0977371	-0.0900918	-0.0825433	-0.0751465	-0.0679612	-0.0610625	-0.0545843
23	-0.0443352	-0.0440146	-0.0430176	-0.041347	-0.0390074	-0.0360055	-0.0323497	-0.028051	-0.0322308	-0.0378908	-0.0437738	-0.0498649	-0.056149	-0.0626097	-0.0692267	-0.0759745	-0.0828186	-0.0897104	-0.0965782	-0.10331	-0.109724	-0.11552	-0.120251	-0.123423	-0.124816	-0.124638	-0.12329	-0.121119	-0.11837	-0.115203	-0.115203	-0.118825	-0.121867	-0.124071	-0.125068	-0.124432	-0.121899	-0.117598	-0.111983	-0.105553	-0.0986765	-0.0915886	-0.0844298	-0.0772867	-0.070217	-0.063268	-0.0564983	-0.0500559	-0.0447743
24	-0.0443352	-0.0439785	-0.0429454	-0.0412388	-0.0388633	-0.0358257	-0.0321344	-0.0278006	-0.0231211	-0.0250234	-0.0296627	-0.0344184	-0.0392593	-0.0441567	-0.0490834	-0.0540146	-0.0589275	-0.0638024	-0.0686227	-0.0733757	-0.0780514	-0.0826428	-0.0871442	-0.0915499	-0.0958527	-0.100042	-0.104101	-0.108007	-0.111725	-0.115203	-0.115203	-0.111169	-0.106831	-0.102262	-0.0975114	-0.0926207	-0.0876266	-0.0825683	-0.077492	-0.0724534	-0.0675204	-0.0627726	-0.0582996	-0.0541969	-0.0505591	-0.0474683	-0.0449699	-0.0429839	-0.0406711
25	9.1257e-06	-0.001775	-0.00458986	-0.0081531	-0.012261	-0.0167863	-0.021652	-0.0268093	-0.0228354	-0.0175708	-0.0114214	-0.00468743	0.00261144	0.010453	0.0187766	0.0208024	0.0225855	0.0246716	0.0270617	0.0297552	0.0327503	0.0360441	0.0396319	0.0435068	0.0476582	0.0520685	0.0551782	0.0552062	0.0552192	0.055247	0.055247	0.0552166	0.0551739	0.0545835	0.0478996	0.0411186	0.0343938	0.0277843	0.0213251	0.0150397	0.00894573	0.00305691	-0.00261511	-0.00806027	-0.0132697	-0.0182353	-0.0229496	-0.0274053	-0.0315936
26	9.12931e-06	0.000500973	-0.00034306	-0.00230284	-0.00507505	-0.00841755	-0.0121704	-0.0162311	-0.020529	-0.0172506	-0.0110666	-0.00429841	0.00303446	0.0109101	0.019256	0.0266388	0.0285531	0.0307533	0.0332555	0.0360586	0.0391595	0.0425528	0.0462295	0.0501717	0.0542516	0.0550923	0.0553947	0.0553303	0.0552863	0.0552471	0.0552471	0.0552981	0.055395	0.0551319	0.0549214	0.0546703	0.0543429	0.0539465	0.0534878	0.0529704	0.0523924	0.0472726	0.0362411	0.025611	0.0154326	0.00574464	-0.00341741	-0.0120189	-0.02002
27	0.0251339	0.0247877	0.023905	0.0222709	0.0206778	0.0192981	0.0181712	0.0173129	0.0167315	0.0164333	0.0164229	0.0167045	0.0172816	0.0181579	0.0194191	0.0276835	0.0369867	0.0467044	0.0527647	0.0533442	0.0538248	0.0542227	0.054549	0.0548154	0.0551284	0.0555201	0.0567215	0.0615251	0.0662934	0.0693931	0.0693931	0.0667188	0.0610743	0.0555637	0.0557979	0.0560826	0.0563832	0.0566645	0.0568955	0.0570541	0.0570989	0.0491706	0.0382073	0.0276417	0.0175273	0.00790309	-0.00119614	-0.00973643	-0.0176808
28	0.0251339	0.0260045	0.0268814	0.0266708	0.0253201	0.0240612	0.0230407	0.0222869	0.021811	0.0216197	0.0217178	0.0221094	0.0227976	0.0237854	0.0250767	0.0282134	0.0375429	0.047292	0.0552494	0.0556825	0.055908	0.0559851	0.0559459	0.055828	0.0556745	0.0588214	0.0632585	0.067222	0.0692691	0.0693932	0.0693932	0.0688697	0.0676471	0.0663964	0.0655508	0.0653301	0.0657827	0.0668621	0.0684056	0.0699016	0.0587015	0.0517777	0.0510558	0.0502311	0.0469214	0.040739	0.0350526	0.029936	0.0254233
29	0.0295989	0.0276013	0.0276399	0.028888	0.0309564	0.0333475	0.0358138	0.038148	0.0401831	0.0420501	0.043783	0.0453809	0.046841	0.048162	0.0493446	0.0503916	0.0513084	0.0521056	0.0568119	0.0670576	0.077186	0.0844986	0.0814833	0.0786149	0.0762152	0.0742617	0.0727144	0.0715436	0.0708108	0.0719176	0.0719176	0.0705485	0.0711688	0.0702235	0.0691287	0.0687406	0.0690737	0.0700498	0.0714816	0.0702639	0.0605226	0.0571804	0.0571606	0.0536048	0.0490588	0.0430883	0.037405	0.032288	0.0277728
30	0.0295989	0.0313237	0.0295766	0.0300836	0.0320209	0.0341355	0.0362721	0.0384647	0.0407825	0.043034	0.0451456	0.0470916	0.0488567	0.050431	0.0518077	0.0529832	0.053957	0.0547345	0.0574251	0.0677041	0.0778422	0.0846195	0.0820195	0.0790964	0.0766354	0.0747046	0.0734203	0.0731946	0.0742453	0.0719176	0.0719176	0.0741205	0.0734383	0.074048	0.0762433	0.0787268	0.0814888	0.0848956	0.0819657	0.0721419	0.070065	0.0665196	0.0603652	0.0559463	0.0496417	0.0482865	0.0469771	0.0454304	0.0435742
31	0.0336282	0.032203	0.0351231	0.0383121	0.0417478	0.0454186	0.0493161	0.0534325	0.0577607	0.0622931	0.0670217	0.0719374	0.0770297	0.082285	0.0876854	0.0932034	0.0974534	0.0983099	0.0983784	0.0935621	0.0890689	0.0870999	0.0912389	0.0901784	0.0872889	0.084308	0.0816891	0.0794386	0.0779606	0.0796099	0.0796099	0.0769078	0.0748755	0.0752936	0.0766885	0.0792869	0.082963	0.0871912	0.0836897	0.0729461	0.0727457	0.0689685	0.0627346	0.057176	0.0571936	0.0554596	0.0517812	0.0482568	0.045035
32	0.0336282	0.0362327	0.039102	0.0422213	0.0455816	0.0491755	0.0529964	0.0570375	0.0612921	0.0657531	0.0704127	0.0752622	0.0802915	0.0854879	0.0908339	0.0962993	0.0987884	0.101281	0.0992517	0.0944537	0.0900256	0.0880134	0.0916136	0.0902772	0.0874196	0.0847019	0.0825053	0.0809816	0.0801778	0.0796099	0.0796099	0.0804718	0.0842569	0.0895713	0.0953783	0.100655	0.0998145	0.0933383	0.0884346	0.083281	0.0781667	0.0732358	0.0685289	0.0640558	0.0598909	0.0579056	0.0583768	0.0592812	0.0605517
33	0.0434251	0.0437467	0.0447571	0.0464526	0.0488267	0.0518707	0.0555735	0.0599216	0.0648999	0.0704908	0.0766753	0.0834319	0.0907368	0.0964786	0.0965314	0.0968597	0.100462	0.103996	0.100137	0.101159	0.102923	0.105014	0.107443	0.110204	0.104982	0.0988473	0.0928896	0.0874878	0.0835521	0.0833501	0.0833501	0.0835955	0.0880559	0.0933324	0.0989766	0.103849	0.101265	0.0941935	0.0890996	0.0928658	0.0877826	0.0869888	0.0899908	0.0947901	0.100592	0.0948944	0.0855364	0.0766763	0.0683517
34	0.0434252	0.0437937	0.0448511	0.0465933	0.0490138	0.0521038	0.0558521	0.0602453	0.0652678	0.0709024	0.0771295	0.0839278	0.0912732	0.0985623	0.0994943	0.0998435	0.101834	0.104547	0.102792	0.104216	0.106011	0.10807	0.110484	0.110906	0.111965	0.105764	0.0995483	0.093503	0.0878267	0.0833501	0.0833501	0.0894389	0.096504	0.103912	0.111376	0.105645	0.103464	0.0951039	0.0929212	0.0941934	0.0904093	0.0898088	0.0928332	0.0975861	0.10332	0.0966617	0.087361	0.0785588	0.0702917
35	0.117055	0.114427	0.11187	0.109441	0.107172	0.105089	0.103206	0.101536	0.100089	0.098873	0.097897	0.0971681	0.0966931	0.0991368	0.106871	0.115554	0.111056	0.105664	0.109969	0.114766	0.112981	0.109343	0.110843	0.113354	0.113293	0.116686	0.120414	0.124466	0.128832	0.133483	0.133483	0.130131	0.123935	0.11772	0.111657	0.118572	0.120049	0.110923	0.101734	0.0962116	0.0995568	0.105753	0.112667	0.114948	0.104715	0.107049	0.10672	0.0995981	0.0925131
36	0.117055	0.116868	0.114392	0.112024	0.109806	0.107766	0.105923	0.104289	0.102876	0.101693	0.100748	0.100049	0.0996023	0.0994164	0.107483	0.116177	0.111396	0.107803	0.113126	0.117847	0.113319	0.109524	0.111194	0.117518	0.116452	0.119863	0.1236	0.127656	0.13202	0.133483	0.133483	0.130955	0.129134	0.128307	0.127983	0.126432	0.120974	0.113278	0.104123	0.0986178	0.105067	0.112208	0.11995	0.116603	0.106424	0.109699	0.113574	0.115648	0.112166
37	0.11939	0.119671	0.122031	0.121529	0.121226	0.121197	0.121435	0.121937	0.122698	0.123719	0.124998	0.126534	0.128327	0.130367	0.125	0.117878	0.124598	0.131298	0.125988	0.119462	0.119159	0.119741	0.116681	0.119404	0.129346	0.138033	0.139887	0.138402	0.137083	0.136419	0.136419	0.133944	0.132193	0.131307	0.13087	0.127517	0.122441	0.125192	0.132917	0.141303	0.145376	0.136399	0.125572	0.12023	0.120968	0.113855	0.116105	0.117896	0.114361
38	0.11939	0.121873	0.122301	0.123337	0.122999	0.122942	0.123156	0.123636	0.124378	0.125381	0.126642	0.128161	0.129938	0.131939	0.125337	0.11814	0.125247	0.131502	0.12635	0.119973	0.122857	0.124803	0.122846	0.119772	0.129917	0.138406	0.139932	0.138442	0.137145	0.136419	0.136419	0.137212	0.141457	0.143898	0.137367	0.12906	0.124238	0.12891	0.136747	0.145234	0.146746	0.137968	0.127173	0.128009	0.128384	0.128877	0.123892	0.124529	0.131844
39	0.12433	0.123052	0.123933	0.124608	0.126948	0.129321	0.131795	0.134411	0.137189	0.140139	0.143266	0.146566	0.140555	0.132614	0.13269	0.13525	0.138064	0.1387	0.144448	0.148012	0.144255	0.142384	0.144445	0.148522	0.152157	0.152054	0.148469	0.143534	0.138499	0.136986	0.136986	0.140312	0.14449	0.146381	0.139252	0.129652	0.128378	0.135235	0.142416	0.148584	0.148315	0.141246	0.13487	0.128322	0.135042	0.131092	0.126151	0.12699	0.134281
40	0.12433	0.124967	0.124315	0.126563	0.128837	0.131176	0.133636	0.136247	0.139026	0.141981	0.145113	0.148412	0.141383	0.133154	0.134269	0.136813	0.139611	0.138966	0.14593	0.149363	0.149923	0.146717	0.147657	0.151287	0.154136	0.152735	0.151533	0.146676	0.141633	0.136986	0.136986	0.143129	0.149486	0.155655	0.148121	0.139829	0.137803	0.14002	0.143957	0.14911	0.15457	0.156853	0.149313	0.141896	0.137059	0.137081	0.146185	0.155648	0.165365
41	0.126333	0.126047	0.128277	0.13104	0.134267	0.137857	0.141731	0.145838	0.150146	0.154626	0.157522	0.148905	0.150045	0.153685	0.157467	0.152853	0.144007	0.141135	0.145964	0.149517	0.151818	0.155858	0.16012	0.159173	0.154292	0.153218	0.159667	0.171097	0.183394	0.19159	0.19159	0.181246	0.168733	0.159029	0.150498	0.142434	0.140606	0.142805	0.14666	0.151555	0.155216	0.159072	0.151516	0.144104	0.137346	0.146402	0.156022	0.165919	0.174845
42	0.126333	0.128166	0.130524	0.133385	0.136667	0.140278	0.144153	0.148251	0.152543	0.157003	0.158599	0.149989	0.151907	0.155554	0.159342	0.153261	0.144368	0.142667	0.146659	0.155487	0.153307	0.157333	0.161574	0.159347	0.155029	0.155199	0.160269	0.171815	0.184126	0.19159	0.19159	0.182622	0.170388	0.159281	0.160296	0.166571	0.169452	0.168067	0.163998	0.15968	0.157162	0.161344	0.167378	0.172345	0.176394	0.179605	0.181581	0.180054	0.176008
43	0.20255	0.201765	0.201207	0.200878	0.200781	0.200915	0.194113	0.18485	0.175612	0.166497	0.159594	0.164102	0.168989	0.172594	0.162516	0.161403	0.165185	0.163121	0.156061	0.156337	0.166822	0.173008	0.16569	0.16464	0.169308	0.16945	0.173912	0.180091	0.186698	0.193303	0.193303	0.182764	0.170771	0.161362	0.161696	0.167826	0.176916	0.183834	0.172353	0.16113	0.158503	0.162175	0.168964	0.176811	0.185255	0.194211	0.191813	0.189725	0.191159
44	0.20255	0.203297	0.202721	0.202374	0.202258	0.202372	0.196173	0.186814	0.177422	0.168115	0.161727	0.166438	0.171309	0.1731	0.162947	0.163292	0.167148	0.168734	0.162574	0.156985	0.167654	0.173139	0.165895	0.166088	0.169419	0.172041	0.176348	0.182444	0.188958	0.193303	0.193303	0.184835	0.173014	0.161607	0.163557	0.17087	0.180014	0.185075	0.173752	0.16263	0.162515	0.164601	0.171361	0.179134	0.187501	0.196375	0.203618	0.213425	0.222845
45	0.204099	0.203558	0.204786	0.206231	0.207886	0.203274	0.201297	0.201906	0.202757	0.203848	0.205136	0.194336	0.183341	0.174038	0.178511	0.178495	0.171995	0.170911	0.174664	0.179084	0.182075	0.178639	0.180147	0.173838	0.170759	0.174187	0.179188	0.184233	0.189054	0.193598	0.193598	0.191799	0.190185	0.188502	0.186587	0.184528	0.183552	0.185678	0.184878	0.175353	0.166423	0.167683	0.178691	0.190582	0.201307	0.196952	0.205708	0.215438	0.223578
46	0.204099	0.205124	0.20637	0.207831	0.209501	0.20537	0.202737	0.203329	0.204161	0.205233	0.205587	0.19481	0.183796	0.176269	0.180855	0.182891	0.178041	0.173116	0.176595	0.181001	0.182384	0.17935	0.183265	0.176923	0.172316	0.175618	0.180614	0.185664	0.190525	0.193598	0.193598	0.19522	0.197022	0.195758	0.19452	0.193595	0.19317	0.188142	0.187057	0.177547	0.168629	0.171076	0.18192	0.193662	0.20372	0.212216	0.215789	0.219263	0.225517
47	0.235173	0.232929	0.227646	0.220439	0.212153	0.209758	0.211824	0.214089	0.216543	0.217122	0.206182	0.206765	0.206306	0.197903	0.190214	0.187741	0.191619	0.196814	0.201422	0.191356	0.183641	0.18721	0.189708	0.197278	0.201255	0.204229	0.205273	0.203795	0.200546	0.198275	0.198275	0.198565	0.197265	0.199252	0.201515	0.203953	0.196777	0.191131	0.188741	0.191848	0.194495	0.197315	0.200672	0.204286	0.206378	0.215432	0.22398	0.230535	0.234933
48	0.235173	0.233716	0.229049	0.222241	0.214168	0.211391	0.213474	0.215755	0.218225	0.217666	0.206602	0.208112	0.20858	0.204666	0.196694	0.191283	0.193974	0.199068	0.20181	0.191693	0.185556	0.188371	0.190561	0.199168	0.20311	0.206007	0.206922	0.205315	0.202011	0.198275	0.198275	0.201639	0.203393	0.20531	0.207414	0.208609	0.198119	0.193381	0.194346	0.196324	0.199024	0.201841	0.204438	0.20616	0.209141	0.218115	0.226684	0.231106	0.236961
49	0.279789	0.278726	0.277364	0.274236	0.268795	0.261081	0.251278	0.240238	0.228743	0.2192	0.221731	0.214892	0.209909	0.210638	0.212934	0.215466	0.218214	0.212237	0.202177	0.202528	0.194931	0.189945	0.192866	0.2013	0.21294	0.223451	0.218084	0.210513	0.203256	0.199906	0.199906	0.206206	0.213547	0.216199	0.215494	0.209712	0.205203	0.194899	0.199296	0.211658	0.214246	0.215181	0.216581	0.215427	0.21637	0.222551	0.228692	0.232691	0.237906
50	0.279789	0.281454	0.282178	0.279039	0.272038	0.262755	0.252189	0.240913	0.229326	0.220887	0.223357	0.221574	0.213082	0.211947	0.214225	0.216738	0.219458	0.212627	0.204373	0.205515	0.198034	0.190676	0.194773	0.202189	0.213858	0.224678	0.220179	0.212643	0.205387	0.199906	0.199906	0.208239	0.215524	0.218118	0.217313	0.209947	0.206562	0.197046	0.202376	0.214068	0.216273	0.217213	0.218618	0.218466	0.220853	0.223891	0.231002	0.244063	0.249861
51	0.30242	0.300379	0.295017	0.287076	0.277665	0.267922	0.258712	0.249925	0.241215	0.232501	0.224322	0.2252	0.228281	0.231571	0.234948	0.235577	0.223692	0.220715	0.2122	0.209007	0.214308	0.219994	0.225533	0.23037	0.232297	0.225653	0.224842	0.218503	0.208713	0.200252	0.200252	0.20845	0.220286	0.224832	0.220692	0.215414	0.207353	0.209342	0.212285	0.214545	0.218635	0.221932	0.219589	0.220508	0.2229	0.22593	0.234594	0.245521	0.257376
52	0.30242	0.301358	0.298296	0.292666	0.284345	0.275289	0.266215	0.257217	0.248281	0.239405	0.230648	0.226945	0.230028	0.233331	0.236731	0.236073	0.224109	0.221254	0.21521	0.211381	0.216511	0.222142	0.227616	0.232325	0.233774	0.227694	0.226209	0.219333	0.209431	0.200252	0.200252	0.209818	0.221697	0.229508	0.223016	0.217164	0.212213	0.214339	0.213896	0.215387	0.223799	0.224715	0.225739	0.229397	0.233229	0.237199	0.241299	0.247685	0.258683
53	0.326492	0.318701	0.311977	0.310352	0.31413	0.319495	0.322751	0.318735	0.309753	0.299649	0.28932	0.278999	0.268777	0.258678	0.247904	0.237366	0.229673	0.222483	0.224447	0.227844	0.231393	0.234978	0.238152	0.237968	0.234125	0.232424	0.231419	0.232565	0.235769	0.240178	0.240178	0.235837	0.229988	0.231063	0.224386	0.217461	0.215243	0.214894	0.215903	0.216235	0.224913	0.228592	0.232047	0.23595	0.240102	0.244463	0.249019	0.253761	0.261163
54	0.326492	0.330968	0.328679	0.32901	0.331559	0.333685	0.330164	0.32202	0.312478	0.302359	0.292071	0.281791	0.271589	0.261079	0.248543	0.23949	0.232625	0.223728	0.225665	0.229047	0.232583	0.236168	0.239401	0.238463	0.235322	0.233407	0.233063	0.234342	0.237636	0.240178	0.240178	0.238182	0.238982	0.234158	0.226279	0.217878	0.216504	0.216325	0.217618	0.220507	0.225392	0.23137	0.236245	0.242308	0.248748	0.255379	0.262102	0.268859	0.275656
55	0.337063	0.335067	0.341809	0.34838	0.349781	0.341594	0.333399	0.32532	0.317432	0.309768	0.301572	0.287985	0.274424	0.261218	0.249313	0.240733	0.242711	0.246389	0.250144	0.251453	0.247591	0.244076	0.240885	0.239353	0.235621	0.233709	0.23824	0.244733	0.242962	0.242065	0.242065	0.240168	0.240887	0.235481	0.228316	0.219166	0.217222	0.216625	0.218279	0.22126	0.228364	0.239616	0.254566	0.2701	0.279534	0.282074	0.284852	0.287882	0.291167
56	0.337063	0.343453	0.350411	0.357192	0.353448	0.349068	0.341058	0.332658	0.324318	0.315181	0.302083	0.288511	0.274956	0.26217	0.252048	0.243291	0.244538	0.248208	0.251971	0.253763	0.25003	0.246177	0.24264	0.240095	0.23621	0.233996	0.239676	0.24573	0.243173	0.242065	0.242065	0.244224	0.247865	0.2411	0.242636	0.249643	0.256046	0.251196	0.24554	0.239515	0.233621	0.242541	0.257428	0.272881	0.28581	0.292697	0.295991	0.299522	0.303395
57	0.35986	0.360598	0.362928	0.357879	0.357652	0.349563	0.342933	0.341516	0.329881	0.316222	0.302953	0.29546	0.288702	0.282297	0.276245	0.270552	0.265225	0.260265	0.255675	0.254232	0.256713	0.256721	0.252006	0.248462	0.247338	0.249534	0.253225	0.250305	0.24518	0.24212	0.24212	0.246053	0.24969	0.243119	0.244316	0.251339	0.256395	0.262796	0.268831	0.271027	0.272163	0.273603	0.275331	0.277358	0.288423	0.294756	0.298053	0.301592	0.305469
58	0.35986	0.361423	0.364637	0.364119	0.358153	0.351279	0.350384	0.343923	0.330445	0.317391	0.308877	0.301325	0.294149	0.28733	0.280874	0.274788	0.269079	0.26375	0.258802	0.255597	0.258549	0.258569	0.253871	0.249751	0.249132	0.251511	0.255126	0.252232	0.247115	0.24212	0.24212	0.248489	0.251216	0.251901	0.261088	0.259519	0.258118	0.264534	0.270232	0.274288	0.278814	0.282295	0.28509	0.287693	0.290781	0.302345	0.30574	0.309226	0.312794
59	0.375345	0.371521	0.365307	0.365375	0.360186	0.36137	0.356543	0.346343	0.349342	0.348895	0.342745	0.336313	0.329611	0.322654	0.315459	0.30805	0.300455	0.292703	0.28483	0.276911	0.269127	0.261764	0.255134	0.249982	0.250362	0.254009	0.256456	0.253487	0.262209	0.266358	0.266358	0.260571	0.252648	0.253946	0.262734	0.270025	0.269891	0.26984	0.270586	0.276069	0.28065	0.284201	0.287055	0.289704	0.292919	0.303289	0.318816	0.322312	0.325885
60	0.375345	0.375439	0.3717	0.366552	0.364404	0.366634	0.357371	0.354576	0.35475	0.350907	0.344745	0.338299	0.331585	0.324617	0.317413	0.309994	0.302382	0.294512	0.286205	0.278338	0.270691	0.263237	0.256563	0.25129	0.25159	0.255197	0.256518	0.254429	0.262926	0.266358	0.266358	0.261524	0.254231	0.259618	0.264869	0.275134	0.277162	0.279389	0.281776	0.284315	0.287	0.289824	0.292779	0.295856	0.299047	0.305933	0.320132	0.33565	0.340086
61	0.379058	0.378415	0.376088	0.371695	0.371447	0.367708	0.365512	0.360296	0.356778	0.355255	0.357398	0.349217	0.339786	0.330384	0.321118	0.312029	0.303146	0.294585	0.286589	0.278549	0.2713	0.267138	0.267588	0.268271	0.26637	0.262346	0.257239	0.259908	0.264119	0.267737	0.267737	0.261787	0.254668	0.260045	0.26865	0.275686	0.287015	0.290101	0.291253	0.293075	0.29628	0.301089	0.307188	0.310492	0.313086	0.315943	0.322608	0.336571	0.346446
62	0.379058	0.378695	0.377078	0.373067	0.372796	0.370385	0.367537	0.362337	0.359893	0.363832	0.358529	0.350442	0.340965	0.331567	0.322314	0.313241	0.304387	0.295821	0.287655	0.279941	0.273018	0.268983	0.26948	0.270193	0.268329	0.264304	0.25824	0.261841	0.265613	0.267737	0.267737	0.263448	0.256093	0.261606	0.270476	0.277804	0.288895	0.292102	0.293276	0.295086	0.298241	0.302983	0.308156	0.314122	0.321575	0.327344	0.331402	0.339136	0.35316
63	0.388736	0.38595	0.382695	0.379001	0.374889	0.371795	0.367703	0.373322	0.369229	0.365216	0.359811	0.353357	0.348364	0.343579	0.339023	0.334713	0.329269	0.32174	0.314437	0.30738	0.300624	0.294306	0.288802	0.285092	0.279672	0.266978	0.259722	0.26275	0.265875	0.267959	0.267959	0.266952	0.266349	0.266559	0.271862	0.282515	0.288997	0.294907	0.300183	0.302568	0.304248	0.30608	0.309023	0.315911	0.323319	0.32937	0.337389	0.34555	0.353782
64	0.388736	0.38807	0.384786	0.381097	0.376973	0.372456	0.375626	0.374647	0.377938	0.369499	0.36531	0.361881	0.356602	0.351484	0.344961	0.337012	0.330658	0.323801	0.316499	0.309441	0.302682	0.296358	0.29084	0.287097	0.280605	0.267808	0.261206	0.263937	0.266872	0.267959	0.267959	0.26895	0.270258	0.271756	0.273388	0.283821	0.293454	0.301862	0.303908	0.307244	0.310098	0.313138	0.316382	0.319833	0.323502	0.331101	0.3391	0.347246	0.355448
65	0.390866	0.391011	0.384869	0.381908	0.382342	0.385077	0.38	0.380199	0.378223	0.371048	0.367277	0.369776	0.361403	0.353101	0.346558	0.339065	0.331327	0.326859	0.323307	0.31996	0.316691	0.312928	0.305677	0.293143	0.284416	0.285905	0.287551	0.287989	0.287321	0.28749	0.28749	0.28746	0.285279	0.282999	0.28177	0.283858	0.295303	0.302321	0.30476	0.309493	0.315959	0.322544	0.329083	0.335518	0.341817	0.347957	0.353919	0.356102	0.356152
66	0.390866	0.392216	0.386574	0.383328	0.384519	0.3859	0.388575	0.383512	0.380217	0.372738	0.370877	0.369877	0.363447	0.355146	0.34701	0.341849	0.33737	0.333131	0.329124	0.325317	0.321571	0.317068	0.307584	0.294224	0.286366	0.287794	0.289349	0.289675	0.289005	0.28749	0.28749	0.290771	0.29266	0.294317	0.295006	0.295065	0.299988	0.306612	0.32153	0.33677	0.348192	0.354523	0.360182	0.365584	0.370785	0.369778	0.362645	0.359684	0.363511
67	0.398476	0.393151	0.392814	0.394045	0.389907	0.388005	0.391709	0.3891	0.38174	0.385773	0.378148	0.371851	0.375736	0.378495	0.374134	0.369385	0.364262	0.358783	0.35298	0.346889	0.339995	0.32627	0.316784	0.312484	0.30991	0.307365	0.300979	0.295077	0.290228	0.289264	0.289264	0.291025	0.294738	0.295498	0.296069	0.297034	0.300311	0.308697	0.323612	0.338789	0.349872	0.356263	0.361936	0.367341	0.372541	0.375769	0.373326	0.36726	0.365238
68	0.398476	0.394266	0.394958	0.394262	0.394734	0.392999	0.392801	0.390291	0.385298	0.387389	0.380202	0.376298	0.381813	0.380596	0.376225	0.371468	0.366338	0.360856	0.355052	0.348965	0.340554	0.327222	0.318438	0.314726	0.311858	0.30763	0.303118	0.297196	0.292265	0.289264	0.289264	0.292845	0.296784	0.297513	0.297017	0.297956	0.301457	0.313223	0.327461	0.340456	0.353071	0.368738	0.384556	0.384246	0.37705	0.377524	0.380495	0.384906	0.383206
69	0.402742	0.400793	0.397935	0.396204	0.396871	0.394507	0.394294	0.393204	0.390765	0.387838	0.389467	0.386084	0.382475	0.381591	0.387289	0.391519	0.382873	0.374155	0.365644	0.354853	0.341177	0.334041	0.327396	0.320686	0.31398	0.309052	0.30488	0.300344	0.293515	0.289443	0.289443	0.293114	0.302131	0.304804	0.302767	0.301708	0.301766	0.314354	0.328545	0.34182	0.355119	0.370789	0.385716	0.390511	0.386425	0.3798	0.382249	0.38666	0.387522
70	0.402742	0.40343	0.402664	0.40048	0.396926	0.394843	0.395479	0.395315	0.392865	0.390802	0.391582	0.3882	0.38458	0.38744	0.393135	0.392346	0.383714	0.375012	0.366518	0.356069	0.342642	0.336135	0.329501	0.322804	0.316109	0.309505	0.305693	0.30083	0.294077	0.289443	0.289443	0.294584	0.303617	0.310409	0.317339	0.323429	0.329184	0.334925	0.341038	0.349031	0.36172	0.376725	0.386544	0.392956	0.395047	0.399307	0.39963	0.390991	0.388936
71	0.405248	0.406455	0.409477	0.406659	0.398959	0.396388	0.396454	0.399047	0.399247	0.39324	0.394909	0.402716	0.410557	0.410177	0.400959	0.393491	0.392703	0.385301	0.370018	0.357367	0.349346	0.341621	0.334244	0.327306	0.320974	0.315583	0.31179	0.310509	0.311963	0.3153	0.3153	0.312126	0.307944	0.312023	0.31906	0.325203	0.330974	0.336703	0.342753	0.350433	0.362689	0.377547	0.391649	0.401005	0.416271	0.408309	0.403274	0.395264	0.38994
72	0.405248	0.407457	0.410179	0.407274	0.399793	0.396984	0.398023	0.400022	0.401334	0.395329	0.397025	0.403875	0.411237	0.410977	0.40177	0.3989	0.394753	0.385594	0.371259	0.358259	0.350258	0.342556	0.335207	0.328305	0.322026	0.316722	0.313082	0.312017	0.313663	0.3153	0.3153	0.314428	0.318803	0.328464	0.340559	0.346625	0.352635	0.35855	0.364338	0.369972	0.375428	0.380686	0.392329	0.403004	0.417342	0.411971	0.403398	0.397708	0.390691
73	0.412305	0.416467	0.422829	0.426552	0.420877	0.410779	0.401756	0.402388	0.405533	0.412174	0.419051	0.425983	0.419652	0.415093	0.407472	0.400002	0.39829	0.386571	0.378688	0.371978	0.365461	0.359123	0.352951	0.346934	0.341072	0.335371	0.329857	0.322914	0.318224	0.317096	0.317096	0.316356	0.320843	0.330558	0.340743	0.354169	0.368211	0.382648	0.397365	0.410696	0.404742	0.398313	0.393048	0.407992	0.419009	0.414441	0.405902	0.406939	0.400733
74	0.412305	0.418036	0.424029	0.427085	0.422002	0.411917	0.402748	0.404951	0.407337	0.415224	0.423186	0.428945	0.420437	0.417109	0.409502	0.402043	0.400581	0.387654	0.380746	0.374035	0.367513	0.361166	0.354983	0.348953	0.343073	0.337352	0.331704	0.323947	0.31883	0.317096	0.317096	0.319236	0.325601	0.334467	0.342847	0.356269	0.370301	0.384722	0.399351	0.412335	0.412912	0.406578	0.400098	0.408676	0.421044	0.428849	0.418986	0.409389	0.410285
75	0.428937	0.428886	0.432728	0.431774	0.434573	0.425397	0.416297	0.407433	0.408854	0.416379	0.424286	0.429693	0.42284	0.418553	0.42619	0.416035	0.401884	0.403585	0.408588	0.413355	0.411341	0.397235	0.383248	0.369466	0.356032	0.343231	0.331833	0.324587	0.319661	0.317137	0.317137	0.320918	0.327084	0.334562	0.345705	0.358278	0.371626	0.385402	0.399475	0.413556	0.427345	0.441157	0.433314	0.425148	0.423225	0.433124	0.445022	0.433837	0.421878
76	0.428937	0.432944	0.435394	0.432702	0.43508	0.427649	0.418484	0.409563	0.411398	0.418627	0.426377	0.430658	0.424843	0.418975	0.426819	0.417343	0.404908	0.410314	0.415712	0.42081	0.412745	0.398615	0.384602	0.370795	0.357332	0.344496	0.332926	0.326513	0.321545	0.317137	0.317137	0.322641	0.328482	0.335789	0.346764	0.359212	0.372476	0.386189	0.400164	0.414137	0.427789	0.441917	0.439397	0.430219	0.423811	0.435051	0.446666	0.436243	0.424302
77	0.444414	0.440264	0.435893	0.439418	0.435749	0.445249	0.455977	0.459452	0.454359	0.446546	0.438583	0.431235	0.43315	0.440069	0.431374	0.433731	0.441025	0.448073	0.439718	0.425537	0.417872	0.422057	0.425916	0.429415	0.432535	0.435257	0.437567	0.439451	0.440892	0.441871	0.441871	0.440703	0.438919	0.436546	0.433601	0.430098	0.426049	0.42147	0.416382	0.414473	0.428344	0.442451	0.441474	0.432323	0.424434	0.439367	0.450784	0.460317	0.459492
78	0.444414	0.440592	0.440123	0.440841	0.436921	0.445888	0.4565	0.460419	0.45631	0.448394	0.438974	0.432633	0.438765	0.445612	0.432724	0.435046	0.443101	0.451059	0.441176	0.426967	0.425539	0.429754	0.433407	0.436446	0.438848	0.440617	0.441771	0.442342	0.442364	0.441871	0.441871	0.442385	0.442201	0.441266	0.439533	0.436971	0.433577	0.429386	0.424475	0.418987	0.429489	0.442777	0.45595	0.449475	0.439258	0.439937	0.451936	0.460456	0.459716
79	0.457339	0.452358	0.442105	0.442247	0.447963	0.456767	0.459537	0.462885	0.457336	0.44857	0.439696	0.432942	0.440925	0.446653	0.446959	0.453607	0.460053	0.453901	0.454911	0.461481	0.467822	0.473943	0.479847	0.485516	0.487734	0.489284	0.490632	0.491716	0.49247	0.492829	0.492829	0.492421	0.491522	0.490204	0.488536	0.486398	0.479614	0.472459	0.465008	0.457325	0.449467	0.44466	0.456504	0.467873	0.466778	0.457621	0.454465	0.465634	0.465507
80	0.457339	0.453391	0.443125	0.44375	0.450016	0.458922	0.459994	0.463472	0.458212	0.449209	0.440611	0.434981	0.443417	0.448049	0.453395	0.460291	0.466709	0.455374	0.458993	0.466645	0.474015	0.481015	0.48425	0.48604	0.488705	0.490214	0.49144	0.492173	0.4926	0.492829	0.492829	0.492446	0.491623	0.490377	0.488767	0.486604	0.484486	0.481689	0.473966	0.465797	0.45728	0.448553	0.457637	0.468093	0.467038	0.460225	0.454943	0.467329	0.473076
81	0.462763	0.457066	0.452466	0.446151	0.451718	0.459952	0.468177	0.464195	0.461454	0.462324	0.463286	0.463998	0.46025	0.449663	0.458269	0.467017	0.467908	0.466361	0.47239	0.478199	0.480538	0.482406	0.485108	0.486981	0.490101	0.490907	0.491605	0.492318	0.492794	0.492885	0.492885	0.492847	0.49256	0.492033	0.491314	0.486875	0.484784	0.482254	0.476813	0.468475	0.459712	0.450683	0.459258	0.470345	0.468229	0.465145	0.464105	0.469723	0.474443
82	0.462763	0.457588	0.455315	0.448681	0.45765	0.460673	0.469082	0.465403	0.463421	0.463719	0.464671	0.465832	0.46259	0.452309	0.461078	0.469872	0.469214	0.473305	0.476832	0.478673	0.481139	0.483145	0.487549	0.489208	0.490912	0.492312	0.492694	0.492919	0.49298	0.492885	0.492885	0.492936	0.492668	0.49215	0.491437	0.490444	0.488847	0.482569	0.479967	0.477673	0.475414	0.46988	0.460405	0.470757	0.471472	0.4654	0.464335	0.471322	0.47674
83	0.46409	0.463405	0.45787	0.458147	0.458666	0.461699	0.470332	0.474405	0.475066	0.475566	0.475978	0.474734	0.467129	0.468509	0.469879	0.471409	0.473298	0.475031	0.477158	0.479131	0.483758	0.487242	0.488249	0.491131	0.491786	0.495959	0.50055	0.50454	0.507753	0.509961	0.509961	0.507344	0.503391	0.498438	0.492717	0.490572	0.489466	0.484584	0.480287	0.477993	0.475727	0.473239	0.471287	0.473771	0.479578	0.478514	0.474338	0.471937	0.477003
84	0.46409	0.464959	0.459515	0.459108	0.459473	0.466388	0.471389	0.47482	0.476272	0.477295	0.478251	0.478318	0.468804	0.468625	0.470059	0.471649	0.473668	0.475262	0.479314	0.48495	0.486215	0.489033	0.490364	0.493508	0.49877	0.503224	0.506771	0.509328	0.510637	0.509961	0.509961	0.510418	0.508567	0.505306	0.500835	0.49529	0.489597	0.488415	0.487326	0.48623	0.479822	0.47354	0.471542	0.475327	0.479984	0.479866	0.479406	0.479318	0.481891
85	0.470816	0.471926	0.47316	0.473492	0.473747	0.47399	0.472352	0.47623	0.483747	0.494425	0.492115	0.479592	0.478272	0.47876	0.479284	0.478385	0.47587	0.483283	0.484192	0.485207	0.488573	0.489507	0.493971	0.4985	0.502534	0.505974	0.508721	0.510683	0.511796	0.512236	0.512236	0.511689	0.510017	0.507109	0.503021	0.497831	0.49164	0.488547	0.487458	0.486361	0.485158	0.484142	0.483225	0.477667	0.482973	0.480114	0.479671	0.479781	0.482591
86	0.470816	0.473944	0.475232	0.475518	0.476227	0.477288	0.473975	0.47664	0.48461	0.495766	0.493365	0.480423	0.480272	0.481272	0.482298	0.48286	0.478683	0.484368	0.486557	0.487585	0.490238	0.495082	0.499465	0.503337	0.506629	0.509249	0.511082	0.51203	0.512232	0.512236	0.512236	0.512303	0.512023	0.510727	0.508589	0.505954	0.503078	0.500076	0.496692	0.489429	0.485286	0.484264	0.483291	0.482359	0.485616	0.498534	0.504243	0.490057	0.484661
87	0.473079	0.475063	0.484112	0.493238	0.48713	0.479681	0.475153	0.479026	0.489101	0.4984	0.504695	0.513039	0.520308	0.510622	0.496935	0.483875	0.48274	0.485513	0.492694	0.500692	0.508285	0.515398	0.52197	0.527952	0.533301	0.537992	0.542012	0.54224	0.54188	0.541773	0.541773	0.541914	0.542464	0.539529	0.533122	0.525615	0.517393	0.508686	0.499914	0.494639	0.49131	0.487801	0.48362	0.482772	0.486165	0.498983	0.505606	0.491911	0.485924
88	0.473079	0.475612	0.485146	0.494707	0.489562	0.482383	0.482112	0.480919	0.490311	0.499898	0.506572	0.515745	0.522834	0.512179	0.498534	0.485938	0.484453	0.487207	0.495499	0.503484	0.511102	0.518311	0.525088	0.53143	0.53735	0.542832	0.542768	0.542557	0.541984	0.541773	0.541773	0.542055	0.542731	0.543371	0.544223	0.540693	0.536679	0.531903	0.52617	0.519388	0.511553	0.502733	0.49306	0.483237	0.489162	0.503112	0.510355	0.497522	0.487712
89	0.478129	0.481818	0.490676	0.495934	0.501409	0.491554	0.482894	0.482415	0.491992	0.502179	0.511383	0.522204	0.524953	0.527298	0.533032	0.537909	0.541906	0.545071	0.547506	0.548202	0.547281	0.546411	0.54559	0.544816	0.544085	0.543421	0.543508	0.545394	0.548197	0.550496	0.550496	0.54785	0.544386	0.543732	0.544589	0.545915	0.542236	0.536685	0.530157	0.52268	0.514371	0.505475	0.496529	0.48876	0.490947	0.504647	0.510902	0.498021	0.48836
90	0.478129	0.485037	0.494338	0.497713	0.502099	0.492249	0.484644	0.49296	0.502562	0.50719	0.512318	0.523954	0.526246	0.531445	0.537985	0.543778	0.548763	0.550177	0.549176	0.549363	0.550788	0.551827	0.550093	0.548201	0.546406	0.544815	0.547862	0.551624	0.552121	0.550496	0.550496	0.552274	0.551364	0.54783	0.54498	0.546338	0.547371	0.548838	0.550258	0.551593	0.552807	0.55378	0.553553	0.548186	0.537849	0.52509	0.51352	0.525477	0.526014
91	0.480326	0.485492	0.495903	0.50124	0.505022	0.515082	0.524653	0.530572	0.522162	0.510146	0.513663	0.525251	0.533704	0.544118	0.551173	0.551989	0.55117	0.552914	0.556197	0.555329	0.553753	0.552107	0.55298	0.553976	0.555009	0.554962	0.555075	0.555378	0.555883	0.556529	0.556529	0.55581	0.555429	0.553871	0.550699	0.54689	0.5478	0.549224	0.550592	0.551885	0.553092	0.554113	0.553985	0.548434	0.538168	0.525561	0.514159	0.525947	0.526533
92	0.480326	0.485684	0.496517	0.50473	0.506011	0.516036	0.525521	0.531467	0.523536	0.515458	0.52354	0.532177	0.53629	0.546515	0.551775	0.554534	0.556189	0.556863	0.556683	0.556789	0.556392	0.555957	0.555552	0.555227	0.555069	0.556084	0.555754	0.555694	0.555945	0.556529	0.556529	0.555867	0.555487	0.555345	0.555517	0.555931	0.556566	0.557394	0.558345	0.559267	0.559862	0.55957	0.557982	0.553671	0.539319	0.525741	0.523395	0.534012	0.538605
93	0.509292	0.508737	0.503708	0.507749	0.509342	0.517943	0.526311	0.533902	0.540229	0.545941	0.546788	0.537519	0.537239	0.548794	0.558096	0.559653	0.558941	0.557983	0.557101	0.558747	0.560488	0.56003	0.558638	0.55753	0.556686	0.556329	0.557837	0.558063	0.557516	0.556622	0.556622	0.557667	0.556424	0.555433	0.555655	0.55613	0.55684	0.557749	0.558779	0.559761	0.560385	0.560098	0.558546	0.555299	0.540961	0.526734	0.52481	0.535092	0.538966
94	0.509292	0.511129	0.506326	0.508105	0.513421	0.521237	0.527153	0.534729	0.541723	0.548121	0.549845	0.539156	0.540553	0.549392	0.560022	0.567179	0.570246	0.568057	0.565828	0.563679	0.561721	0.561525	0.561913	0.561712	0.560997	0.559883	0.558634	0.558641	0.557573	0.556622	0.556622	0.557779	0.559251	0.560738	0.562392	0.56389	0.564944	0.565495	0.565588	0.565288	0.564642	0.563625	0.561864	0.558007	0.558646	0.555335	0.54723	0.540359	0.549357
95	0.518593	0.511416	0.50997	0.512697	0.516292	0.522463	0.531381	0.539623	0.546198	0.552527	0.5533	0.556583	0.556719	0.556322	0.56087	0.572267	0.575956	0.575072	0.57367	0.572049	0.570289	0.568457	0.566609	0.564795	0.563058	0.561433	0.559953	0.559036	0.560393	0.56426	0.56426	0.559683	0.559396	0.561304	0.563805	0.566699	0.569891	0.573233	0.576491	0.579255	0.580874	0.580234	0.569175	0.558303	0.558913	0.555793	0.547727	0.541583	0.552031
96	0.518593	0.514079	0.514948	0.513579	0.522825	0.530894	0.536677	0.540119	0.547179	0.555006	0.558359	0.557768	0.558964	0.559868	0.56175	0.572519	0.57686	0.58342	0.584355	0.583623	0.580251	0.576566	0.5729	0.569413	0.566212	0.563378	0.560974	0.559735	0.561933	0.56426	0.56426	0.561541	0.559936	0.561485	0.564016	0.566937	0.570149	0.573507	0.576783	0.579597	0.58132	0.580678	0.571396	0.562682	0.560193	0.557949	0.555467	0.552638	0.553783
97	0.521804	0.525739	0.52249	0.513921	0.523709	0.53694	0.550359	0.543635	0.548474	0.556192	0.560077	0.565315	0.572037	0.57527	0.574025	0.573216	0.582083	0.584011	0.585872	0.584979	0.585182	0.585132	0.584878	0.582128	0.578955	0.575847	0.572829	0.569905	0.567085	0.564609	0.564609	0.567587	0.570797	0.573874	0.576766	0.579504	0.582137	0.584681	0.587089	0.588414	0.589184	0.582644	0.575719	0.569458	0.563495	0.560596	0.561609	0.562738	0.560444
98	0.521804	0.529088	0.52319	0.519734	0.52568	0.537638	0.55092	0.549037	0.552069	0.556937	0.563605	0.569475	0.573619	0.576023	0.576888	0.576872	0.583667	0.588085	0.588547	0.588572	0.588274	0.587539	0.585317	0.584511	0.582478	0.579691	0.576418	0.572724	0.568698	0.564609	0.564609	0.569396	0.574103	0.57854	0.582702	0.584774	0.585584	0.586465	0.587431	0.588877	0.589576	0.584845	0.5759	0.56962	0.563635	0.561173	0.562233	0.563376	0.561947
99	0.543548	0.533429	0.533483	0.540251	0.546808	0.552972	0.554522	0.564111	0.56875	0.568401	0.568394	0.575134	0.576426	0.577616	0.579773	0.581118	0.584212	0.593639	0.592543	0.590889	0.589351	0.587958	0.586469	0.58474	0.584079	0.583644	0.583255	0.58295	0.582759	0.582704	0.582704	0.582776	0.583037	0.583472	0.584061	0.585018	0.585882	0.58682	0.587828	0.589357	0.590647	0.588422	0.586278	0.585811	0.586286	0.587326	0.58445	0.575427	0.56421
100	0.543548	0.534187	0.537377	0.544667	0.551753	0.558467	0.556647	0.564207	0.5707	0.570826	0.569009	0.576512	0.582379	0.585829	0.58877	0.589219	0.590059	0.594278	0.596597	0.594491	0.591648	0.588608	0.586728	0.585648	0.584743	0.584008	0.583441	0.583038	0.582795	0.582704	0.582704	0.582823	0.583131	0.583615	0.584253	0.586582	0.59017	0.593462	0.596452	0.599074	0.597594	0.588599	0.58686	0.586676	0.587364	0.588565	0.585746	0.576268	0.56458
101	0.544222	0.553904	0.56419	0.574111	0.573572	0.567481	0.559123	0.564848	0.575905	0.573498	0.575934	0.577162	0.583325	0.587215	0.592836	0.597115	0.595889	0.596853	0.604242	0.612178	0.620622	0.625348	0.627723	0.629519	0.631137	0.63271	0.634291	0.635903	0.637554	0.639245	0.639245	0.637271	0.635358	0.633516	0.631751	0.630035	0.62819	0.625445	0.619526	0.609597	0.598943	0.595363	0.596823	0.598261	0.597952	0.592539	0.587962	0.579068	0.568366
102	0.544222	0.554563	0.564827	0.57469	0.577348	0.568927	0.564899	0.570145	0.576884	0.577418	0.580124	0.583282	0.585293	0.593356	0.597269	0.600346	0.599675	0.599736	0.606854	0.615223	0.621996	0.629757	0.637974	0.645709	0.647559	0.646111	0.644439	0.642707	0.640967	0.639245	0.639245	0.641264	0.643305	0.645303	0.647063	0.647612	0.642433	0.633521	0.623214	0.611611	0.602465	0.599812	0.599712	0.600766	0.60026	0.594081	0.58926	0.579873	0.570033
103	0.577823	0.576972	0.57597	0.57497	0.580104	0.573117	0.571901	0.571863	0.577911	0.580387	0.583505	0.58549	0.591179	0.595683	0.599407	0.601597	0.603738	0.602612	0.607412	0.61728	0.626812	0.635663	0.643473	0.647979	0.652897	0.659343	0.664959	0.669477	0.672354	0.67332	0.67332	0.672018	0.668715	0.663849	0.65777	0.650677	0.642944	0.633971	0.624178	0.61428	0.605129	0.600307	0.600372	0.601582	0.601215	0.597051	0.593259	0.58499	0.579844
104	0.577823	0.578486	0.578921	0.579024	0.581916	0.580545	0.580037	0.57957	0.578835	0.582517	0.584015	0.587737	0.592096	0.5963	0.600864	0.604403	0.610867	0.620268	0.628051	0.630753	0.634734	0.640843	0.647893	0.653686	0.659248	0.66468	0.668426	0.670809	0.672602	0.67332	0.67332	0.672292	0.669158	0.664329	0.658244	0.651121	0.643447	0.634434	0.624639	0.614739	0.605587	0.603985	0.605522	0.606003	0.602113	0.598293	0.593723	0.586667	0.581578
[truncated: 41 more columns]

## Sheet: Fig. S3c (DeepH-E3)
index of k-point index of band	1(M)	2	3	4	5	6	7	8	9	10	11	12	13	14	15	16	17(Gamma)	18(Gamma)	19	20	21	22	23	24	25	26	27	28	29	30	31	32	33	34	35	36	37(K)	38(K)	39	40	41	42	43	44	45	46	47(M)
1	-0.336681	-0.345832	-0.345833	-0.341238	-0.342659	-0.332697	-0.322799	-0.313311	-0.304295	-0.34707	-0.332232	-0.352482	-0.340225	-0.328544	-0.31763	-0.307794	-0.299621	-0.299621	-0.307547	-0.317079	-0.327692	-0.33911	-0.351168	-0.321428	-0.33364	-0.3472	-0.345081	-0.353005	-0.336174	-0.321692	-0.332752	-0.344374	-0.34845	-0.334094	-0.319695	-0.305893	-0.296491	-0.296491	-0.302342	-0.309799	-0.31715	-0.323991	-0.329828	-0.334062	-0.336885	-0.338458	-0.336681
2	-0.336627	-0.327649	-0.329185	-0.336405	-0.327217	-0.318413	-0.310024	-0.302077	-0.294603	-0.295791	-0.287841	-0.318346	-0.306311	-0.297423	-0.293163	-0.294211	-0.299619	-0.299619	-0.2943	-0.292927	-0.295887	-0.302201	-0.310876	-0.308848	-0.321123	-0.333158	-0.29098	-0.300628	-0.310801	-0.319353	-0.303097	-0.286968	-0.271462	-0.274591	-0.280745	-0.287212	-0.292137	-0.292137	-0.29474	-0.301649	-0.309153	-0.316673	-0.323908	-0.330432	-0.33474	-0.335445	-0.336627
3	-0.304521	-0.316516	-0.318332	-0.309699	-0.301174	-0.292839	-0.284698	-0.276735	-0.268915	-0.28765	-0.281291	-0.280488	-0.273818	-0.26817	-0.26443	-0.26282	-0.262388	-0.262388	-0.26306	-0.266841	-0.274431	-0.284756	-0.296528	-0.26567	-0.273333	-0.281864	-0.246345	-0.248651	-0.251532	-0.254996	-0.259041	-0.263657	-0.268702	-0.265867	-0.271469	-0.277422	-0.28147	-0.28147	-0.273441	-0.260248	-0.247731	-0.252473	-0.26538	-0.278612	-0.291192	-0.301117	-0.304521
4	-0.304518	-0.292713	-0.281247	-0.270204	-0.259673	-0.249756	-0.240576	-0.23229	-0.2251	-0.26117	-0.253393	-0.275626	-0.270789	-0.266931	-0.264182	-0.262597	-0.262104	-0.262104	-0.26231	-0.26143	-0.259353	-0.257958	-0.259919	-0.242738	-0.243407	-0.244603	-0.239799	-0.2412	-0.243423	-0.246438	-0.250184	-0.254567	-0.259305	-0.254591	-0.239546	-0.224552	-0.211633	-0.211633	-0.219128	-0.228911	-0.239987	-0.251578	-0.264293	-0.277286	-0.289562	-0.299602	-0.304518
5	-0.175667	-0.177823	-0.18068	-0.184194	-0.188313	-0.192985	-0.198158	-0.203783	-0.209805	-0.219245	-0.22267	-0.245451	-0.237727	-0.239251	-0.239375	-0.235234	-0.228899	-0.228899	-0.235074	-0.239542	-0.241628	-0.242296	-0.242507	-0.239626	-0.239297	-0.239206	-0.191413	-0.190585	-0.189955	-0.189663	-0.189864	-0.190726	-0.192424	-0.195128	-0.198987	-0.204099	-0.209102	-0.209102	-0.217264	-0.227155	-0.237576	-0.232757	-0.220589	-0.208717	-0.197309	-0.186316	-0.175667
6	-0.175628	-0.174188	-0.173479	-0.173478	-0.174135	-0.175365	-0.177056	-0.179068	-0.181256	-0.216146	-0.21495	-0.22908	-0.234222	-0.227632	-0.217866	-0.222354	-0.228898	-0.228898	-0.22254	-0.219202	-0.227577	-0.234975	-0.238891	-0.194306	-0.193206	-0.192318	-0.179748	-0.180183	-0.181352	-0.182728	-0.184309	-0.186257	-0.188783	-0.192108	-0.196437	-0.201928	-0.208353	-0.208353	-0.194355	-0.179517	-0.165048	-0.15102	-0.138388	-0.144826	-0.154926	-0.165207	-0.175628
7	-0.0863492	-0.0872324	-0.0898129	-0.0939083	-0.0992777	-0.105615	-0.112571	-0.119774	-0.127632	-0.183507	-0.185808	-0.212375	-0.211646	-0.213048	-0.216772	-0.207394	-0.1976	-0.1976	-0.20708	-0.214756	-0.210296	-0.204898	-0.199271	-0.192634	-0.186936	-0.181835	-0.165612	-0.159265	-0.151774	-0.14387	-0.1358	-0.127687	-0.119633	-0.111784	-0.104446	-0.0984272	-0.0957864	-0.0957864	-0.0988441	-0.105985	-0.114817	-0.124327	-0.133186	-0.123553	-0.110774	-0.0983381	-0.0863492
8	-0.0863191	-0.0871599	-0.0896237	-0.0935881	-0.0988342	-0.105108	-0.112152	-0.119723	-0.126797	-0.13568	-0.143724	-0.188223	-0.190628	-0.192385	-0.192873	-0.193027	-0.197599	-0.197599	-0.193084	-0.193214	-0.193918	-0.194257	-0.194122	-0.166983	-0.1686	-0.168899	-0.0847714	-0.0737852	-0.0634089	-0.0540147	-0.0475938	-0.0479998	-0.0515114	-0.0563761	-0.0618639	-0.0669176	-0.0692766	-0.0692766	-0.0664742	-0.0612174	-0.0608861	-0.0598729	-0.0581718	-0.0560836	-0.0638581	-0.0748118	-0.0863191
9	-0.0443242	-0.0432108	-0.0398706	-0.0343337	-0.0291073	-0.0391326	-0.0499288	-0.0613879	-0.073387	-0.133239	-0.138723	-0.151619	-0.159212	-0.166318	-0.172688	-0.177864	-0.180429	-0.180429	-0.177945	-0.173255	-0.168647	-0.16591	-0.165653	-0.119454	-0.107775	-0.0961612	-0.0727888	-0.0620361	-0.0518507	-0.0444186	-0.0413613	-0.0439111	-0.0483463	-0.0531721	-0.0571862	-0.0593405	-0.059603	-0.059603	-0.0607274	-0.05993	-0.0520702	-0.0439905	-0.0440293	-0.0529563	-0.0524477	-0.0487284	-0.0443242
10	-0.04432	-0.0432001	-0.0398535	-0.0343101	-0.0266459	-0.0259808	-0.0341685	-0.0426745	-0.0513306	-0.0857386	-0.0980996	-0.143273	-0.148096	-0.155523	-0.165725	-0.17591	-0.180335	-0.180335	-0.176172	-0.166021	-0.154449	-0.14274	-0.1311	-0.105079	-0.0946309	-0.0837357	-0.0507958	-0.0461519	-0.0427242	-0.0384281	-0.0386348	-0.0400095	-0.0473701	-0.0531122	-0.057134	-0.0592912	-0.0595452	-0.0595452	-0.057719	-0.0536676	-0.0474283	-0.0390392	-0.0331696	-0.027402	-0.0336338	-0.0392813	-0.04432
11	-0.00206549	-0.00562402	-0.0119803	-0.0199749	-0.0266193	-0.0168846	-0.00512801	0.00852127	0.0224425	-0.0599906	-0.0685356	-0.10973	-0.118943	-0.12331	-0.122679	-0.118975	-0.113588	-0.113588	-0.118846	-0.122561	-0.123661	-0.120933	-0.114298	-0.0707043	-0.063387	-0.0566396	-0.0120586	-0.0196346	-0.0266187	-0.0329842	-0.031374	-0.0397751	-0.047295	-0.0521424	-0.0552851	-0.0577557	-0.0595172	-0.0595172	-0.0576606	-0.0535942	-0.0473328	-0.0389096	-0.0284766	-0.0247075	-0.0160031	-0.00806604	-0.00206549
12	-0.00193831	-0.00218592	-0.00574212	-0.0114104	-0.0183054	-0.0168489	-0.00508565	0.00856989	0.0239485	0.0256103	0.0297748	-0.0768799	-0.084969	-0.0927629	-0.10021	-0.107213	-0.113586	-0.113586	-0.107397	-0.100605	-0.0933998	-0.0859168	-0.0782931	0.0139513	0.00476501	-0.003916	0.0208876	0.00603987	-0.00753935	-0.0197385	-0.0304023	-0.0344579	-0.0278789	-0.0220198	-0.0173721	-0.0142373	-0.0130606	-0.0130606	-0.0145631	-0.0189818	-0.0255306	-0.0330478	-0.0283704	-0.0159381	-0.00175465	0.00135378	-0.00193831
13	0.0250418	0.0255791	0.0238204	0.0213354	0.0196697	0.0189196	0.0191194	0.0202919	0.0240052	0.0300971	0.0344839	0.03494	0.0410916	0.0481946	0.0532068	0.0531223	0.0530144	0.0530144	0.05309	0.0531188	0.0440389	0.033661	0.0236018	0.0511826	0.050361	0.0368945	0.0209829	0.00612877	-0.00745686	-0.0196582	-0.0290702	-0.0209607	-0.0127264	-0.00548275	0.000371535	0.00422021	0.00543209	0.00543209	0.00480833	0.00288868	-0.00543732	-0.0132796	-0.020609	-0.0157956	-0.0012766	0.0150212	0.0250418
14	0.0252467	0.0268465	0.0269074	0.0245842	0.0230994	0.0225457	0.0229518	0.0243376	0.0267201	0.0410078	0.0511562	0.0398667	0.0462212	0.0530449	0.0534852	0.053188	0.0531394	0.0531394	0.0532119	0.0535582	0.0529144	0.0525011	0.0519084	0.0561727	0.0539375	0.0369956	0.0484524	0.0421265	0.0337163	0.0267604	0.0213094	0.0173902	0.0150161	0.0141893	0.0149021	0.017137	0.0208641	0.0208641	0.0116886	0.00411537	0.00378722	0.00365482	0.00358994	0.0035038	0.00342684	0.0152972	0.0252467
15	0.0321059	0.0282387	0.0297682	0.0337306	0.0373016	0.0406038	0.0435507	0.0460887	0.0481958	0.0410686	0.0541612	0.0520817	0.0527058	0.0535155	0.0561802	0.064606	0.0676781	0.0676781	0.0644682	0.0545424	0.054213	0.054982	0.0556845	0.0718638	0.0540498	0.0494735	0.0519711	0.0422236	0.0338067	0.0268506	0.0214002	0.017482	0.0151092	0.0142838	0.014998	0.0172336	0.0208664	0.0208664	0.0216678	0.0227801	0.0234618	0.0235317	0.0231018	0.0224556	0.0220502	0.0226754	0.0321059
16	0.0321379	0.0305214	0.0302915	0.0339334	0.0382205	0.0422782	0.0458795	0.0489175	0.0513306	0.0498759	0.0595139	0.0546107	0.0545056	0.0540437	0.061446	0.0674486	0.0678278	0.0678278	0.0678072	0.0678349	0.0679445	0.0691103	0.0717184	0.0719731	0.0563959	0.0563702	0.0520358	0.0472518	0.0455214	0.0425816	0.0381492	0.0342412	0.0309078	0.028147	0.0250269	0.0220211	0.0209438	0.0209438	0.0231208	0.0234002	0.0243155	0.0258678	0.0280535	0.0308575	0.0342608	0.0307855	0.0321379
17	0.0346218	0.0372593	0.0432288	0.0499823	0.0574797	0.0656845	0.0745576	0.0840539	0.0941103	0.0530857	0.0595869	0.078994	0.079447	0.0744788	0.0711446	0.0693845	0.0737096	0.0737096	0.0694799	0.0709583	0.0697154	0.0701685	0.0724106	0.075345	0.0731979	0.0629521	0.056249	0.0532449	0.0477273	0.043328	0.0403751	0.0369356	0.0330824	0.0290115	0.0260396	0.0241842	0.0210053	0.0210053	0.0249936	0.0289333	0.0352402	0.0439245	0.0547667	0.0469766	0.038473	0.0382764	0.0346218
18	0.0346466	0.0396584	0.0454862	0.0520956	0.0594541	0.0675265	0.0762759	0.0856599	0.0956192	0.0991287	0.0951885	0.079077	0.0807239	0.075353	0.0718633	0.0725134	0.0737102	0.0737102	0.0745858	0.0718664	0.0752203	0.0789043	0.0842198	0.0758497	0.0740052	0.0630232	0.059615	0.0567145	0.0575274	0.0592689	0.0560866	0.0462786	0.0380714	0.0315872	0.0269238	0.0242277	0.0234714	0.0234714	0.0250292	0.0289451	0.0352566	0.0439467	0.05491	0.0598631	0.0536643	0.0479882	0.0346466
19	0.0428509	0.0439878	0.0473809	0.052989	0.0607444	0.070558	0.0823186	0.0958891	0.0980863	0.0993004	0.0968392	0.0863682	0.0945123	0.0896632	0.0837301	0.0797679	0.0801491	0.0801491	0.0753429	0.0736835	0.0754057	0.0808056	0.0875906	0.0810938	0.0740943	0.0661954	0.100585	0.093893	0.0800245	0.0673839	0.056117	0.0463048	0.0380928	0.0316041	0.0269523	0.024467	0.0235168	0.0235168	0.0264201	0.0335209	0.0421555	0.0522366	0.0555959	0.0682083	0.0731672	0.0529414	0.0428509
20	0.0428535	0.0439893	0.0473816	0.0529892	0.060745	0.070559	0.0823192	0.0958899	0.0982998	0.104561	0.101248	0.0880337	0.0946899	0.0897154	0.083998	0.080679	0.0801864	0.0801864	0.0840552	0.0926992	0.102584	0.0976746	0.089369	0.0909202	0.085722	0.0917673	0.100844	0.0939334	0.0800615	0.0674177	0.0618787	0.0650748	0.0594222	0.0493259	0.0395286	0.0300579	0.0235488	0.0235488	0.0265363	0.0336311	0.0422669	0.0523531	0.0636568	0.0682432	0.0732256	0.0529916	0.0428535
21	0.118545	0.113848	0.109477	0.105693	0.102591	0.100234	0.0986699	0.0979409	0.111073	0.105571	0.101464	0.104186	0.106005	0.110916	0.0991287	0.0883375	0.0837373	0.0837373	0.0868561	0.0948734	0.104336	0.106812	0.0904031	0.0920486	0.0860267	0.0920515	0.10886	0.110749	0.102299	0.0912686	0.080426	0.0698085	0.0685638	0.0719216	0.0747683	0.0767213	0.0774378	0.0774378	0.0765552	0.0738133	0.0692136	0.0629536	0.0637618	0.0758094	0.0836234	0.100948	0.118545
22	0.118595	0.114054	0.109693	0.105916	0.10282	0.100465	0.0988999	0.098166	0.111078	0.106802	0.115313	0.104366	0.10603	0.113336	0.104846	0.0934203	0.0837479	0.0837479	0.0932674	0.104692	0.106557	0.107286	0.0907542	0.0922953	0.100146	0.110625	0.108902	0.111002	0.117863	0.112635	0.107457	0.103645	0.101306	0.100466	0.101126	0.103266	0.10685	0.10685	0.097988	0.0894842	0.0813975	0.0737505	0.0665656	0.0759186	0.0836605	0.100994	0.118595
23	0.11879	0.123217	0.122783	0.12279	0.123667	0.125398	0.127978	0.1314	0.118989	0.107701	0.116854	0.11132	0.10832	0.113498	0.119479	0.126698	0.13484	0.13484	0.125289	0.115779	0.116573	0.120102	0.105946	0.0969992	0.107435	0.119339	0.122618	0.113477	0.117981	0.112667	0.107481	0.10367	0.101341	0.100512	0.101178	0.103322	0.106864	0.106864	0.112176	0.119001	0.127228	0.136147	0.121071	0.0984173	0.0927568	0.10711	0.11879
24	0.118797	0.123397	0.122851	0.122861	0.12374	0.125473	0.128055	0.131477	0.11998	0.127132	0.123746	0.111467	0.108532	0.116826	0.119634	0.12684	0.134842	0.134842	0.131258	0.129768	0.129128	0.120688	0.106034	0.144416	0.141244	0.124776	0.12475	0.128958	0.125335	0.136678	0.150414	0.153524	0.143696	0.134086	0.124729	0.115653	0.106943	0.106943	0.112231	0.119052	0.127269	0.136158	0.121144	0.0984685	0.0928409	0.107217	0.118797
25	0.125666	0.123733	0.127569	0.131842	0.136507	0.141722	0.14752	0.133311	0.135684	0.127182	0.123985	0.124681	0.122313	0.124027	0.138719	0.136534	0.135049	0.135049	0.131326	0.129814	0.129132	0.120768	0.130608	0.146477	0.141305	0.124824	0.132552	0.128968	0.125541	0.136966	0.150761	0.165082	0.180351	0.195827	0.210743	0.22269	0.227003	0.227003	0.217008	0.195301	0.170854	0.146809	0.148576	0.160648	0.160288	0.141612	0.125666
26	0.125672	0.123841	0.127721	0.131967	0.136617	0.141823	0.147611	0.133853	0.135765	0.140603	0.146755	0.127005	0.12784	0.124101	0.138795	0.136553	0.135113	0.135113	0.140904	0.145615	0.132312	0.121766	0.132496	0.150843	0.14705	0.136028	0.138324	0.135911	0.150162	0.16507	0.163512	0.165517	0.180917	0.1966	0.211872	0.224326	0.229532	0.229532	0.217804	0.195541	0.170969	0.146874	0.148627	0.160689	0.160417	0.141642	0.125672
27	0.125796	0.129135	0.134356	0.140922	0.148353	0.156414	0.148884	0.15392	0.156907	0.140783	0.146827	0.143225	0.143714	0.15268	0.152758	0.144018	0.135121	0.135121	0.140967	0.145715	0.132432	0.129159	0.141259	0.150882	0.158361	0.149153	0.138342	0.146821	0.161846	0.17354	0.180267	0.19535	0.208804	0.213734	0.218879	0.2252	0.230437	0.230437	0.232402	0.232208	0.230398	0.221773	0.200448	0.179923	0.164228	0.141975	0.125796
28	0.125805	0.129265	0.134509	0.141072	0.148488	0.156531	0.149091	0.154007	0.157127	0.14084	0.147087	0.147714	0.144878	0.153109	0.15289	0.144195	0.135125	0.135125	0.144843	0.154571	0.144255	0.139058	0.143508	0.152608	0.15838	0.149175	0.180105	0.185328	0.182963	0.177335	0.192941	0.204288	0.209964	0.223422	0.235315	0.244982	0.249814	0.249814	0.248555	0.251356	0.243799	0.221914	0.200588	0.180059	0.164229	0.14198	0.125805
29	0.204038	0.202824	0.202345	0.19903	0.182039	0.16519	0.165039	0.173923	0.160876	0.140903	0.147107	0.153544	0.161129	0.154376	0.153739	0.174402	0.197085	0.197085	0.177323	0.160396	0.144308	0.139103	0.143554	0.159139	0.160426	0.171693	0.184147	0.195706	0.19269	0.19602	0.200003	0.208286	0.222938	0.236407	0.248125	0.257155	0.25984	0.25984	0.258603	0.255766	0.243949	0.22888	0.21287	0.188033	0.174063	0.18855	0.204038
30	0.204053	0.202849	0.20237	0.199842	0.182728	0.165619	0.165125	0.173976	0.160948	0.167548	0.155136	0.153628	0.161218	0.154445	0.153829	0.174494	0.197092	0.197092	0.17744	0.160513	0.163766	0.170944	0.168298	0.160779	0.163802	0.171867	0.184197	0.197746	0.212376	0.222202	0.228082	0.234441	0.241247	0.248436	0.255827	0.262034	0.264161	0.264161	0.261988	0.260682	0.252201	0.238191	0.212888	0.18804	0.174092	0.188585	0.204053
31	0.204094	0.206029	0.208693	0.202636	0.203691	0.205529	0.195557	0.175589	0.18072	0.168203	0.160444	0.16594	0.165576	0.169513	0.172991	0.18454	0.197207	0.197207	0.179126	0.160665	0.165465	0.178884	0.177957	0.161196	0.163915	0.171981	0.199775	0.197791	0.212416	0.227846	0.243938	0.254202	0.262025	0.267085	0.26833	0.267972	0.271309	0.271309	0.27303	0.266389	0.256812	0.238263	0.228349	0.228868	0.230311	0.220476	0.204094
32	0.204115	0.206055	0.20872	0.202655	0.203713	0.205551	0.195751	0.175786	0.182046	0.170205	0.176531	0.165949	0.165629	0.169595	0.173601	0.18511	0.197214	0.197214	0.179226	0.160709	0.165505	0.178924	0.178016	0.175653	0.16523	0.182733	0.201693	0.211946	0.216822	0.227879	0.243965	0.255094	0.264857	0.275565	0.2812	0.276792	0.273718	0.273718	0.278918	0.266539	0.260349	0.249918	0.246639	0.24369	0.23772	0.220519	0.204115
33	0.235002	0.228955	0.215323	0.212046	0.216053	0.216571	0.208174	0.201046	0.188443	0.174705	0.176613	0.181458	0.183036	0.172211	0.178607	0.188298	0.197487	0.197487	0.194864	0.192416	0.188735	0.183415	0.184265	0.175687	0.168063	0.183801	0.204101	0.213938	0.224046	0.234555	0.244821	0.255189	0.264959	0.275674	0.287117	0.28745	0.276208	0.276208	0.28373	0.275474	0.264277	0.261903	0.264853	0.255673	0.237771	0.23246	0.235002
34	0.235101	0.229318	0.216043	0.212075	0.216083	0.216745	0.208195	0.206625	0.192743	0.194704	0.198785	0.181538	0.183097	0.172408	0.178695	0.188389	0.19749	0.19749	0.197741	0.196189	0.194803	0.19416	0.190178	0.189039	0.193166	0.197758	0.207535	0.221872	0.232028	0.238648	0.246357	0.260484	0.276313	0.283999	0.287224	0.288622	0.280438	0.280438	0.285594	0.282965	0.264654	0.265376	0.272336	0.25572	0.240783	0.237879	0.235101
35	0.278333	0.276363	0.270864	0.257964	0.238016	0.22069	0.216488	0.211591	0.21579	0.1952	0.198869	0.184913	0.187336	0.20227	0.209114	0.207366	0.199252	0.199252	0.200013	0.203156	0.206701	0.197374	0.190217	0.196552	0.199615	0.203275	0.210503	0.223557	0.232108	0.238735	0.24645	0.260499	0.276854	0.285384	0.291682	0.299164	0.307331	0.307331	0.289186	0.286525	0.28012	0.280801	0.274201	0.2683	0.272054	0.275601	0.278333
36	0.278433	0.282211	0.275978	0.258837	0.238146	0.220728	0.222117	0.211612	0.215812	0.218637	0.204161	0.185	0.187361	0.202361	0.209219	0.20747	0.199253	0.199253	0.201555	0.204124	0.207209	0.197392	0.19468	0.214842	0.216929	0.217952	0.222231	0.226635	0.2424	0.255029	0.261972	0.269142	0.27721	0.291814	0.29925	0.299271	0.307351	0.307351	0.289341	0.293736	0.303162	0.293132	0.274348	0.278763	0.280489	0.280044	0.278433
37	0.304032	0.297581	0.281766	0.263418	0.2477	0.232233	0.225986	0.231719	0.23779	0.218718	0.204713	0.196491	0.19363	0.208292	0.226531	0.212293	0.199495	0.199495	0.215243	0.217971	0.211468	0.205767	0.196365	0.21493	0.217	0.219013	0.222314	0.226764	0.244227	0.258184	0.266047	0.2743	0.282929	0.292363	0.299908	0.299503	0.307385	0.307385	0.314917	0.309133	0.309688	0.293202	0.28161	0.283555	0.289866	0.297376	0.304032
38	0.304063	0.300063	0.287243	0.270493	0.254208	0.238127	0.226041	0.231737	0.237802	0.220826	0.212263	0.196631	0.193716	0.208353	0.226785	0.212663	0.19951	0.19951	0.215374	0.220269	0.215009	0.205809	0.196447	0.215963	0.222739	0.219088	0.235779	0.241906	0.248333	0.262225	0.277246	0.285335	0.28835	0.292824	0.301202	0.310766	0.315976	0.315976	0.315738	0.310107	0.312155	0.308514	0.308531	0.309098	0.309561	0.308348	0.304063
39	0.324401	0.310481	0.310198	0.320001	0.316632	0.299522	0.280919	0.26244	0.240522	0.220861	0.212575	0.215686	0.225664	0.232378	0.227281	0.220088	0.199671	0.199671	0.218971	0.22035	0.215066	0.209259	0.211074	0.21629	0.224431	0.230008	0.237128	0.243708	0.250732	0.265365	0.285763	0.299191	0.305445	0.310775	0.314813	0.315527	0.319068	0.319068	0.319242	0.314139	0.31223	0.312473	0.316576	0.317481	0.318791	0.321161	0.324401
40	0.324428	0.328566	0.329072	0.33053	0.317613	0.299646	0.281116	0.262567	0.240617	0.227936	0.226455	0.215763	0.225832	0.232564	0.227953	0.220441	0.199679	0.199679	0.219039	0.233444	0.22026	0.21068	0.214811	0.216331	0.225281	0.230998	0.242623	0.252685	0.262835	0.273264	0.286761	0.302719	0.311104	0.315682	0.318379	0.31983	0.320643	0.320643	0.322459	0.322262	0.315848	0.319229	0.324435	0.332178	0.33344	0.328362	0.324428
41	0.336916	0.337946	0.348814	0.339646	0.324669	0.310411	0.28859	0.264279	0.24524	0.227996	0.226481	0.232748	0.239159	0.237608	0.228842	0.229492	0.237584	0.237584	0.227281	0.233556	0.220336	0.21091	0.215222	0.219401	0.22956	0.232995	0.276581	0.280686	0.285411	0.290796	0.296959	0.306688	0.317954	0.321673	0.320215	0.323454	0.320651	0.320651	0.323771	0.324115	0.319717	0.32857	0.337646	0.34051	0.338732	0.337971	0.336916
42	0.336946	0.348632	0.354947	0.344892	0.331531	0.313677	0.288702	0.264337	0.245364	0.244782	0.251518	0.232779	0.239205	0.238875	0.22891	0.229521	0.237636	0.237636	0.235087	0.234588	0.222052	0.217418	0.216188	0.220049	0.236102	0.258782	0.282798	0.295339	0.300588	0.306605	0.313454	0.32109	0.329392	0.324767	0.326263	0.330987	0.320663	0.320663	0.328192	0.327268	0.323127	0.33395	0.345865	0.348238	0.34447	0.339359	0.336946
43	0.358722	0.36141	0.357587	0.3471	0.338106	0.314037	0.297253	0.285083	0.274091	0.24482	0.251543	0.248527	0.242499	0.239488	0.235067	0.240457	0.237644	0.237644	0.235093	0.2346	0.222083	0.217477	0.216246	0.239197	0.236197	0.258897	0.282949	0.295379	0.300625	0.30665	0.313503	0.32114	0.329395	0.337529	0.328429	0.331342	0.326933	0.326933	0.329815	0.330616	0.332472	0.340744	0.348065	0.350119	0.353746	0.355931	0.358722
44	0.358723	0.362724	0.360811	0.349899	0.339301	0.316954	0.302812	0.289923	0.278243	0.264318	0.255793	0.250867	0.244305	0.239639	0.235087	0.240555	0.237679	0.237679	0.244455	0.243385	0.250956	0.257669	0.24909	0.26809	0.270312	0.27316	0.29118	0.302377	0.307851	0.313525	0.319364	0.325336	0.33053	0.338136	0.330782	0.333546	0.329353	0.329353	0.32994	0.330702	0.335189	0.345985	0.349246	0.356946	0.356161	0.358833	0.358723
45	0.376559	0.369367	0.362497	0.35871	0.344722	0.353675	0.342618	0.330593	0.316697	0.267823	0.258695	0.257582	0.25562	0.247838	0.25237	0.24745	0.2377	0.2377	0.244467	0.243436	0.251009	0.260398	0.266522	0.276852	0.282667	0.287019	0.291185	0.308226	0.323655	0.329142	0.335015	0.333396	0.331418	0.338209	0.33815	0.336511	0.333817	0.333817	0.331353	0.338852	0.345372	0.351456	0.354281	0.358902	0.36464	0.371979	0.376559
46	0.376571	0.375306	0.363745	0.362334	0.354545	0.353879	0.342831	0.330813	0.316759	0.300516	0.284987	0.257599	0.255675	0.24789	0.252481	0.24748	0.237735	0.237735	0.248151	0.250776	0.261666	0.26045	0.269164	0.276905	0.282703	0.287038	0.297139	0.308402	0.333315	0.343167	0.336409	0.34071	0.344957	0.340508	0.341777	0.33815	0.338524	0.338524	0.334272	0.342276	0.348366	0.35215	0.359822	0.361816	0.373469	0.375542	0.376571
47	0.378783	0.375505	0.372576	0.365353	0.363798	0.354412	0.350825	0.333705	0.317848	0.300605	0.28508	0.270482	0.258134	0.251097	0.256117	0.254178	0.26608	0.26608	0.256205	0.250871	0.265534	0.265747	0.269223	0.283189	0.287511	0.292172	0.314323	0.318735	0.333989	0.343963	0.346967	0.342027	0.348597	0.342443	0.343715	0.338324	0.339827	0.339827	0.338643	0.343419	0.353423	0.364676	0.368143	0.371136	0.374777	0.376838	0.378783
48	0.378792	0.376075	0.373295	0.372087	0.363982	0.36326	0.351137	0.333831	0.318049	0.303932	0.28953	0.270581	0.258243	0.251156	0.256149	0.254248	0.266098	0.266098	0.256255	0.257392	0.269497	0.275686	0.279237	0.297347	0.303539	0.310472	0.323506	0.331223	0.337366	0.353257	0.350982	0.35403	0.349152	0.342772	0.346819	0.339981	0.341248	0.341248	0.346787	0.344945	0.359235	0.366956	0.37288	0.373359	0.376269	0.384659	0.378792
49	0.392905	0.385742	0.380865	0.372907	0.37235	0.364974	0.355295	0.346218	0.3379	0.304124	0.289669	0.275307	0.267387	0.265552	0.258554	0.261159	0.26615	0.26615	0.257585	0.257421	0.269584	0.288949	0.294198	0.297347	0.303554	0.312652	0.323552	0.335331	0.347703	0.35954	0.362232	0.358404	0.353916	0.346703	0.346907	0.347235	0.350391	0.350391	0.347012	0.345076	0.360707	0.369041	0.374473	0.374866	0.381348	0.387573	0.392905
50	0.392934	0.387047	0.381052	0.373091	0.374997	0.368815	0.363917	0.353756	0.338803	0.324767	0.311718	0.275386	0.26743	0.265567	0.258585	0.261315	0.266198	0.266198	0.257639	0.257589	0.27262	0.289305	0.294201	0.304373	0.307194	0.312683	0.325547	0.335386	0.347765	0.360375	0.370241	0.361004	0.355969	0.352003	0.347256	0.349874	0.351627	0.351627	0.347676	0.353019	0.360775	0.372441	0.375832	0.385531	0.388221	0.391876	0.392934
51	0.393074	0.387621	0.381136	0.384927	0.379639	0.369532	0.367076	0.354061	0.338995	0.324891	0.311806	0.299788	0.290002	0.283548	0.259282	0.263656	0.266373	0.266373	0.265075	0.264572	0.275492	0.289312	0.298193	0.308843	0.315525	0.32033	0.339292	0.348802	0.355533	0.36041	0.372935	0.364163	0.358882	0.356275	0.360662	0.354168	0.355936	0.355936	0.349588	0.354439	0.360933	0.376224	0.384117	0.388491	0.391407	0.39197	0.393074
52	0.393074	0.387796	0.38215	0.387456	0.383941	0.373932	0.369441	0.354304	0.345306	0.330442	0.323833	0.299866	0.290085	0.283959	0.25934	0.26375	0.266383	0.266383	0.267883	0.270054	0.275494	0.295217	0.302912	0.311671	0.319386	0.329436	0.372828	0.365922	0.357892	0.362289	0.373008	0.368104	0.364826	0.367893	0.360859	0.35425	0.355946	0.355946	0.353702	0.35835	0.365489	0.376388	0.38564	0.390954	0.391548	0.392306	0.393074
53	0.396014	0.396664	0.393984	0.388518	0.387059	0.385263	0.369879	0.378004	0.377034	0.337084	0.329676	0.317796	0.307688	0.286605	0.290607	0.294354	0.294737	0.294737	0.291541	0.286485	0.283586	0.295348	0.307768	0.33972	0.355817	0.36466	0.372931	0.376029	0.366345	0.366497	0.374312	0.381659	0.366191	0.369556	0.363965	0.356008	0.356072	0.356072	0.361174	0.367768	0.374572	0.376916	0.385969	0.390976	0.391624	0.394745	0.396014
54	0.396033	0.396794	0.398592	0.393068	0.387433	0.385782	0.372676	0.382558	0.377108	0.368251	0.358226	0.32284	0.309746	0.286679	0.290652	0.294387	0.294768	0.294768	0.297026	0.299133	0.297565	0.301078	0.31621	0.339862	0.355922	0.364764	0.377122	0.38052	0.387609	0.382278	0.374583	0.382068	0.366552	0.374264	0.365415	0.360764	0.35764	0.35764	0.362357	0.368582	0.375274	0.380325	0.38713	0.391106	0.397287	0.394838	0.396033
55	0.405423	0.401371	0.398697	0.394013	0.396347	0.386139	0.390869	0.384573	0.388519	0.368327	0.358311	0.340079	0.318432	0.312101	0.30879	0.300559	0.294794	0.294794	0.29929	0.299227	0.297606	0.301103	0.316367	0.343509	0.364263	0.385553	0.38613	0.380624	0.387713	0.384599	0.37632	0.383017	0.388943	0.380397	0.368902	0.372435	0.380845	0.380845	0.386185	0.388491	0.381689	0.380935	0.387778	0.400379	0.397372	0.395327	0.405423
56	0.405496	0.405121	0.39879	0.396678	0.396488	0.389845	0.390949	0.384649	0.392885	0.381766	0.366199	0.340465	0.320085	0.314373	0.310155	0.300664	0.294803	0.294803	0.299338	0.299287	0.301071	0.301473	0.321811	0.343607	0.36441	0.387775	0.392885	0.399581	0.392652	0.386924	0.393698	0.385139	0.395809	0.383026	0.382526	0.39075	0.381006	0.381006	0.38788	0.398577	0.392255	0.385616	0.387944	0.40047	0.397986	0.402181	0.405496
57	0.406191	0.406369	0.399907	0.398769	0.400193	0.396204	0.400599	0.414565	0.398093	0.381847	0.366248	0.347054	0.335062	0.322787	0.31089	0.303668	0.294816	0.294816	0.304228	0.302202	0.301632	0.304473	0.321873	0.352313	0.372109	0.388702	0.413286	0.405579	0.396428	0.393891	0.397615	0.38521	0.39588	0.383187	0.385161	0.393718	0.381417	0.381417	0.390452	0.40154	0.396556	0.390451	0.395465	0.401969	0.404315	0.407781	0.406191
58	0.406211	0.40721	0.401396	0.398883	0.401122	0.39632	0.401971	0.414651	0.398122	0.389002	0.367608	0.347157	0.33519	0.322932	0.311034	0.30378	0.294835	0.294835	0.304309	0.316389	0.325346	0.333509	0.341924	0.352342	0.372125	0.389249	0.413462	0.409405	0.399139	0.393994	0.399098	0.402793	0.397842	0.383333	0.386107	0.393915	0.398528	0.398528	0.399427	0.402496	0.401641	0.40097	0.403231	0.402928	0.411868	0.411846	0.406211
59	0.411836	0.423049	0.424947	0.406694	0.403416	0.412253	0.424893	0.415678	0.402747	0.389052	0.367898	0.351372	0.337436	0.324682	0.313958	0.308791	0.313338	0.313338	0.306147	0.316478	0.325417	0.333571	0.341977	0.369232	0.377648	0.395854	0.418561	0.412131	0.405588	0.397803	0.399221	0.402914	0.399765	0.395187	0.400797	0.402094	0.398553	0.398553	0.399449	0.402615	0.401725	0.401002	0.403267	0.403459	0.417702	0.415543	0.411836
60	0.411844	0.423391	0.425024	0.406906	0.405136	0.415645	0.430081	0.415977	0.402918	0.395594	0.375966	0.351407	0.337459	0.324693	0.313965	0.3088	0.313351	0.313351	0.314204	0.329192	0.341657	0.351153	0.360375	0.408672	0.398939	0.395887	0.42006	0.425156	0.410379	0.410856	0.401289	0.415455	0.402229	0.406638	0.40901	0.403422	0.398563	0.398563	0.401032	0.404663	0.411184	0.40868	0.406738	0.406155	0.418221	0.4203	0.411844
61	0.42623	0.429526	0.43168	0.421121	0.40576	0.416061	0.430506	0.416988	0.423592	0.395858	0.375994	0.363803	0.352484	0.341797	0.3316	0.318174	0.313434	0.313434	0.314205	0.329214	0.349287	0.370858	0.393199	0.415399	0.406254	0.396489	0.420096	0.437869	0.436922	0.418718	0.402817	0.415578	0.402406	0.406693	0.409073	0.405042	0.406832	0.406832	0.405296	0.406702	0.411453	0.408748	0.406754	0.413731	0.422077	0.423562	0.42623
62	0.426341	0.434876	0.432136	0.422053	0.406656	0.419298	0.431459	0.41733	0.42385	0.398676	0.408057	0.363868	0.352563	0.341877	0.331679	0.318936	0.313435	0.313435	0.32021	0.332014	0.349318	0.37089	0.393231	0.416083	0.438196	0.43127	0.423368	0.438032	0.43859	0.420336	0.415344	0.419026	0.414209	0.410317	0.413386	0.405067	0.409746	0.409746	0.407924	0.407808	0.411494	0.409916	0.406769	0.419176	0.422791	0.431488	0.426341
63	0.44245	0.43513	0.438053	0.449906	0.456543	0.445861	0.431942	0.437699	0.429597	0.40337	0.413413	0.412479	0.386758	0.361454	0.337319	0.321954	0.313478	0.313478	0.320222	0.333421	0.352265	0.373121	0.394661	0.4162	0.438274	0.437522	0.425609	0.444003	0.45851	0.457164	0.444214	0.426704	0.414223	0.410319	0.413438	0.40583	0.410368	0.410368	0.408546	0.409553	0.412742	0.415011	0.414568	0.419228	0.436294	0.43781	0.44245
64	0.442454	0.437083	0.439219	0.450251	0.458777	0.447003	0.432283	0.44475	0.430333	0.443103	0.438332	0.412736	0.386999	0.361739	0.337747	0.322031	0.313481	0.313481	0.322443	0.333425	0.352293	0.373165	0.394718	0.416528	0.439221	0.439333	0.440751	0.444047	0.458535	0.45719	0.445362	0.427601	0.421887	0.423934	0.421293	0.413064	0.41037	0.41037	0.408631	0.409965	0.415717	0.422817	0.433293	0.428971	0.436381	0.441803	0.442454
65	0.455499	0.444343	0.443586	0.456834	0.46172	0.449718	0.432771	0.445837	0.450106	0.44498	0.438663	0.416658	0.424163	0.43047	0.435422	0.438915	0.440848	0.440848	0.43899	0.435651	0.430904	0.424797	0.41738	0.416539	0.439252	0.456335	0.464595	0.455194	0.46293	0.463984	0.454243	0.433466	0.442143	0.434281	0.421344	0.413087	0.410436	0.410436	0.41133	0.409988	0.423424	0.441655	0.43897	0.442495	0.437757	0.442345	0.455499
66	0.455513	0.444447	0.446981	0.457501	0.463442	0.45002	0.433548	0.448388	0.457834	0.461856	0.455775	0.422538	0.43015	0.435853	0.439481	0.441092	0.440848	0.440848	0.441109	0.439625	0.436264	0.431004	0.424008	0.45612	0.443899	0.459397	0.464607	0.45704	0.463047	0.469057	0.454333	0.433544	0.448858	0.447641	0.425197	0.417776	0.410686	0.410686	0.414571	0.416389	0.42465	0.442491	0.452536	0.454067	0.4386	0.453189	0.455513
67	0.462818	0.453356	0.447422	0.462325	0.465656	0.460435	0.462069	0.451113	0.46171	0.463531	0.459366	0.46761	0.478695	0.481747	0.484016	0.485657	0.486426	0.486426	0.485784	0.484375	0.482313	0.479174	0.467959	0.464551	0.451397	0.459517	0.471398	0.462394	0.468059	0.469123	0.457545	0.450419	0.449043	0.447676	0.426417	0.42583	0.426021	0.426021	0.425299	0.42483	0.430562	0.442608	0.452593	0.454087	0.448905	0.4535	0.462818
68	0.462823	0.455858	0.453457	0.464777	0.466323	0.461995	0.463358	0.451724	0.46445	0.464416	0.472988	0.47298	0.479084	0.482895	0.484974	0.485929	0.486431	0.486431	0.485796	0.484401	0.482325	0.479753	0.476851	0.466666	0.453186	0.462386	0.474105	0.462415	0.468353	0.472488	0.457728	0.454133	0.452759	0.448836	0.433585	0.426276	0.426051	0.426051	0.425357	0.424872	0.430639	0.444134	0.456817	0.45486	0.455252	0.455864	0.462823
69	0.463821	0.456291	0.456569	0.465513	0.470154	0.470927	0.471145	0.465426	0.467841	0.469888	0.473323	0.476225	0.480219	0.483765	0.485015	0.486212	0.48645	0.48645	0.486397	0.485812	0.484831	0.479758	0.476883	0.47388	0.470911	0.462437	0.47533	0.475203	0.471277	0.472497	0.457917	0.454182	0.452814	0.4492	0.433706	0.426402	0.426187	0.426187	0.427057	0.431384	0.439287	0.44836	0.4579	0.457942	0.455257	0.456803	0.463821
70	0.463851	0.458577	0.457137	0.46745	0.471807	0.473072	0.474489	0.465958	0.468071	0.4705	0.474093	0.477206	0.482287	0.485309	0.486114	0.486503	0.486452	0.486452	0.486402	0.485824	0.484847	0.483581	0.476885	0.473883	0.470919	0.4686	0.475504	0.475284	0.475391	0.479677	0.472621	0.471951	0.466849	0.452677	0.451407	0.450954	0.450815	0.450815	0.450961	0.451384	0.452075	0.45241	0.458284	0.459742	0.459402	0.457184	0.463851
71	0.46792	0.468722	0.469175	0.469714	0.475511	0.494747	0.480091	0.473842	0.474477	0.471194	0.479136	0.480692	0.484158	0.489011	0.498264	0.505799	0.510572	0.510572	0.505955	0.498649	0.489531	0.483601	0.479306	0.480735	0.472043	0.468631	0.483037	0.477578	0.47576	0.479843	0.472651	0.471964	0.467448	0.452927	0.451454	0.451004	0.450865	0.450865	0.45101	0.45143	0.452115	0.453261	0.464255	0.469	0.467876	0.46937	0.46792
72	0.467924	0.471029	0.471421	0.475888	0.475857	0.49558	0.48063	0.476125	0.477768	0.477645	0.480858	0.482746	0.485389	0.496	0.504157	0.509337	0.510574	0.510574	0.509544	0.50484	0.497496	0.487982	0.48218	0.480758	0.479361	0.47832	0.483336	0.503579	0.49412	0.488548	0.505501	0.488092	0.473651	0.472617	0.472451	0.472424	0.472431	0.472431	0.472404	0.472293	0.46207	0.453303	0.464355	0.470539	0.469717	0.469565	0.467924
73	0.473429	0.482646	0.491319	0.477146	0.481668	0.49976	0.512056	0.51573	0.490548	0.478253	0.481162	0.483289	0.492608	0.500608	0.506799	0.510639	0.511582	0.511582	0.510583	0.50663	0.499845	0.490557	0.482201	0.487146	0.479386	0.478349	0.484436	0.503707	0.494265	0.488692	0.505762	0.488327	0.474145	0.472694	0.472511	0.472483	0.47249	0.47249	0.472463	0.472352	0.472066	0.471677	0.47143	0.474378	0.470393	0.469854	0.473429
74	0.473434	0.482841	0.492887	0.4794	0.482955	0.500396	0.514533	0.516498	0.491691	0.479494	0.492951	0.490615	0.49897	0.505674	0.510318	0.512246	0.511773	0.511773	0.512289	0.510765	0.507388	0.503239	0.498573	0.494799	0.489772	0.483325	0.486914	0.508709	0.502231	0.493054	0.513004	0.503032	0.476151	0.474069	0.48906	0.490776	0.492406	0.492406	0.483492	0.472842	0.47216	0.47197	0.471493	0.474771	0.486486	0.484879	0.473434
75	0.476846	0.490281	0.501773	0.488083	0.484156	0.502402	0.521698	0.525322	0.53551	0.48045	0.495712	0.507208	0.519919	0.530688	0.539237	0.545575	0.550186	0.550186	0.545679	0.538748	0.528417	0.515949	0.502502	0.51869	0.505846	0.490922	0.486976	0.508731	0.502395	0.493199	0.513246	0.503065	0.476197	0.474481	0.490401	0.492799	0.493764	0.493764	0.501015	0.508267	0.501842	0.487692	0.47217	0.477292	0.488906	0.485075	0.476846
76	0.476852	0.492904	0.501934	0.488234	0.494406	0.50644	0.522004	0.529347	0.541276	0.542884	0.547642	0.510026	0.523073	0.534758	0.54511	0.550382	0.550272	0.550272	0.550417	0.548277	0.542847	0.536863	0.529012	0.520725	0.507811	0.494401	0.543198	0.520984	0.524373	0.524707	0.516067	0.535112	0.528248	0.519389	0.512708	0.503742	0.49598	0.49598	0.50313	0.511066	0.50241	0.490581	0.474737	0.480154	0.489033	0.492759	0.476852
77	0.481663	0.494668	0.506267	0.520036	0.530064	0.508847	0.523109	0.542776	0.554719	0.550624	0.554976	0.550516	0.552308	0.551435	0.550796	0.550537	0.550312	0.550312	0.550479	0.551056	0.547831	0.54087	0.531869	0.556498	0.557735	0.556037	0.543199	0.521106	0.524577	0.524708	0.516271	0.535421	0.528884	0.52096	0.52105	0.533237	0.536419	0.536419	0.5257	0.514	0.505221	0.490939	0.480469	0.484273	0.50131	0.493317	0.481663
78	0.481669	0.494772	0.506437	0.520274	0.530993	0.515028	0.53122	0.544217	0.557552	0.55663	0.557217	0.553517	0.552441	0.553083	0.551478	0.552571	0.550325	0.550325	0.552852	0.551119	0.55211	0.553472	0.554982	0.556639	0.558001	0.556275	0.543501	0.52388	0.53367	0.544367	0.530164	0.535721	0.530576	0.521777	0.522346	0.534011	0.537478	0.537478	0.5422	0.530481	0.518377	0.506012	0.493541	0.485495	0.504772	0.493366	0.481669
79	0.508902	0.506145	0.50729	0.523262	0.536371	0.54766	0.540197	0.544808	0.562344	0.558787	0.559397	0.557335	0.555146	0.554158	0.556404	0.558032	0.559971	0.559971	0.557534	0.553188	0.552182	0.553557	0.555086	0.563216	0.563539	0.561521	0.543612	0.524017	0.533707	0.544516	0.530189	0.537046	0.541849	0.536846	0.533415	0.538171	0.537903	0.537903	0.54413	0.540316	0.547672	0.538715	0.52777	0.516635	0.505959	0.497529	0.508902
80	0.508939	0.507933	0.510184	0.52353	0.538342	0.550661	0.541347	0.545924	0.564529	0.561235	0.559773	0.559412	0.55881	0.55838	0.55835	0.558862	0.559972	0.559972	0.559065	0.558954	0.559449	0.56046	0.561849	0.563484	0.563819	0.562128	0.560117	0.55577	0.542433	0.547866	0.542835	0.53761	0.542493	0.537431	0.534077	0.538877	0.55255	0.55255	0.545194	0.541712	0.548778	0.561337	0.547034	0.526693	0.506194	0.50528	0.508939
81	0.519933	0.509229	0.514216	0.526918	0.541316	0.555616	0.558887	0.561314	0.566702	0.575132	0.571274	0.561156	0.562688	0.561582	0.559749	0.559298	0.55998	0.55998	0.559077	0.559	0.559567	0.560646	0.562087	0.565382	0.564027	0.56234	0.563076	0.555858	0.542514	0.555703	0.553496	0.541581	0.559753	0.566873	0.558024	0.547944	0.552729	0.552729	0.547014	0.553603	0.550067	0.562106	0.54739	0.526999	0.508107	0.505495	0.519933
82	0.519958	0.514274	0.518464	0.535003	0.542848	0.556751	0.562854	0.562212	0.566926	0.578216	0.576069	0.567475	0.564154	0.562094	0.559921	0.55967	0.559982	0.559982	0.560213	0.56138	0.56423	0.565837	0.566078	0.582837	0.583604	0.566596	0.563231	0.556847	0.552855	0.555721	0.55519	0.543252	0.559926	0.579714	0.573183	0.563885	0.555632	0.555632	0.54957	0.55503	0.562554	0.563004	0.548707	0.531028	0.512431	0.5206	0.519958
83	0.522649	0.525523	0.518851	0.543439	0.543133	0.557765	0.564887	0.577089	0.57851	0.581838	0.585781	0.57316	0.569973	0.566849	0.564039	0.561712	0.563034	0.563034	0.561917	0.564998	0.569096	0.573909	0.578887	0.583033	0.584019	0.567435	0.567179	0.564879	0.566545	0.558468	0.561765	0.55552	0.563801	0.580804	0.588557	0.582376	0.576896	0.576896	0.568972	0.559535	0.564722	0.564226	0.549213	0.531279	0.512637	0.524722	0.522649
84	0.522655	0.525695	0.523858	0.543511	0.550638	0.559724	0.570265	0.577494	0.579061	0.583927	0.589171	0.584143	0.577573	0.571362	0.566115	0.56224	0.56304	0.56304	0.56193	0.565022	0.569135	0.573966	0.578977	0.590227	0.587207	0.577015	0.56718	0.56526	0.567033	0.558494	0.561885	0.555907	0.56414	0.581846	0.59074	0.584897	0.577495	0.577495	0.591822	0.586766	0.577257	0.566873	0.555583	0.544007	0.532324	0.524896	0.522655
85	0.544598	0.533584	0.545934	0.55692	0.567131	0.568654	0.57477	0.580815	0.582088	0.58711	0.59047	0.586601	0.585509	0.579682	0.574177	0.569153	0.566118	0.566118	0.568948	0.573306	0.577606	0.582014	0.586369	0.590571	0.588542	0.577035	0.58887	0.590428	0.57881	0.56688	0.563087	0.574747	0.573691	0.582672	0.591822	0.58571	0.579103	0.579103	0.592439	0.589265	0.583625	0.570867	0.577865	0.567437	0.552863	0.537406	0.544598
86	0.544673	0.53702	0.550389	0.561665	0.568071	0.56878	0.575344	0.586342	0.591768	0.587397	0.593487	0.589914	0.586554	0.584732	0.579585	0.572953	0.566125	0.566125	0.572787	0.579621	0.585732	0.58745	0.588801	0.590601	0.591313	0.588504	0.589647	0.591353	0.579481	0.567648	0.563444	0.577618	0.582516	0.584806	0.59423	0.592162	0.593718	0.593718	0.592934	0.591805	0.586544	0.57103	0.579235	0.567559	0.552999	0.537554	0.544673
87	0.544755	0.563256	0.577892	0.562094	0.568124	0.575614	0.580743	0.588588	0.598415	0.592434	0.596095	0.590765	0.588155	0.586017	0.585353	0.584833	0.584633	0.584633	0.584834	0.585415	0.586315	0.587494	0.588846	0.600109	0.591473	0.588934	0.599657	0.59263	0.582917	0.567716	0.575303	0.580252	0.589092	0.587489	0.596031	0.593861	0.594705	0.594705	0.593872	0.60177	0.588188	0.580041	0.582501	0.583318	0.58167	0.564124	0.544755
88	0.544835	0.563467	0.579286	0.563692	0.573096	0.577416	0.585347	0.591165	0.598677	0.596484	0.607217	0.591259	0.588529	0.586809	0.585603	0.584899	0.584675	0.584675	0.584876	0.585457	0.586358	0.591142	0.595927	0.608394	0.595747	0.598061	0.602523	0.592973	0.583464	0.568298	0.576998	0.582343	0.589936	0.59099	0.596703	0.599118	0.600852	0.600852	0.596958	0.602185	0.588906	0.583317	0.583278	0.583601	0.581731	0.564188	0.544835
89	0.581693	0.58006	0.579423	0.575855	0.574542	0.582385	0.585796	0.59613	0.602381	0.601978	0.60835	0.622086	0.627526	0.630333	0.633051	0.63595	0.639045	0.639045	0.636032	0.633222	0.630678	0.628224	0.623168	0.609626	0.603285	0.602167	0.603247	0.59729	0.587123	0.579302	0.582731	0.596321	0.591514	0.596037	0.597857	0.60198	0.602588	0.602588	0.604053	0.606934	0.596495	0.59192	0.586874	0.597733	0.583856	0.581847	0.581693
90	0.58172	0.582663	0.582612	0.584222	0.582691	0.58695	0.589764	0.596544	0.603335	0.602508	0.608754	0.623285	0.639147	0.64858	0.645618	0.642306	0.639053	0.639053	0.642215	0.645419	0.648128	0.643346	0.627876	0.615926	0.603666	0.602765	0.605137	0.597818	0.588364	0.580883	0.583433	0.596756	0.595266	0.59807	0.601322	0.607098	0.607557	0.607557	0.606657	0.607613	0.597621	0.594131	0.587221	0.598482	0.583891	0.581917	0.58172

## Sheet: Fig. S3d
Orbital alpha Orbital beta	1	2	3	4	5	6	7	8	9	10	11	12	13	14	15	16	17	18	19	20	21	22	23	24	25	26	27	28	29	30	31	32	33	34	35	36	37	38	39	40	41	42	43	44	45	46	47	48	49
1	0.816066	0.594083	0.593676	0.269833	0.273434	0.320362	0.407335	0.403126	0.443469	0.288013	0.251781	0.2499	0.283704	0.28955	0.0505318	0.0861633	0.0819773	0.0610941	0.0606568	0.0645068	0.0888618	0.088095	0.106221	0.0750953	0.0756661	0.0754653	0.072157	0.0720128	0.510404	0.761211	0.723219	0.377134	0.385791	0.414307	0.561066	0.572312	0.615517	0.222994	0.240575	0.239375	0.236757	0.239733	0.427745	0.535545	0.534487	0.590742	0.616123	0.055669	0.0806125
2	0.578605	1.28667	1.08137	0.491228	0.492321	0.518189	1.12764	1.13741	1.16119	0.694384	0.636255	0.643701	0.667627	0.670332	0.0854482	0.283523	0.304547	0.185592	0.185201	0.21761	0.391288	0.389039	0.440419	0.313545	0.258098	0.254233	0.29084	0.297805	0.772987	1.12558	1.63084	0.618391	0.622057	0.61004	1.21346	1.22241	1.27347	0.397491	0.420879	0.434258	0.436885	0.430092	1.10451	1.1441	1.16174	1.14407	1.12198	0.0819872	0.27462
3	0.539176	1.03446	1.27033	0.418768	0.417563	0.488027	0.945063	0.951718	0.977831	0.600325	0.544596	0.557578	0.602559	0.621824	0.0794674	0.298586	0.298266	0.191097	0.189356	0.183564	0.408595	0.405077	0.465433	0.30495	0.249497	0.244751	0.271829	0.272649	0.506299	1.00907	1.38999	0.553397	0.552989	0.540045	1.05701	1.05421	1.04992	0.400443	0.435078	0.43438	0.422312	0.421925	0.941786	0.986962	0.989933	0.988174	0.985108	0.0792323	0.294472
4	0.275697	0.480725	0.417019	0.55855	0.267436	0.279575	0.635383	0.474035	0.494024	0.339299	0.362545	0.360023	0.39204	0.320154	0.0574797	0.196245	0.181084	0.0745038	0.0956832	0.121714	0.190026	0.22546	0.276314	0.201862	0.156264	0.160075	0.176965	0.213862	0.349534	0.543323	0.709572	0.40678	0.31944	0.341591	0.67175	0.542245	0.554046	0.243169	0.275403	0.291126	0.302927	0.230324	0.554105	0.54195	0.605334	0.626972	0.587744	0.0560511	0.200902
5	0.281042	0.482147	0.423529	0.268444	0.566662	0.280596	0.476559	0.640716	0.497248	0.34195	0.354945	0.369145	0.317223	0.387838	0.0572364	0.196008	0.182123	0.0961292	0.0752797	0.119899	0.22605	0.195863	0.277088	0.202195	0.160595	0.155488	0.210934	0.176783	0.35035	0.549706	0.714574	0.316988	0.393163	0.348554	0.543813	0.670452	0.559831	0.246452	0.294631	0.281225	0.229828	0.299433	0.563609	0.610237	0.535282	0.583971	0.622439	0.0562713	0.202549
6	0.309933	0.531532	0.478218	0.275355	0.275469	0.547907	0.483947	0.488642	0.739231	0.390178	0.308257	0.311111	0.400411	0.403198	0.059944	0.203768	0.186484	0.120219	0.122013	0.0851568	0.275488	0.271865	0.239444	0.174737	0.203007	0.200065	0.170644	0.170476	0.371924	0.581687	0.793731	0.372218	0.37123	0.378087	0.608018	0.600743	0.64211	0.311971	0.245288	0.242041	0.303148	0.306076	0.728964	0.644979	0.654749	0.569257	0.571391	0.0679309	0.203403
7	0.437847	1.11557	0.982585	0.631738	0.50056	0.492395	1.43178	1.24375	1.27172	0.695391	0.738188	0.691871	0.792778	0.720911	0.103953	0.389814	0.413822	0.191489	0.228213	0.265371	0.387509	0.428827	0.570951	0.361972	0.294034	0.312395	0.357297	0.377566	0.569927	1.11951	1.72446	0.744917	0.618622	0.625572	1.49274	1.37426	1.39685	0.389616	0.45799	0.494373	0.470509	0.379332	1.31847	1.36879	1.41029	1.36487	1.3034	0.101762	0.411008
8	0.438508	1.11396	0.988911	0.491624	0.642173	0.49373	1.2436	1.44305	1.29406	0.705458	0.682818	0.731214	0.707721	0.79273	0.102791	0.387909	0.413214	0.225921	0.194273	0.2684	0.427831	0.389455	0.571378	0.366349	0.31146	0.292872	0.374289	0.357798	0.578911	1.11029	1.71955	0.623203	0.736812	0.632886	1.37324	1.47178	1.38907	0.393909	0.470623	0.449887	0.381374	0.471384	1.31547	1.40434	1.3574	1.32691	1.32708	0.101143	0.410714
9	0.467437	1.16173	1.00296	0.470762	0.478068	0.667695	1.27645	1.29747	1.59876	0.768888	0.656357	0.648247	0.771216	0.780977	0.126514	0.475051	0.500259	0.264178	0.270395	0.243689	0.549643	0.546958	0.551371	0.367732	0.394455	0.39578	0.4251	0.434427	0.615859	1.16807	1.87654	0.687907	0.703693	0.678064	1.41806	1.40971	1.49764	0.472083	0.380237	0.399885	0.442629	0.447316	1.37683	1.3452	1.37399	1.33391	1.31421	0.117089	0.462119
10	0.286033	0.660809	0.596723	0.333918	0.339254	0.391397	0.706009	0.709639	0.766013	0.708921	0.406885	0.425088	0.422208	0.418089	0.0763992	0.323535	0.311506	0.191734	0.191673	0.164411	0.378309	0.382106	0.367002	0.207041	0.234625	0.233643	0.294298	0.29336	0.301861	0.667279	1.06952	0.404455	0.403936	0.524891	0.825865	0.833814	0.971284	0.355507	0.22941	0.232668	0.238042	0.241466	0.879733	0.810552	0.824708	0.747015	0.74167	0.0605199	0.267747
11	0.250852	0.61659	0.572412	0.344479	0.346251	0.30392	0.736429	0.708978	0.659256	0.411935	0.639576	0.400449	0.424431	0.436462	0.0787175	0.254662	0.261261	0.174001	0.164896	0.212207	0.295589	0.319119	0.423641	0.230993	0.184273	0.212267	0.231146	0.243415	0.317968	0.679422	1.04531	0.403327	0.474403	0.376077	0.888734	0.85727	0.842093	0.222007	0.339901	0.255426	0.230458	0.278969	0.80821	0.812746	0.679122	0.700075	0.757357	0.0687854	0.255671
12	0.250798	0.614311	0.577709	0.346466	0.345528	0.29984	0.717751	0.740695	0.656197	0.429182	0.401192	0.635315	0.428316	0.428658	0.0789358	0.253922	0.261245	0.16677	0.173096	0.211497	0.309839	0.297136	0.42398	0.229245	0.211432	0.182189	0.24054	0.231214	0.315549	0.697425	1.05774	0.464755	0.407494	0.38719	0.871611	0.88719	0.861941	0.222038	0.245406	0.338346	0.281473	0.231101	0.827725	0.685419	0.81926	0.771491	0.706082	0.0693463	0.256506
13	0.281551	0.664025	0.599545	0.375878	0.312973	0.402674	0.790953	0.706381	0.795206	0.428434	0.426436	0.433922	0.723558	0.481131	0.0740802	0.321695	0.303457	0.176371	0.215483	0.176369	0.352242	0.40095	0.415298	0.269065	0.217805	0.234061	0.232593	0.277189	0.399807	0.751753	1.16758	0.529724	0.487532	0.41414	1.01464	0.938937	0.892284	0.234696	0.25829	0.28282	0.356531	0.237991	0.798014	0.824103	0.899636	0.803085	0.72627	0.0629483	0.316324
14	0.285555	0.672001	0.609125	0.314095	0.374289	0.408514	0.717293	0.794599	0.807737	0.426718	0.437193	0.428192	0.484843	0.717389	0.0743685	0.327088	0.301657	0.213253	0.176637	0.177803	0.4081	0.35583	0.414924	0.272789	0.23489	0.224513	0.276587	0.230959	0.400433	0.761583	1.1869	0.468621	0.516572	0.417944	0.94859	1.00243	0.907686	0.236909	0.283836	0.266866	0.239132	0.354702	0.810475	0.894262	0.82682	0.741089	0.798848	0.0644647	0.317446
15	0.0505483	0.0861612	0.0818638	0.0606364	0.0611683	0.0644867	0.0888415	0.0883431	0.106247	0.0751948	0.0754366	0.0755217	0.0723568	0.0717448	0.816049	0.594341	0.593741	0.269747	0.273367	0.320272	0.406472	0.403581	0.443401	0.288067	0.252229	0.249016	0.284049	0.289068	0.0554858	0.0807381	0.109582	0.0733108	0.0728334	0.087791	0.135534	0.134739	0.131884	0.0586994	0.0622706	0.0608903	0.0530526	0.0522026	0.118525	0.11137	0.111678	0.114133	0.112355	0.510547	0.761586
16	0.0855125	0.283572	0.304495	0.185398	0.185178	0.217802	0.391673	0.388767	0.440362	0.31357	0.258066	0.254273	0.290017	0.298655	0.57834	1.28706	1.0813	0.491615	0.491633	0.517418	1.12727	1.13794	1.16133	0.694335	0.63645	0.644009	0.668045	0.669673	0.082067	0.274734	0.435714	0.195436	0.196711	0.194261	0.531245	0.533192	0.489621	0.195735	0.155168	0.155825	0.172676	0.169029	0.592924	0.489662	0.496066	0.419217	0.41033	0.771758	1.1258
17	0.0796245	0.298715	0.298447	0.190607	0.189693	0.183717	0.408364	0.405165	0.465313	0.304871	0.248538	0.245762	0.27272	0.271663	0.539105	1.03452	1.27047	0.419671	0.416134	0.488533	0.944501	0.952478	0.977838	0.600184	0.545296	0.557075	0.601731	0.622544	0.0789448	0.294287	0.349691	0.177463	0.174691	0.170272	0.429143	0.421222	0.443092	0.203334	0.149206	0.145139	0.177632	0.17786	0.4428	0.37752	0.37701	0.350974	0.347354	0.506283	1.00858
18	0.0572757	0.196352	0.180961	0.0743732	0.0960891	0.121242	0.187566	0.225651	0.275439	0.201935	0.155091	0.160427	0.175776	0.21286	0.275867	0.480645	0.417151	0.558785	0.268918	0.278532	0.633332	0.474166	0.494615	0.339387	0.362064	0.361274	0.392536	0.319557	0.0558229	0.20267	0.253847	0.0891962	0.0947008	0.114411	0.22986	0.272175	0.27317	0.111626	0.0787359	0.0945301	0.0948908	0.113816	0.281691	0.239445	0.260248	0.234412	0.217124	0.349347	0.544712
19	0.0573147	0.19582	0.182383	0.0956925	0.0749919	0.120437	0.226798	0.197407	0.277917	0.202288	0.160617	0.155926	0.212434	0.177509	0.2807	0.482894	0.42347	0.266048	0.566701	0.281847	0.476773	0.642663	0.496931	0.341858	0.353705	0.369633	0.318315	0.38709	0.0563846	0.201071	0.258403	0.0946447	0.0914941	0.115035	0.275713	0.229207	0.274792	0.108354	0.0946717	0.0828051	0.118036	0.093037	0.284555	0.258369	0.244461	0.223055	0.236604	0.350082	0.548566
20	0.0598933	0.204045	0.186322	0.120992	0.121123	0.0853757	0.274972	0.272151	0.239586	0.174909	0.20172	0.201112	0.170332	0.170941	0.309865	0.531628	0.478278	0.275333	0.275705	0.547683	0.483877	0.488824	0.739593	0.390429	0.307846	0.311485	0.400291	0.402822	0.0681394	0.203508	0.275832	0.11658	0.115048	0.104036	0.270196	0.268291	0.261695	0.104116	0.119389	0.114586	0.116511	0.118047	0.271251	0.274677	0.276258	0.2635	0.264361	0.371942	0.581501
21	0.102894	0.389642	0.414928	0.191434	0.229338	0.266371	0.387515	0.427926	0.571098	0.362654	0.294325	0.312644	0.356173	0.378166	0.437986	1.1152	0.982955	0.631693	0.500898	0.492195	1.43267	1.24289	1.27167	0.696305	0.737743	0.692238	0.79255	0.720565	0.100758	0.411018	0.599874	0.199864	0.211432	0.253167	0.505419	0.549465	0.54993	0.21423	0.158878	0.16814	0.176955	0.178135	0.647232	0.547767	0.546696	0.527899	0.514855	0.56933	1.11968
22	0.103939	0.388071	0.412065	0.224414	0.194481	0.26725	0.428883	0.389568	0.571444	0.365684	0.31005	0.293478	0.37373	0.359359	0.438609	1.11433	0.988469	0.491648	0.642163	0.493875	1.24455	1.44188	1.29437	0.704743	0.682526	0.731808	0.708061	0.792806	0.102272	0.410676	0.608759	0.209695	0.199423	0.257289	0.550342	0.500102	0.561055	0.212922	0.168239	0.162845	0.179381	0.175105	0.658212	0.547811	0.54423	0.515106	0.529726	0.578673	1.10966
23	0.126378	0.475038	0.500335	0.264385	0.269693	0.243654	0.54964	0.547294	0.551296	0.367698	0.394618	0.395872	0.424947	0.43432	0.467408	1.16132	1.00304	0.470901	0.478108	0.667703	1.27532	1.29868	1.59871	0.768896	0.656408	0.648195	0.772085	0.780229	0.117092	0.462134	0.710085	0.277619	0.279119	0.219011	0.675175	0.66829	0.583411	0.196585	0.194022	0.193204	0.215995	0.218676	0.662191	0.711508	0.71339	0.533466	0.536491	0.616007	1.16802
24	0.0763568	0.323631	0.311683	0.192249	0.191263	0.164408	0.377537	0.38295	0.36707	0.206931	0.234694	0.233694	0.29418	0.293612	0.285776	0.660901	0.59661	0.33459	0.338474	0.391362	0.706125	0.709552	0.76596	0.708967	0.407173	0.424556	0.421869	0.418557	0.0604835	0.267815	0.406716	0.152727	0.152702	0.141661	0.467831	0.464791	0.356176	0.10166	0.0984016	0.0964278	0.129135	0.127759	0.336368	0.356774	0.358008	0.387851	0.38498	0.301982	0.667597
25	0.0789071	0.254955	0.261258	0.172966	0.165971	0.212792	0.295909	0.318396	0.423452	0.230784	0.184479	0.212293	0.230495	0.243914	0.2502	0.615907	0.573004	0.344648	0.347107	0.303827	0.737214	0.709036	0.658833	0.412193	0.639406	0.40048	0.424287	0.435443	0.0689304	0.255903	0.392956	0.133116	0.124914	0.14685	0.370972	0.366997	0.464282	0.0928544	0.0716102	0.0918354	0.0920137	0.100485	0.390693	0.301656	0.335443	0.35331	0.347112	0.31801	0.679794
26	0.0788493	0.253327	0.261224	0.167494	0.171984	0.211089	0.310499	0.296849	0.423946	0.229485	0.211465	0.182374	0.240492	0.231298	0.251315	0.614902	0.577054	0.34587	0.346019	0.300012	0.717597	0.740443	0.656466	0.428749	0.401003	0.635857	0.429717	0.42842	0.0693018	0.256572	0.394074	0.125358	0.133889	0.147587	0.366821	0.368908	0.456816	0.0920802	0.09143	0.0713317	0.102396	0.0922154	0.389119	0.336651	0.30945	0.350088	0.350003	0.315611	0.697323
27	0.0738356	0.321952	0.303833	0.176853	0.21524	0.176245	0.354308	0.40079	0.414973	0.269346	0.218545	0.23392	0.232394	0.277027	0.281183	0.664101	0.599313	0.374369	0.312187	0.402631	0.791224	0.706634	0.794435	0.428086	0.426684	0.433982	0.724315	0.483056	0.0636221	0.316682	0.435374	0.14704	0.158493	0.167776	0.452079	0.486172	0.464282	0.128196	0.0896823	0.0915674	0.0938939	0.0941399	0.400859	0.369557	0.368159	0.335019	0.360287	0.40152	0.752241
28	0.0745626	0.327173	0.301347	0.212659	0.176813	0.177702	0.40757	0.354305	0.415254	0.272643	0.235482	0.223696	0.276886	0.231053	0.285894	0.671675	0.609602	0.314724	0.37625	0.408965	0.717207	0.794499	0.808463	0.426888	0.43696	0.428533	0.483364	0.716042	0.0638211	0.317063	0.438024	0.155665	0.148095	0.169218	0.483811	0.449001	0.465308	0.127965	0.0940664	0.090648	0.0960213	0.0934862	0.411089	0.374885	0.377056	0.36032	0.344428	0.400129	0.761665
29	0.525629	0.745235	0.571618	0.306761	0.313223	0.350112	0.55118	0.554947	0.640362	0.298933	0.301216	0.297558	0.362457	0.359759	0.0610609	0.0888076	0.0861315	0.0711296	0.0713531	0.0831179	0.106565	0.107745	0.112651	0.0739502	0.0765749	0.075331	0.0719903	0.0696157	0.728243	0.623879	0.627132	0.239937	0.238373	0.267284	0.378526	0.370554	0.316152	0.210241	0.206751	0.231217	0.174786	0.175635	0.401689	0.391508	0.417085	0.302159	0.29672	0.0398239	0.0369568
30	0.771191	1.09506	1.01786	0.525589	0.529076	0.56968	1.1073	1.0955	1.15876	0.667527	0.639714	0.653442	0.7663	0.777432	0.0820502	0.287136	0.332854	0.192514	0.195143	0.209234	0.404258	0.404422	0.448406	0.291625	0.254656	0.256377	0.299772	0.300474	0.561654	1.17247	1.35208	0.483254	0.483474	0.442044	0.974741	0.961057	0.868899	0.345192	0.322842	0.323543	0.317222	0.318777	0.812027	0.853205	0.856955	0.754829	0.747103	0.0367814	0.161447
31	0.708685	1.64085	1.44376	0.695766	0.700339	0.764231	1.72341	1.72808	1.85902	1.01607	0.949489	0.964778	1.15416	1.17691	0.102536	0.43208	0.376152	0.25498	0.260491	0.309886	0.560665	0.566788	0.678858	0.436043	0.390796	0.39207	0.41911	0.421513	0.630473	1.28948	1.93493	0.617027	0.632981	0.59814	1.29707	1.30513	1.25336	0.340454	0.346688	0.34608	0.332294	0.333056	1.2139	1.22056	1.23203	1.10158	1.10925	0.0489255	0.261089
32	0.372837	0.632915	0.512306	0.417775	0.327725	0.372789	0.743647	0.620353	0.682441	0.41964	0.391538	0.443905	0.521549	0.476234	0.0626326	0.199764	0.183905	0.0886472	0.0985144	0.121286	0.177165	0.206436	0.256118	0.171011	0.125343	0.132295	0.155581	0.163261	0.244795	0.491192	0.613876	0.572718	0.341782	0.23764	0.716106	0.530145	0.409596	0.170827	0.196178	0.202519	0.19036	0.139367	0.478349	0.567253	0.498091	0.470272	0.372984	0.0367112	0.107089
33	0.380006	0.630538	0.519455	0.327202	0.406655	0.378638	0.61396	0.738902	0.687014	0.419019	0.454769	0.392076	0.498414	0.517362	0.0649441	0.199762	0.181344	0.0983113	0.0924555	0.119561	0.206762	0.174431	0.25546	0.170938	0.132958	0.124231	0.161365	0.155718	0.243649	0.492109	0.616971	0.346074	0.602114	0.234537	0.552116	0.718769	0.41303	0.172562	0.202686	0.200448	0.139371	0.191324	0.476421	0.498501	0.576155	0.375523	0.474296	0.0361677	0.1067
34	0.387147	0.671117	0.518602	0.356232	0.360668	0.374625	0.610601	0.615017	0.692467	0.528894	0.390995	0.391937	0.429801	0.434477	0.069466	0.221066	0.202506	0.133306	0.130089	0.103171	0.249254	0.247227	0.187832	0.141482	0.192007	0.191153	0.175028	0.175468	0.256059	0.454781	0.577695	0.241923	0.241341	0.577957	0.403202	0.399884	0.700037	0.217436	0.136278	0.135392	0.201547	0.200833	0.505073	0.380035	0.373565	0.490362	0.482049	0.0499184	0.124329
35	0.56206	1.14738	0.987644	0.663816	0.557116	0.590586	1.46633	1.33195	1.41043	0.87393	0.911361	0.89417	1.05331	1.00243	0.119665	0.46951	0.409007	0.23625	0.290529	0.275183	0.50706	0.547568	0.627284	0.471895	0.366308	0.3774	0.448484	0.496671	0.411137	0.960937	1.34366	0.689844	0.551169	0.415934	1.36464	1.11452	0.962322	0.287959	0.363787	0.348933	0.341289	0.25015	1.00618	1.11699	1.04316	0.958469	0.860264	0.0576227	0.281447
36	0.568049	1.13649	0.98089	0.560568	0.665275	0.596823	1.33026	1.44596	1.39392	0.87034	0.888601	0.918455	1.00378	1.03853	0.118615	0.467532	0.407501	0.281469	0.243485	0.276254	0.550298	0.505089	0.62557	0.467803	0.377351	0.366492	0.490282	0.447696	0.400669	0.949614	1.35431	0.541284	0.695162	0.420167	1.11248	1.38017	0.971451	0.28998	0.350463	0.367224	0.249576	0.339273	1.00113	1.04918	1.11231	0.86498	0.950745	0.0570931	0.27872
37	0.618346	1.23212	1.05002	0.568326	0.574039	0.652293	1.36048	1.35344	1.43217	1.00739	0.874577	0.897996	0.951996	0.966546	0.140663	0.461649	0.468673	0.266835	0.26738	0.236431	0.567278	0.571109	0.565282	0.423596	0.49772	0.493146	0.485798	0.487144	0.33741	0.876624	1.26871	0.406066	0.405124	0.684235	0.940701	0.949743	1.28875	0.347912	0.240163	0.243892	0.309161	0.309255	0.955605	0.892371	0.885614	1.06641	1.06162	0.0762432	0.318069
38	0.2276	0.386345	0.387211	0.224528	0.226105	0.291673	0.399211	0.401945	0.490137	0.339295	0.238388	0.23454	0.236464	0.240479	0.0582209	0.236022	0.251171	0.10628	0.106101	0.100286	0.207412	0.209593	0.222434	0.0983706	0.10315	0.103499	0.133833	0.136338	0.156447	0.271113	0.332681	0.173228	0.172995	0.201563	0.266964	0.266146	0.298782	0.951756	0.155541	0.162136	0.131195	0.131302	0.348334	0.25359	0.261637	0.223726	0.225708	0.0282668	0.101127
39	0.2225	0.419424	0.421453	0.25817	0.281152	0.247517	0.432092	0.467694	0.387693	0.22563	0.334062	0.252048	0.236055	0.269287	0.0641691	0.177465	0.206933	0.090638	0.0842718	0.108761	0.159624	0.156468	0.226622	0.110579	0.0739289	0.0952635	0.101898	0.0911175	0.175842	0.280936	0.321697	0.204126	0.20164	0.138668	0.35185	0.353572	0.215505	0.151677	0.944361	0.314352	0.134998	0.164405	0.272482	0.360904	0.305156	0.219761	0.246694	0.0258009	0.073543
40	0.221302	0.42846	0.423822	0.283556	0.263872	0.253608	0.480108	0.436764	0.399435	0.222722	0.255658	0.331366	0.266037	0.248268	0.0638065	0.174992	0.206494	0.084529	0.0916888	0.10774	0.158845	0.161585	0.227688	0.111877	0.0944152	0.0735147	0.0922118	0.102532	0.20463	0.285789	0.320467	0.200976	0.206493	0.138518	0.34967	0.361979	0.214597	0.159549	0.309082	0.972493	0.16053	0.134507	0.28134	0.284354	0.384001	0.244764	0.219618	0.0259411	0.0728872
41	0.235909	0.429728	0.425808	0.299694	0.2386	0.251683	0.461251	0.365853	0.424578	0.217769	0.210933	0.257709	0.332404	0.232713	0.0590032	0.180513	0.212025	0.119673	0.111207	0.131528	0.184611	0.191172	0.217991	0.129183	0.0883218	0.0947755	0.0847936	0.102466	0.168427	0.272574	0.307155	0.182173	0.148742	0.182648	0.301733	0.242011	0.290884	0.135303	0.132225	0.158297	0.947612	0.165343	0.212104	0.229189	0.235624	0.350646	0.265215	0.0321223	0.109573
42	0.239458	0.428712	0.427252	0.24119	0.301082	0.25276	0.367084	0.4512	0.421662	0.221154	0.258777	0.219577	0.234152	0.329149	0.0592672	0.180098	0.213306	0.110205	0.119705	0.130142	0.191691	0.187676	0.220931	0.130931	0.0943493	0.089633	0.0994972	0.0839455	0.170354	0.274358	0.304891	0.147191	0.185592	0.182401	0.244869	0.297712	0.293574	0.136558	0.16283	0.132122	0.164135	0.941717	0.211497	0.23248	0.230501	0.264933	0.347536	0.0323466	0.110301
43	0.440225	1.05214	0.996237	0.573419	0.575869	0.729464	1.28002	1.27259	1.37181	0.853999	0.823031	0.839202	0.8165	0.816561	0.120029	0.538934	0.451061	0.275129	0.273627	0.254313	0.60078	0.598434	0.621574	0.328542	0.353512	0.352895	0.413058	0.413631	0.398047	0.826683	1.21434	0.481708	0.482493	0.477623	1.02443	1.0179	0.952528	0.350008	0.262017	0.268847	0.220417	0.216076	1.26383	0.988974	1.00786	0.853708	0.836041	0.0635365	0.219369
44	0.510714	1.12763	1.05182	0.535954	0.633819	0.636454	1.36799	1.39138	1.31772	0.802859	0.845813	0.693227	0.858817	0.920622	0.124039	0.460544	0.365023	0.258033	0.248545	0.246818	0.520376	0.534544	0.593065	0.33714	0.295419	0.330616	0.408408	0.41788	0.399845	0.853474	1.28908	0.55471	0.47854	0.376194	1.12765	1.03381	0.894269	0.253813	0.38882	0.308718	0.232715	0.247542	1.00004	1.22851	0.980986	0.796446	0.801471	0.0530482	0.19699
45	0.516659	1.14815	1.0544	0.631205	0.542394	0.654407	1.39726	1.35866	1.33589	0.800921	0.685184	0.840114	0.919909	0.860637	0.12408	0.459475	0.363893	0.248513	0.257327	0.244574	0.521251	0.508628	0.591168	0.338312	0.329544	0.299371	0.408394	0.403883	0.423083	0.856278	1.28602	0.481726	0.56937	0.371191	1.03879	1.12447	0.892896	0.259666	0.312068	0.390033	0.247476	0.230917	1.02651	0.977258	1.23123	0.812959	0.795284	0.0527038	0.19328
46	0.59873	1.05813	1.04378	0.632609	0.600721	0.558352	1.36956	1.3046	1.30232	0.780063	0.733491	0.792186	0.812532	0.779574	0.116496	0.41506	0.366431	0.231852	0.237116	0.251457	0.489513	0.484039	0.474355	0.378789	0.358938	0.380168	0.341897	0.389078	0.336618	0.765389	1.10047	0.416558	0.352075	0.496065	0.97862	0.839466	1.04401	0.218486	0.2163	0.238498	0.351554	0.24139	0.837035	0.789068	0.814889	1.25197	0.956522	0.0666555	0.258595
47	0.623473	1.04274	1.04223	0.602698	0.62894	0.558248	1.28381	1.359	1.29229	0.771352	0.778062	0.740152	0.761036	0.816155	0.116301	0.408922	0.364563	0.23177	0.236403	0.255161	0.486432	0.482802	0.483514	0.375001	0.373778	0.362923	0.388447	0.35073	0.331177	0.7561	1.09874	0.349844	0.422159	0.489815	0.84677	0.978527	1.0451	0.219722	0.233994	0.217364	0.24132	0.35485	0.827583	0.804676	0.777331	0.952514	1.25041	0.0657126	0.257637
48	0.0611238	0.0888889	0.086253	0.0708209	0.0716952	0.0831581	0.106249	0.107954	0.112645	0.0740436	0.0764272	0.0757464	0.0711743	0.0701734	0.525718	0.745282	0.571648	0.306139	0.312908	0.34991	0.551393	0.554281	0.640142	0.298762	0.29871	0.299327	0.361232	0.360927	0.0397915	0.0370245	0.0462106	0.0417516	0.0419518	0.0555199	0.0554401	0.055851	0.0641353	0.0345429	0.0302488	0.0292327	0.0350879	0.0350645	0.0495348	0.0459987	0.0457558	0.0560482	0.0574567	0.728275	0.623702
49	0.0819897	0.287229	0.333117	0.193772	0.193614	0.209081	0.401427	0.406731	0.448278	0.291541	0.254209	0.256653	0.298789	0.301582	0.77157	1.09551	1.01799	0.526033	0.528696	0.569706	1.1072	1.09667	1.15847	0.667439	0.639267	0.653823	0.766124	0.776731	0.0367994	0.161461	0.259793	0.102877	0.101764	0.134105	0.259247	0.257022	0.308801	0.120288	0.0847148	0.0858599	0.137332	0.138249	0.235133	0.199847	0.197393	0.267106	0.269474	0.561817	1.17296
50	0.102359	0.432006	0.376043	0.25558	0.260226	0.309952	0.560233	0.56731	0.678839	0.436228	0.389569	0.392863	0.419153	0.422016	0.708843	1.64012	1.4434	0.696297	0.700601	0.764409	1.72353	1.72834	1.85921	1.01576	0.949195	0.964778	1.15449	1.17651	0.0489254	0.261104	0.3871	0.137071	0.137175	0.164662	0.370175	0.365647	0.418674	0.137384	0.0860612	0.0865561	0.147656	0.144649	0.35316	0.299961	0.296294	0.371854	0.370354	0.63034	1.28954
51	0.0637084	0.20126	0.182998	0.0895699	0.0990787	0.121078	0.179689	0.203511	0.256258	0.171473	0.124954	0.131402	0.155582	0.164055	0.372714	0.633029	0.517157	0.418413	0.327054	0.373024	0.744419	0.619006	0.683021	0.422753	0.390888	0.443267	0.520234	0.475611	0.0361755	0.108217	0.134557	0.0420922	0.0489845	0.103205	0.0889379	0.111474	0.177987	0.0735426	0.0512612	0.0494493	0.074134	0.078396	0.132319	0.0921972	0.0961019	0.123602	0.136916	0.244768	0.493131
52	0.063863	0.198393	0.182286	0.0978273	0.0909818	0.119831	0.209597	0.173264	0.2548	0.170147	0.132211	0.126268	0.161254	0.155311	0.380283	0.631203	0.515126	0.328382	0.405975	0.378129	0.614562	0.737486	0.686572	0.415942	0.455326	0.392353	0.499137	0.517203	0.0363449	0.105671	0.133601	0.0484639	0.041572	0.103017	0.111635	0.0862835	0.175755	0.072946	0.050647	0.0507832	0.0779637	0.0754704	0.130942	0.093986	0.0916417	0.135535	0.123955	0.244182	0.490496
53	0.0694302	0.220839	0.202851	0.131307	0.132136	0.103217	0.249461	0.246793	0.187588	0.141466	0.191503	0.19136	0.175059	0.175325	0.387602	0.671484	0.518595	0.354984	0.361578	0.374593	0.610243	0.615555	0.692412	0.528619	0.390143	0.392635	0.429312	0.435143	0.0498801	0.124062	0.143694	0.108698	0.108316	0.0496957	0.19235	0.194156	0.101428	0.095939	0.0868812	0.0850242	0.0779907	0.0770041	0.14005	0.163413	0.1624	0.118378	0.119147	0.256241	0.454849
54	0.119697	0.469802	0.409975	0.236299	0.290046	0.27694	0.506039	0.548988	0.627238	0.471067	0.365484	0.376069	0.448964	0.497038	0.563084	1.14693	0.987415	0.663699	0.557717	0.591338	1.46527	1.33079	1.41073	0.874007	0.913352	0.892823	1.0528	1.00363	0.0572584	0.281078	0.373947	0.0938707	0.103154	0.193824	0.273422	0.351059	0.470003	0.146882	0.0986702	0.100307	0.150087	0.1513	0.330617	0.246084	0.258057	0.373074	0.386657	0.41131	0.961045
55	0.118984	0.466704	0.406253	0.282349	0.24189	0.273228	0.549094	0.505534	0.625869	0.468551	0.378549	0.367023	0.49037	0.446518	0.567161	1.137	0.981156	0.561656	0.665739	0.595768	1.33137	1.4474	1.39316	0.870109	0.88789	0.918821	1.00259	1.03935	0.0578527	0.279117	0.371333	0.104133	0.092779	0.198423	0.344595	0.268605	0.463441	0.147404	0.0984088	0.100089	0.151416	0.154435	0.327337	0.257373	0.245701	0.381311	0.37116	0.400265	0.949127
56	0.140567	0.461535	0.468661	0.266826	0.267741	0.236399	0.566409	0.571631	0.565388	0.423431	0.497959	0.492917	0.485708	0.487199	0.618767	1.23207	1.05016	0.569245	0.573273	0.652053	1.36084	1.35346	1.43231	1.00757	0.874417	0.897904	0.952256	0.966139	0.0763414	0.318221	0.43558	0.177138	0.177544	0.111085	0.472977	0.46617	0.279077	0.165535	0.149947	0.14856	0.118783	0.118279	0.380148	0.442768	0.441615	0.293684	0.295375	0.337561	0.876473
57	0.0580977	0.235933	0.251093	0.104418	0.107947	0.100054	0.208304	0.208054	0.222377	0.0984355	0.104037	0.102632	0.134706	0.135255	0.227641	0.386135	0.387502	0.225058	0.225434	0.291485	0.399913	0.401185	0.490029	0.339349	0.238955	0.234136	0.236154	0.24111	0.0283016	0.101108	0.151624	0.0682789	0.0690425	0.0830212	0.140944	0.143054	0.174914	0.036265	0.0357123	0.0357438	0.104904	0.104016	0.0954879	0.0837912	0.0814441	0.159683	0.161243	0.15644	0.271158
58	0.0641304	0.178051	0.207098	0.0908326	0.083638	0.107965	0.159285	0.156963	0.226697	0.110038	0.0733812	0.0955532	0.100015	0.09262	0.223066	0.421153	0.423367	0.25819	0.280498	0.248484	0.431508	0.466542	0.388449	0.224162	0.333843	0.251846	0.236629	0.269408	0.0257306	0.0734175	0.112619	0.0480061	0.0465107	0.080734	0.0846077	0.0864266	0.160054	0.0434809	0.0350569	0.047469	0.0723507	0.0701347	0.0955276	0.0648785	0.0903035	0.110883	0.121089	0.175722	0.279441
59	0.0639259	0.174281	0.205936	0.0843874	0.0919017	0.109117	0.15807	0.162291	0.227396	0.112656	0.094212	0.0739322	0.0923766	0.103488	0.2202	0.427161	0.422165	0.28417	0.262678	0.253409	0.481793	0.436363	0.399265	0.224583	0.256929	0.331915	0.266609	0.245609	0.0259872	0.0729703	0.112162	0.0470118	0.0480117	0.0803017	0.0874919	0.0872634	0.160438	0.043065	0.0475663	0.0354689	0.0720602	0.0727879	0.0939318	0.0907732	0.0657834	0.120639	0.113042	0.204736	0.28675
60	0.0586086	0.180595	0.2119	0.119044	0.111712	0.131186	0.184634	0.192225	0.218022	0.130482	0.0897376	0.0939028	0.0851388	0.101601	0.235504	0.429294	0.426004	0.300104	0.240031	0.251853	0.460808	0.365769	0.424712	0.217989	0.21167	0.258092	0.332578	0.233687	0.0325368	0.109361	0.15143	0.0747122	0.0645985	0.0630074	0.152922	0.13656	0.122734	0.106403	0.0734256	0.0678284	0.0411706	0.0478259	0.137279	0.10596	0.116054	0.0868198	0.0910956	0.168135	0.272368
61	0.0595533	0.179916	0.213604	0.110021	0.119284	0.130357	0.190992	0.18715	0.220706	0.129652	0.0935701	0.0900637	0.100467	0.0836473	0.239633	0.429241	0.427546	0.24076	0.300751	0.251829	0.366992	0.451789	0.421859	0.220447	0.25854	0.219108	0.233174	0.328885	0.0319224	0.110504	0.150282	0.0650023	0.0750015	0.0633212	0.142663	0.15622	0.124773	0.105017	0.0667846	0.0740064	0.0479896	0.0401858	0.135712	0.113255	0.107896	0.0907839	0.0867979	0.170438	0.274441
62	0.119959	0.538654	0.450867	0.275052	0.273265	0.254461	0.601023	0.597791	0.621478	0.328758	0.355806	0.35085	0.413921	0.413001	0.44	1.05182	0.996274	0.573903	0.575816	0.729678	1.2786	1.27364	1.37149	0.85375	0.82172	0.839728	0.81676	0.816607	0.0635498	0.219367	0.351671	0.107226	0.107013	0.134731	0.321965	0.320951	0.35687	0.100721	0.108311	0.109453	0.153422	0.158316	0.20001	0.278973	0.277425	0.315215	0.310133	0.398074	0.826739
63	0.124114	0.459068	0.363999	0.257231	0.248646	0.24621	0.517734	0.53386	0.591604	0.337415	0.295859	0.329726	0.408136	0.414601	0.509592	1.12782	1.054	0.535162	0.634321	0.635991	1.37017	1.39262	1.31756	0.803594	0.847548	0.693378	0.858517	0.922172	0.052707	0.196943	0.302082	0.0943246	0.0997483	0.147824	0.247538	0.258469	0.434894	0.107544	0.0660927	0.0856183	0.115048	0.124259	0.288534	0.148752	0.198215	0.327333	0.344741	0.399309	0.853673
64	0.12408	0.460224	0.364915	0.246825	0.259857	0.245064	0.523131	0.509648	0.59286	0.338116	0.331072	0.297635	0.409568	0.406059	0.517737	1.14829	1.05246	0.630953	0.542249	0.653372	1.39409	1.35785	1.33634	0.79975	0.684575	0.839086	0.92151	0.858709	0.0529137	0.193222	0.299197	0.1004	0.0932327	0.147384	0.261837	0.248069	0.432033	0.105528	0.0847707	0.0659901	0.125864	0.114887	0.283135	0.19831	0.141752	0.34305	0.323709	0.421914	0.856206
65	0.117025	0.416423	0.367523	0.233173	0.235198	0.251705	0.487262	0.485528	0.475529	0.378261	0.359545	0.379663	0.344233	0.388689	0.599619	1.05702	1.04338	0.633646	0.602526	0.558293	1.36905	1.30415	1.30286	0.781137	0.736417	0.791343	0.811458	0.780098	0.0668548	0.260318	0.383061	0.125771	0.133175	0.10061	0.344748	0.384856	0.268797	0.166299	0.122559	0.118404	0.0917882	0.112288	0.314202	0.332581	0.341364	0.119519	0.245778	0.336216	0.765433
66	0.115662	0.408103	0.363839	0.232838	0.235007	0.254284	0.486969	0.482181	0.482433	0.375876	0.373334	0.363784	0.389563	0.348156	0.621982	1.04418	1.0432	0.599727	0.62865	0.558188	1.28286	1.36019	1.29116	0.771321	0.777479	0.740022	0.761718	0.817519	0.0654968	0.256018	0.381944	0.130206	0.126344	0.0993514	0.388364	0.339147	0.266291	0.16337	0.115139	0.124871	0.112806	0.0881151	0.308333	0.341941	0.331712	0.247352	0.119017	0.331615	0.755827
[truncated: 17 more columns]

## Sheet: Fig. S3e
Orbital alpha Orbital beta	1	2	3	4	5	6	7	8	9	10	11	12	13	14	15	16	17	18	19	20	21	22	23	24	25	26	27	28	29	30	31	32	33	34	35	36	37	38	39	40	41	42	43	44	45	46	47	48	49
1	0.778725	0.516193	0.494556	0.226212	0.225579	0.244579	0.399986	0.401245	0.403081	0.258264	0.195206	0.194539	0.232207	0.235323	0.0378774	0.0654317	0.0621693	0.0469417	0.0465194	0.0506339	0.0657507	0.0658152	0.0820975	0.0511678	0.0507526	0.0507829	0.0518111	0.0520485	0.453989	0.786616	0.564479	0.435408	0.414284	0.46451	0.650272	0.640208	0.715808	0.171225	0.162977	0.162716	0.166561	0.167105	0.295503	0.53243	0.564017	0.650389	0.681635	0.0402413	0.053158
2	0.552899	1.67939	0.889109	0.565684	0.545361	0.512565	1.4838	1.49871	1.30187	0.657542	0.653974	0.67097	0.706932	0.708584	0.0574461	0.158677	0.190618	0.127486	0.129065	0.147133	0.258832	0.261352	0.287124	0.210779	0.170087	0.170017	0.203333	0.204001	0.997042	1.30044	1.48934	0.710165	0.65861	0.6717	1.19294	1.20184	1.21821	0.300364	0.290764	0.293037	0.322966	0.322838	0.998219	1.00972	0.99463	0.989697	0.984634	0.0538023	0.143704
3	0.466323	0.917712	1.12876	0.376889	0.366777	0.407632	0.936139	0.93786	0.922087	0.485402	0.49512	0.511556	0.533598	0.545066	0.0549918	0.212799	0.196145	0.119784	0.121004	0.135537	0.273789	0.27539	0.281284	0.181575	0.153263	0.15347	0.183806	0.183012	0.313948	0.904967	1.07243	0.467387	0.46945	0.481494	0.790235	0.829658	0.728847	0.294002	0.355026	0.359585	0.377226	0.37503	0.723438	0.905981	0.899966	0.854552	0.866273	0.0599402	0.171731
4	0.215608	0.523071	0.383339	0.670038	0.225554	0.254703	0.605601	0.522507	0.483478	0.287777	0.327274	0.300685	0.342547	0.260971	0.0443885	0.141672	0.116737	0.0518314	0.0687298	0.0919078	0.12431	0.152936	0.192265	0.146046	0.0958729	0.104684	0.109698	0.121345	0.36132	0.525768	0.590674	0.425841	0.344359	0.426034	0.555365	0.473184	0.521988	0.161738	0.195739	0.204047	0.20536	0.169745	0.484974	0.535716	0.576194	0.596525	0.575117	0.0431884	0.138241
5	0.216282	0.5139	0.371452	0.223946	0.668639	0.262435	0.525991	0.631271	0.481339	0.283097	0.300492	0.330467	0.262559	0.33622	0.0445378	0.141842	0.116686	0.0684039	0.0519382	0.0915468	0.153055	0.123453	0.19152	0.146969	0.103261	0.0981511	0.119546	0.107904	0.360043	0.527466	0.575923	0.346879	0.395141	0.433361	0.456701	0.553374	0.512532	0.159915	0.198667	0.191211	0.172539	0.204687	0.488564	0.568651	0.521238	0.551689	0.580016	0.04315	0.137236
6	0.249443	0.538613	0.374163	0.245955	0.248187	0.641997	0.460169	0.463049	0.672462	0.310548	0.260468	0.259375	0.309471	0.307834	0.0467234	0.129987	0.126468	0.0909114	0.0904316	0.0584913	0.192694	0.193688	0.168849	0.112666	0.123234	0.122828	0.126983	0.127711	0.372928	0.536105	0.572268	0.418912	0.419745	0.327451	0.491236	0.507357	0.49149	0.18618	0.195989	0.199965	0.223291	0.221536	0.729884	0.643399	0.647557	0.451127	0.459926	0.0463097	0.121475
7	0.450795	1.46322	0.873252	0.579264	0.526086	0.487132	1.56505	1.49146	1.3653	0.663622	0.779987	0.704073	0.785349	0.711197	0.0742183	0.253946	0.28002	0.123734	0.157793	0.186811	0.244776	0.29348	0.384447	0.251217	0.174766	0.186094	0.226731	0.230836	0.732256	1.21685	1.59729	0.717798	0.6641	0.698126	1.44472	1.37998	1.39768	0.273103	0.394017	0.377072	0.359664	0.273732	1.22067	1.32598	1.27671	1.29257	1.21494	0.0746845	0.242002
8	0.448704	1.48659	0.886163	0.52085	0.597213	0.491707	1.49898	1.66052	1.37231	0.669751	0.698926	0.766349	0.71437	0.794139	0.0741279	0.254948	0.282557	0.153967	0.124111	0.187315	0.291531	0.245888	0.38689	0.253148	0.185343	0.174466	0.228316	0.226736	0.786572	1.22535	1.6386	0.703908	0.732088	0.711627	1.32743	1.46458	1.40298	0.282131	0.383043	0.417708	0.278262	0.35561	1.23456	1.35192	1.29975	1.20608	1.28309	0.0753421	0.243581
9	0.409567	1.33596	0.730177	0.442374	0.433401	0.611409	1.32445	1.34255	1.7166	0.635062	0.701215	0.695906	0.7446	0.736135	0.0956517	0.292379	0.319872	0.192811	0.192674	0.154963	0.391416	0.390341	0.326141	0.22416	0.27053	0.268784	0.270342	0.272599	0.807395	1.097	1.39245	0.758691	0.709185	0.556583	1.31445	1.35718	1.33741	0.363754	0.286368	0.288041	0.351988	0.352574	1.41937	1.2541	1.24836	1.1838	1.17994	0.0877177	0.300035
10	0.214552	0.615293	0.444984	0.280308	0.275834	0.309453	0.691314	0.697118	0.65165	0.735272	0.365767	0.368998	0.341873	0.333887	0.0525889	0.205479	0.201517	0.141253	0.140967	0.128171	0.26286	0.263163	0.217712	0.147674	0.174876	0.175145	0.19877	0.200804	0.223417	0.494327	0.742045	0.337288	0.331687	0.4437	0.649223	0.64304	0.602873	0.294748	0.188208	0.19288	0.171806	0.171644	0.915987	0.734616	0.743337	0.594986	0.600857	0.0406114	0.189493
11	0.20933	0.622527	0.467284	0.309462	0.284405	0.240462	0.825834	0.753455	0.653079	0.393626	0.720258	0.364919	0.445623	0.39033	0.0589728	0.165762	0.167889	0.106492	0.10246	0.145173	0.18345	0.19876	0.328617	0.157394	0.124642	0.13768	0.13861	0.146357	0.329443	0.524362	0.7536	0.356505	0.432966	0.397649	0.734023	0.709341	0.647246	0.170503	0.273086	0.18917	0.184867	0.211072	0.720638	0.705314	0.574044	0.642629	0.677359	0.0583001	0.141334
12	0.210492	0.626264	0.468302	0.28865	0.314273	0.238431	0.744843	0.819004	0.653842	0.399518	0.362839	0.719666	0.380236	0.45611	0.0592161	0.167151	0.169244	0.102524	0.107275	0.145386	0.201768	0.184643	0.32682	0.158091	0.137388	0.124555	0.146495	0.139185	0.335235	0.522568	0.751178	0.441766	0.352848	0.397223	0.742342	0.760941	0.649024	0.171266	0.192336	0.275268	0.210313	0.180961	0.724857	0.570927	0.713957	0.689438	0.641321	0.0583968	0.140868
13	0.22233	0.623683	0.491887	0.31581	0.256522	0.315348	0.736589	0.687849	0.808356	0.324282	0.436142	0.358424	0.730629	0.375629	0.0544927	0.223193	0.213407	0.110385	0.133442	0.122344	0.22741	0.257865	0.255021	0.180084	0.136937	0.1374	0.155302	0.177136	0.451011	0.571408	0.85326	0.51056	0.437281	0.357805	0.803765	0.704977	0.686892	0.175037	0.210823	0.229157	0.267671	0.184977	0.591356	0.67557	0.721319	0.588879	0.657147	0.0527497	0.209203
14	0.225178	0.624987	0.500323	0.252818	0.306464	0.312882	0.684107	0.759367	0.799906	0.32372	0.363601	0.434604	0.376302	0.728412	0.0544174	0.222341	0.212835	0.132691	0.108614	0.122022	0.261174	0.227662	0.254777	0.177547	0.137031	0.136623	0.179105	0.153689	0.458209	0.570381	0.839747	0.44559	0.48253	0.36057	0.708982	0.781813	0.685171	0.174022	0.224236	0.209524	0.186576	0.258969	0.593705	0.728183	0.675918	0.652195	0.588766	0.053212	0.209915
15	0.037716	0.0649902	0.0621614	0.0470013	0.0469445	0.0507153	0.0654382	0.0657871	0.0821311	0.0513099	0.0507423	0.0511864	0.0518128	0.0520536	0.778909	0.514966	0.494848	0.226882	0.226593	0.243491	0.400789	0.401589	0.402562	0.259671	0.194704	0.195161	0.232708	0.234917	0.0403438	0.0529727	0.068971	0.0531566	0.0529009	0.0638882	0.0953815	0.0950111	0.092206	0.0474692	0.0536203	0.0539926	0.0448558	0.0447557	0.0848361	0.0752753	0.0752268	0.0784396	0.0784879	0.45607	0.785714
16	0.0579966	0.158467	0.190454	0.127821	0.129436	0.147354	0.259328	0.260869	0.28718	0.210898	0.170278	0.169991	0.203002	0.204509	0.552808	1.68171	0.889634	0.567367	0.548366	0.512514	1.48444	1.49929	1.30185	0.657691	0.655019	0.671034	0.702789	0.709846	0.0537265	0.143756	0.229209	0.123759	0.123671	0.135324	0.280309	0.280866	0.293644	0.142428	0.117534	0.117401	0.126487	0.126166	0.32626	0.251746	0.25244	0.234868	0.233588	0.997652	1.30318
17	0.0551133	0.212507	0.195797	0.119402	0.120939	0.135816	0.274118	0.275925	0.281167	0.181291	0.153184	0.153413	0.183988	0.183517	0.466167	0.919779	1.1314	0.378125	0.367384	0.408148	0.937535	0.938436	0.921429	0.486294	0.497141	0.50991	0.534184	0.544962	0.0597866	0.171912	0.188855	0.118062	0.117337	0.106876	0.250773	0.247517	0.272899	0.146075	0.101	0.101077	0.123595	0.123671	0.249136	0.202542	0.203849	0.212388	0.211249	0.314612	0.904604
18	0.044245	0.142427	0.116915	0.0517319	0.0685689	0.0916147	0.124353	0.153004	0.19207	0.146153	0.0956962	0.104083	0.10919	0.120984	0.21613	0.524963	0.383532	0.670593	0.225222	0.253857	0.608	0.521635	0.483651	0.287317	0.327519	0.300259	0.342563	0.261496	0.0432596	0.137469	0.144451	0.0670239	0.0685665	0.0930007	0.15134	0.169639	0.214502	0.0942039	0.0706263	0.0786636	0.0755898	0.0934305	0.20446	0.164068	0.182218	0.160769	0.152114	0.360656	0.526941
19	0.0444439	0.142197	0.116804	0.0684809	0.0521964	0.0917548	0.152679	0.123326	0.192048	0.146996	0.103646	0.098109	0.120028	0.108518	0.216339	0.514263	0.371504	0.224152	0.669355	0.261622	0.526553	0.631926	0.481459	0.283838	0.299982	0.33039	0.262241	0.336205	0.0430181	0.136782	0.144555	0.0686435	0.068375	0.0935393	0.172613	0.15195	0.218743	0.0937571	0.0782798	0.0734287	0.0936901	0.0749817	0.20321	0.182654	0.165838	0.152058	0.161916	0.361779	0.529537
20	0.0466931	0.129477	0.126466	0.0906129	0.0902469	0.0586146	0.192731	0.193864	0.168529	0.112779	0.123398	0.12256	0.12705	0.127991	0.249653	0.53834	0.374973	0.245705	0.248082	0.641991	0.460739	0.46651	0.672675	0.31046	0.260536	0.259306	0.309637	0.308421	0.0462805	0.121716	0.172548	0.0859481	0.085525	0.0810715	0.200009	0.200713	0.205225	0.0831091	0.0928172	0.0929598	0.0947454	0.0943605	0.221842	0.193321	0.192501	0.194012	0.195295	0.374347	0.53472
21	0.0740945	0.253802	0.279937	0.124491	0.157252	0.186597	0.24479	0.293295	0.384585	0.250852	0.173746	0.187253	0.22678	0.230733	0.450459	1.46451	0.873533	0.579171	0.525627	0.487498	1.56595	1.49026	1.3655	0.6637	0.780299	0.704463	0.786008	0.711036	0.0749901	0.242671	0.343978	0.138421	0.142789	0.191096	0.255201	0.292137	0.362498	0.160672	0.1268	0.138707	0.127456	0.12854	0.351643	0.24166	0.268471	0.339786	0.326559	0.736226	1.21978
22	0.0744262	0.255249	0.282561	0.155116	0.124037	0.18719	0.29138	0.244756	0.387115	0.253084	0.186222	0.173266	0.228388	0.226556	0.44947	1.48546	0.885578	0.5207	0.596906	0.491856	1.50008	1.6613	1.37355	0.670154	0.69887	0.766015	0.71497	0.794562	0.0750171	0.243109	0.34317	0.145613	0.139714	0.191942	0.291801	0.253451	0.36484	0.161378	0.134402	0.128842	0.128205	0.125765	0.354447	0.264447	0.24383	0.318511	0.336625	0.792435	1.22575
23	0.0956088	0.292205	0.320004	0.192625	0.192859	0.154907	0.392153	0.390115	0.326176	0.223976	0.270366	0.268979	0.269884	0.272795	0.410953	1.33431	0.729741	0.442757	0.432577	0.611447	1.32653	1.34364	1.71439	0.6347	0.70146	0.696177	0.744141	0.736208	0.0876068	0.30022	0.349066	0.200196	0.201372	0.169772	0.381543	0.384922	0.354008	0.149208	0.137142	0.137974	0.183449	0.184534	0.401224	0.472706	0.47385	0.373587	0.374272	0.808623	1.10009
24	0.052608	0.20537	0.201725	0.141102	0.140816	0.127843	0.263313	0.262819	0.217879	0.147674	0.175089	0.174988	0.19891	0.200295	0.21388	0.615194	0.444181	0.28042	0.275859	0.30962	0.690887	0.697834	0.652036	0.735189	0.365899	0.369115	0.341393	0.333944	0.0406884	0.189552	0.277119	0.116967	0.117087	0.0986086	0.337509	0.337468	0.266116	0.0855227	0.0838675	0.0838426	0.103615	0.103549	0.199531	0.225401	0.226047	0.285607	0.28879	0.2236	0.494496
25	0.0591198	0.166069	0.168352	0.104847	0.104379	0.145128	0.182456	0.199675	0.328753	0.157881	0.124935	0.137576	0.139348	0.145392	0.20959	0.622441	0.467354	0.308681	0.285043	0.240322	0.826057	0.753172	0.653521	0.393013	0.719516	0.363787	0.446183	0.390364	0.0583415	0.141301	0.239666	0.0963559	0.0925487	0.100093	0.234712	0.233898	0.345482	0.0773384	0.0557786	0.0683386	0.0769756	0.0850226	0.300551	0.152387	0.213785	0.250784	0.23958	0.328891	0.525149
26	0.0590195	0.167297	0.169019	0.104736	0.10576	0.145484	0.2019	0.184971	0.326834	0.15786	0.137425	0.124456	0.145758	0.13958	0.210896	0.625604	0.468445	0.289203	0.313002	0.238728	0.744551	0.819453	0.653719	0.400182	0.365249	0.720804	0.380139	0.455557	0.0582785	0.141122	0.240359	0.0932911	0.095801	0.0992861	0.240964	0.237104	0.346351	0.0777276	0.0687478	0.0559599	0.0857583	0.077318	0.29994	0.213805	0.152147	0.245369	0.248157	0.334443	0.521921
27	0.0542121	0.22336	0.213389	0.110477	0.13345	0.12255	0.227834	0.258098	0.254334	0.17942	0.138137	0.136548	0.155545	0.177	0.222595	0.622447	0.492639	0.316445	0.256122	0.315437	0.736461	0.688119	0.808706	0.32395	0.43576	0.357506	0.730691	0.373841	0.0525847	0.209597	0.294168	0.107092	0.108534	0.130365	0.335348	0.339801	0.315681	0.102218	0.070568	0.0750145	0.0774665	0.0754425	0.255364	0.234926	0.23376	0.202985	0.232078	0.450268	0.570622
28	0.0546677	0.22232	0.212778	0.133158	0.10844	0.121594	0.261495	0.227217	0.254925	0.17763	0.135687	0.137756	0.178996	0.153596	0.224935	0.62549	0.499998	0.252778	0.306094	0.313098	0.683526	0.758869	0.799728	0.324303	0.36339	0.435646	0.378017	0.72846	0.0533937	0.209604	0.296727	0.109267	0.106442	0.131006	0.335867	0.326064	0.31371	0.10334	0.0751119	0.0713279	0.0769047	0.0774731	0.255155	0.239117	0.238187	0.234159	0.200536	0.458206	0.569857
29	0.493251	0.929125	0.373543	0.319031	0.331915	0.411802	0.659585	0.719355	0.783795	0.2148	0.327688	0.338957	0.40484	0.402579	0.0434306	0.0621896	0.0608429	0.0591803	0.0595457	0.0696295	0.0846544	0.0846173	0.0813078	0.0594051	0.0631427	0.0632844	0.0625757	0.0627028	0.922229	0.538474	0.510774	0.224975	0.214344	0.215047	0.45867	0.431165	0.292503	0.129142	0.140291	0.143669	0.100017	0.101746	0.446725	0.420914	0.417678	0.230624	0.236202	0.03014	0.0270795
30	0.814785	1.37791	0.957129	0.477867	0.468015	0.524278	1.14949	1.14206	1.23341	0.52725	0.494574	0.492616	0.600115	0.607367	0.0588987	0.134798	0.186437	0.140627	0.139566	0.147615	0.218839	0.218419	0.263506	0.198922	0.150088	0.150735	0.205571	0.204291	0.580881	1.80601	1.36558	0.664755	0.638094	0.455858	1.2374	1.2505	0.985224	0.257411	0.228085	0.226394	0.208417	0.208904	0.841184	0.863682	0.859871	0.698457	0.697371	0.0251454	0.0845311
31	0.511604	1.55407	1.26203	0.58081	0.580896	0.510618	1.51969	1.52419	1.27595	0.799787	0.76139	0.762796	0.885825	0.884983	0.0584362	0.230838	0.218097	0.162555	0.162751	0.250407	0.277951	0.273571	0.322411	0.316599	0.2598	0.260375	0.288674	0.28886	0.57033	1.28012	1.89145	0.552091	0.542448	0.601155	1.25402	1.22493	1.0409	0.295113	0.23959	0.240698	0.21039	0.208211	0.925732	0.992799	0.973584	0.993378	0.992847	0.0367446	0.159626
32	0.383041	0.706835	0.472534	0.423819	0.332728	0.407143	0.746033	0.694063	0.761383	0.359688	0.358547	0.42963	0.529589	0.479528	0.0481246	0.129272	0.134645	0.0635524	0.0685065	0.0902266	0.104538	0.132232	0.196063	0.129904	0.0785683	0.0844561	0.117255	0.122802	0.245596	0.671476	0.503212	0.947766	0.378512	0.194193	0.722388	0.661241	0.397877	0.107735	0.126222	0.127712	0.11045	0.0769539	0.500342	0.705979	0.483424	0.356121	0.283769	0.027035	0.0732119
33	0.37894	0.652045	0.468614	0.335313	0.389532	0.404707	0.640499	0.75871	0.715714	0.359091	0.414126	0.35523	0.457611	0.484437	0.0480421	0.12753	0.133734	0.0678873	0.0643284	0.090416	0.131911	0.103776	0.195169	0.13011	0.0845065	0.0795913	0.122631	0.11662	0.238553	0.660676	0.490884	0.362531	0.869991	0.192901	0.59718	0.822639	0.397732	0.10527	0.11893	0.129016	0.0770616	0.11116	0.4827	0.458019	0.702466	0.285665	0.351238	0.0270312	0.0725657
34	0.452515	0.657704	0.430419	0.447107	0.439566	0.321278	0.628822	0.650234	0.640668	0.464846	0.407723	0.403697	0.38879	0.396653	0.0550186	0.156788	0.132027	0.104371	0.104164	0.068004	0.196001	0.197427	0.12507	0.105222	0.157485	0.15768	0.115028	0.115119	0.225785	0.456479	0.505805	0.186189	0.185754	0.834551	0.416203	0.412951	0.76313	0.133551	0.0814646	0.081063	0.121981	0.124849	0.461985	0.261312	0.261519	0.541962	0.533074	0.0351105	0.0641886
35	0.624303	1.15233	0.810597	0.55731	0.430665	0.498267	1.46632	1.3144	1.31969	0.646493	0.709024	0.691795	0.8086	0.715494	0.0839078	0.264171	0.235949	0.161537	0.205923	0.184651	0.266087	0.313343	0.362724	0.331462	0.196696	0.209472	0.314886	0.337231	0.483603	1.25081	1.30351	0.752681	0.623687	0.407394	1.70238	1.0842	0.976955	0.238302	0.277827	0.27563	0.222579	0.156232	0.8251	1.01201	0.839291	0.875492	0.759066	0.0352403	0.179913
36	0.660788	1.16104	0.822503	0.438122	0.537655	0.520715	1.35351	1.48188	1.32041	0.647811	0.680104	0.739241	0.709369	0.789249	0.0827731	0.264671	0.234865	0.198952	0.161876	0.184332	0.318243	0.267462	0.362583	0.331383	0.207244	0.200048	0.335566	0.313361	0.461084	1.25926	1.28103	0.654723	0.873988	0.413496	1.07566	1.79527	0.969667	0.236154	0.269796	0.271661	0.158046	0.226129	0.826835	0.840081	1.04317	0.743619	0.873482	0.0353257	0.179942
37	0.723492	1.11429	0.975393	0.473528	0.477995	0.495048	1.39762	1.3998	1.52287	0.640399	0.610814	0.609208	0.738201	0.757429	0.103162	0.29947	0.256475	0.200552	0.202641	0.156614	0.410073	0.411388	0.355898	0.337669	0.364479	0.363951	0.31646	0.315347	0.375017	1.05832	1.09	0.40246	0.392358	0.837066	0.955199	0.95031	1.90256	0.22078	0.157693	0.156559	0.200149	0.197606	0.827181	0.711617	0.700238	1.22669	1.22818	0.0503668	0.188982
38	0.157963	0.243938	0.237994	0.153498	0.150882	0.192098	0.2503	0.245024	0.337208	0.261394	0.177962	0.177022	0.16056	0.161299	0.0477883	0.171341	0.186403	0.0877391	0.0879336	0.086539	0.164143	0.163651	0.143469	0.0775521	0.0844324	0.0841812	0.111152	0.111374	0.105812	0.233458	0.281171	0.108704	0.108054	0.142804	0.239566	0.236684	0.250405	1.32862	0.112016	0.114223	0.0999299	0.101346	0.245493	0.197167	0.200739	0.128289	0.129689	0.0237602	0.0548568
39	0.163498	0.301787	0.312411	0.224116	0.190868	0.203726	0.359251	0.335726	0.258883	0.168004	0.241577	0.186157	0.199787	0.19989	0.0546162	0.131463	0.158562	0.0809094	0.0726189	0.0878097	0.122701	0.12178	0.152948	0.0934777	0.0626742	0.0819262	0.0828859	0.0735202	0.127798	0.216942	0.237695	0.134633	0.126597	0.0812726	0.296961	0.281551	0.129658	0.103649	1.34356	0.281498	0.109504	0.122637	0.206694	0.255819	0.262706	0.152758	0.153641	0.0182706	0.0493066
40	0.162421	0.301587	0.315953	0.196104	0.21839	0.201328	0.310825	0.385808	0.265881	0.170743	0.189072	0.242255	0.21237	0.202204	0.0547667	0.131154	0.159049	0.0742558	0.0802887	0.0877615	0.119641	0.120926	0.153181	0.0938678	0.0815951	0.062569	0.0721432	0.0839691	0.132564	0.219128	0.239557	0.134775	0.132247	0.0812946	0.282389	0.296586	0.129569	0.10602	0.278616	1.36674	0.119415	0.109832	0.213626	0.25317	0.252758	0.153126	0.153006	0.0182134	0.0491841
41	0.171045	0.276414	0.338074	0.203471	0.185049	0.195143	0.34875	0.24869	0.31408	0.15167	0.191989	0.20209	0.27906	0.195788	0.0474124	0.13087	0.159183	0.10485	0.101208	0.112189	0.143867	0.136639	0.167881	0.105636	0.0682808	0.0754944	0.0698627	0.0802394	0.0929783	0.168126	0.180792	0.113063	0.0918859	0.115352	0.185793	0.152074	0.21132	0.082271	0.106113	0.110672	1.28708	0.12415	0.130063	0.160693	0.149173	0.219689	0.157558	0.0256405	0.0739812
42	0.170519	0.277246	0.337592	0.186471	0.203555	0.194848	0.243676	0.348474	0.317192	0.150257	0.203622	0.191971	0.195667	0.270525	0.0468799	0.131334	0.157422	0.100181	0.106172	0.11204	0.1361	0.142595	0.168485	0.105127	0.0743081	0.0685929	0.0798845	0.0694807	0.0926411	0.165993	0.17485	0.0906799	0.11374	0.116977	0.149158	0.184079	0.210418	0.084043	0.116495	0.105137	0.125432	1.32794	0.130953	0.148627	0.158799	0.156701	0.225923	0.0255888	0.0737473
43	0.358801	1.02222	0.804339	0.523615	0.534754	0.782541	1.24753	1.24983	1.4679	0.771954	0.787628	0.793009	0.619167	0.622534	0.0776318	0.31729	0.295275	0.214433	0.214394	0.195821	0.320336	0.319501	0.372231	0.221255	0.226682	0.22435	0.292261	0.296195	0.528991	0.814592	0.977273	0.525564	0.500319	0.427483	0.821933	0.817361	0.860599	0.239426	0.212685	0.210968	0.130517	0.130558	1.44757	0.789507	0.772764	0.813038	0.806677	0.0361434	0.123505
44	0.539816	0.970239	0.907121	0.527752	0.581276	0.599387	1.26833	1.26345	1.19467	0.755188	0.677713	0.594109	0.773767	0.778268	0.0833505	0.245822	0.210694	0.174773	0.166013	0.180625	0.236349	0.250347	0.348933	0.203548	0.161592	0.219065	0.278755	0.29379	0.470169	0.879203	0.985735	0.625299	0.431081	0.341926	1.00067	0.86571	0.721329	0.200533	0.262846	0.281314	0.164123	0.154344	0.770698	1.4293	0.914301	0.762163	0.679268	0.0322245	0.114038
45	0.571493	0.969945	0.907027	0.572931	0.518155	0.604782	1.24112	1.27735	1.20457	0.764331	0.59022	0.683608	0.767653	0.790865	0.0832035	0.246384	0.211542	0.16457	0.174434	0.180829	0.24556	0.238286	0.349051	0.202433	0.217968	0.159174	0.284317	0.279959	0.471385	0.879073	0.979436	0.456663	0.617662	0.343784	0.857636	1.01975	0.711061	0.204334	0.266456	0.261137	0.15629	0.161788	0.765868	0.93299	1.43705	0.67468	0.754732	0.0320716	0.114369
46	0.686185	1.05155	0.953226	0.572017	0.548469	0.408002	1.27658	1.24362	1.24442	0.597119	0.63486	0.664165	0.57149	0.647626	0.0812199	0.258546	0.223621	0.16796	0.171183	0.180333	0.317883	0.292014	0.303622	0.274229	0.258757	0.268574	0.222022	0.273569	0.284497	0.767633	1.09756	0.328919	0.286766	0.511271	0.868212	0.825933	1.19599	0.132036	0.161772	0.12778	0.244718	0.15321	0.818284	0.76947	0.670451	1.49918	0.929639	0.0432979	0.12867
47	0.712762	1.03502	0.967731	0.566524	0.564405	0.420204	1.24945	1.264	1.22741	0.604747	0.655464	0.64104	0.643368	0.571204	0.082291	0.257939	0.223727	0.171247	0.168545	0.180891	0.285787	0.318031	0.302656	0.276483	0.267124	0.260075	0.272363	0.223526	0.296424	0.762923	1.10586	0.28302	0.32002	0.50786	0.814	0.890839	1.18762	0.132082	0.128474	0.159782	0.147977	0.24955	0.814712	0.670057	0.755312	0.916475	1.53828	0.0434796	0.129245
48	0.0434142	0.0627253	0.0607174	0.0591426	0.0594995	0.069852	0.0845247	0.0841554	0.0812904	0.0594112	0.0632505	0.0632998	0.0625623	0.062804	0.495241	0.929501	0.37351	0.318231	0.332776	0.411397	0.659676	0.729751	0.784352	0.214698	0.325983	0.339422	0.405225	0.403911	0.0301101	0.027011	0.0311662	0.027458	0.0272189	0.0330914	0.0422175	0.0418965	0.0413337	0.0260491	0.0224663	0.0224866	0.0268359	0.026511	0.0277759	0.0298873	0.0298209	0.0397568	0.0404338	0.922272	0.538529
49	0.0588946	0.134634	0.186846	0.140046	0.140044	0.147646	0.218833	0.218523	0.263568	0.19897	0.149951	0.150522	0.205112	0.204899	0.814834	1.37659	0.957852	0.476364	0.469808	0.524761	1.14542	1.14443	1.23268	0.526679	0.495525	0.493488	0.599308	0.605689	0.025226	0.0845229	0.135064	0.0617447	0.0611181	0.0765109	0.146768	0.1475	0.226797	0.0904452	0.0617225	0.0616441	0.0982247	0.0972462	0.135553	0.117696	0.118328	0.129345	0.128565	0.58053	1.80632
50	0.0583866	0.230981	0.218167	0.162741	0.162831	0.250284	0.278184	0.273163	0.322084	0.316591	0.259444	0.260946	0.288673	0.288607	0.512136	1.55559	1.26141	0.581464	0.581597	0.512267	1.51772	1.52681	1.27549	0.799802	0.760736	0.763945	0.886086	0.885563	0.0366672	0.159692	0.0955249	0.0901442	0.0904863	0.0986581	0.195098	0.194012	0.211017	0.0858499	0.05625	0.0560108	0.0970937	0.0955185	0.173432	0.126394	0.126413	0.178968	0.178812	0.570629	1.27971
51	0.0479152	0.128783	0.134407	0.0633352	0.0688726	0.0899687	0.104428	0.13196	0.195743	0.130094	0.0797282	0.0843631	0.116849	0.122465	0.382999	0.704199	0.472396	0.422887	0.332839	0.407556	0.743729	0.695925	0.765978	0.359441	0.358627	0.430208	0.529929	0.47804	0.0270272	0.073056	0.089579	0.0310757	0.0358526	0.0832607	0.0517184	0.0689897	0.117434	0.0659447	0.0345767	0.0329892	0.0581537	0.054459	0.0932414	0.0616676	0.0624827	0.0661958	0.0809078	0.242922	0.673775
52	0.0478256	0.127878	0.133784	0.0678872	0.0641822	0.0899133	0.13136	0.104118	0.195638	0.130328	0.0832598	0.0799126	0.12268	0.117107	0.378473	0.650443	0.46957	0.339505	0.389683	0.402136	0.639596	0.75636	0.715467	0.359348	0.415886	0.352129	0.458306	0.484394	0.0271304	0.0729189	0.0890008	0.0355949	0.0313726	0.0832251	0.0683939	0.0524132	0.117175	0.0657743	0.0333094	0.0359078	0.0545778	0.0583128	0.0939512	0.0633719	0.0610292	0.0799041	0.065812	0.23792	0.659382
53	0.0550496	0.156284	0.131848	0.104049	0.104393	0.0678733	0.197289	0.196903	0.125369	0.105253	0.157486	0.157706	0.115237	0.114746	0.453427	0.658471	0.431109	0.450322	0.438776	0.321446	0.627497	0.650024	0.641803	0.464666	0.407746	0.403795	0.388877	0.396802	0.0351502	0.0638827	0.0752923	0.0905632	0.0910632	0.0338559	0.153573	0.1535	0.073513	0.0757724	0.0568676	0.0568837	0.0595273	0.0599757	0.0877659	0.110737	0.11049	0.0918417	0.0918721	0.226055	0.456723
54	0.0833511	0.263711	0.235882	0.161484	0.205318	0.184463	0.266389	0.31294	0.362433	0.331143	0.196243	0.209286	0.315088	0.337341	0.623832	1.14848	0.812409	0.557288	0.429866	0.498306	1.46799	1.31454	1.31549	0.646536	0.71137	0.691584	0.808716	0.714857	0.0352329	0.180163	0.205931	0.063943	0.0641538	0.15165	0.123529	0.211106	0.227937	0.107323	0.0742002	0.0766193	0.115411	0.110267	0.184567	0.144089	0.14111	0.211971	0.195572	0.487705	1.25115
55	0.0832541	0.264794	0.234613	0.200003	0.162106	0.184181	0.317979	0.267761	0.362058	0.331461	0.207146	0.200024	0.335561	0.313201	0.666491	1.16446	0.822593	0.43933	0.53879	0.519312	1.35436	1.48312	1.31967	0.647845	0.680726	0.737505	0.710044	0.789578	0.0352511	0.179698	0.204979	0.0638752	0.0626213	0.151474	0.211739	0.124887	0.228473	0.107567	0.0773938	0.0756784	0.11093	0.117505	0.183338	0.139699	0.14548	0.193239	0.212101	0.464925	1.2597
56	0.103188	0.299762	0.256341	0.201372	0.202667	0.156312	0.410635	0.410787	0.355467	0.337854	0.364112	0.364385	0.316317	0.314757	0.723012	1.11322	0.974537	0.476758	0.475595	0.494962	1.40055	1.39934	1.52209	0.640309	0.611182	0.608508	0.738218	0.757061	0.0503703	0.188875	0.242834	0.112001	0.112547	0.0824881	0.237974	0.239813	0.171048	0.13167	0.106588	0.106741	0.075173	0.0756031	0.212335	0.29055	0.290185	0.209542	0.208854	0.374842	1.05796
57	0.047736	0.171343	0.186269	0.0881459	0.0877198	0.0865804	0.164261	0.163596	0.143318	0.0776189	0.0847142	0.0839394	0.11107	0.111721	0.157905	0.243521	0.238147	0.153896	0.150506	0.192217	0.249822	0.245266	0.33747	0.262198	0.177687	0.176945	0.160732	0.161613	0.023785	0.0548522	0.102318	0.0564283	0.0562973	0.05858	0.0979219	0.0985388	0.150364	0.0290455	0.0316378	0.0316228	0.0877402	0.0877803	0.0696311	0.0606736	0.0607706	0.124151	0.124451	0.105842	0.234254
58	0.0546859	0.13092	0.158684	0.0776593	0.075511	0.0879497	0.125159	0.119533	0.153039	0.0936644	0.0624582	0.0818554	0.0819911	0.0745632	0.161548	0.300144	0.312288	0.224471	0.19281	0.201137	0.358032	0.336845	0.259575	0.169322	0.241146	0.186615	0.200142	0.199466	0.0181714	0.0492847	0.0790706	0.0383524	0.0363072	0.0597692	0.0527211	0.0558304	0.119221	0.0375816	0.0289669	0.0350733	0.0569503	0.0589086	0.0850261	0.0479396	0.0570206	0.0800878	0.0858565	0.129082	0.218148
59	0.0546228	0.131486	0.159073	0.0756109	0.0791176	0.0876654	0.117229	0.123492	0.153019	0.0935936	0.0817716	0.0622852	0.0734902	0.0823273	0.163342	0.303042	0.315025	0.197747	0.216997	0.204379	0.311448	0.387083	0.265299	0.169717	0.18905	0.242846	0.213606	0.201693	0.0183207	0.0492616	0.0786263	0.0364945	0.0380238	0.0595703	0.0568685	0.0539486	0.119213	0.0373574	0.0352273	0.028691	0.0607147	0.0578893	0.0848273	0.0576177	0.0475667	0.0865788	0.0832415	0.131088	0.215861
60	0.0468298	0.130921	0.158849	0.106156	0.101158	0.111749	0.144152	0.136286	0.168028	0.105637	0.0706564	0.07307	0.0702964	0.0798729	0.170889	0.275794	0.33694	0.2033	0.184112	0.19526	0.34816	0.248481	0.313843	0.151619	0.188245	0.205161	0.279365	0.196044	0.0257019	0.0737494	0.0895372	0.0523857	0.0484517	0.0489403	0.1197	0.104354	0.0986198	0.0865261	0.0632985	0.0597913	0.0348501	0.033961	0.0870226	0.0717692	0.0756727	0.0574374	0.0675214	0.0930892	0.168701
61	0.0474582	0.131173	0.15747	0.0995744	0.104633	0.112371	0.136099	0.142682	0.168429	0.105291	0.0716046	0.0707769	0.0801568	0.0695544	0.171126	0.278737	0.337057	0.186992	0.202924	0.194142	0.243365	0.348443	0.31714	0.150226	0.207747	0.188318	0.194758	0.270789	0.0254899	0.0739695	0.0893581	0.0482344	0.0511925	0.0482768	0.107298	0.120952	0.0992277	0.0864444	0.0582415	0.0642245	0.0341744	0.0345478	0.0867064	0.0738101	0.0738279	0.0673908	0.0573413	0.0924988	0.165635
62	0.0777835	0.316826	0.295393	0.214984	0.214162	0.195681	0.320234	0.318818	0.372409	0.221311	0.226414	0.225286	0.292517	0.295984	0.359208	1.02371	0.805013	0.52321	0.53464	0.78212	1.24576	1.24998	1.46825	0.771684	0.787815	0.792724	0.619292	0.623303	0.0362805	0.123494	0.162892	0.0645602	0.0651464	0.0836499	0.164899	0.164868	0.208328	0.0776876	0.0807956	0.0812216	0.118016	0.118525	0.0761126	0.2026	0.203209	0.209148	0.208706	0.529056	0.814915
63	0.0835235	0.245734	0.209554	0.175333	0.164726	0.180581	0.234002	0.253591	0.349452	0.203505	0.160589	0.218988	0.279767	0.293458	0.538056	0.973295	0.906038	0.528297	0.582211	0.598476	1.26535	1.2674	1.19507	0.75545	0.677043	0.58955	0.773399	0.778119	0.0321233	0.113942	0.131349	0.0650728	0.0671973	0.096932	0.135515	0.131411	0.234655	0.0793245	0.0452739	0.0514865	0.0814912	0.0810152	0.204241	0.0746536	0.120546	0.202323	0.205268	0.468875	0.880667
64	0.0834647	0.246697	0.211515	0.16387	0.175072	0.180454	0.248736	0.234965	0.349474	0.202254	0.218913	0.160095	0.286408	0.277467	0.565691	0.970661	0.907177	0.572235	0.516123	0.605748	1.24136	1.27617	1.20447	0.763673	0.592947	0.684125	0.767188	0.792299	0.0322386	0.11425	0.132217	0.0689858	0.0655557	0.0964165	0.130749	0.136893	0.233946	0.0793471	0.0515908	0.0452083	0.0808623	0.0811627	0.205472	0.120179	0.0742455	0.201952	0.200954	0.468638	0.878369
65	0.081199	0.258368	0.222475	0.168344	0.170488	0.180719	0.317401	0.28983	0.302847	0.274025	0.258023	0.271299	0.221969	0.273642	0.687152	1.05263	0.950794	0.572968	0.548235	0.406207	1.27771	1.24531	1.24319	0.597966	0.635212	0.664623	0.57261	0.647978	0.0433033	0.128664	0.184918	0.0872495	0.0853773	0.0713251	0.16053	0.1982	0.193872	0.13346	0.0912247	0.0849023	0.0625696	0.0797249	0.204064	0.210537	0.200924	0.0808643	0.167597	0.283989	0.766335
66	0.0819472	0.257636	0.223948	0.17126	0.16954	0.18036	0.287741	0.317787	0.302881	0.276094	0.267812	0.257585	0.272905	0.22356	0.712246	1.03489	0.970656	0.566312	0.56398	0.421324	1.24909	1.26375	1.22795	0.603316	0.655097	0.642134	0.644865	0.573553	0.043426	0.129238	0.184692	0.0875814	0.0870084	0.0711052	0.200966	0.158315	0.193404	0.134978	0.0861292	0.0902416	0.0794273	0.0625699	0.20345	0.203742	0.211288	0.168457	0.0810395	0.296256	0.763251
[truncated: 17 more columns]

## Sheet: Fig. S3f (DFT)
index of k-point index of band	1(M)	2	3	4	5	6	7	8	9	10	11	12	13	14	15	16	17	18	19	20	21	22	23	24	25	26	27	28	29	30(Gamma)	31(Gamma)	32	33	34	35	36	37	38	39	40	41	42	43	44	45	46	47	48	49
1	-1.17496	-1.1761	-1.17701	-1.17755	-1.17825	-1.17902	-1.17931	-1.17857	-1.17621	-1.1735	-1.17111	-1.16976	-1.16769	-1.16528	-1.16346	-1.16263	-1.16194	-1.16083	-1.15905	-1.15685	-1.15476	-1.15295	-1.15111	-1.14928	-1.1476	-1.14612	-1.14513	-1.14482	-1.14426	-1.14348	-1.14348	-1.14467	-1.14598	-1.14731	-1.14882	-1.14939	-1.15045	-1.15253	-1.15521	-1.15661	-1.15855	-1.1611	-1.16257	-1.16447	-1.16723	-1.16887	-1.16922	-1.16883	-1.16952
2	-1.17496	-1.17441	-1.1751	-1.17615	-1.17632	-1.17554	-1.17434	-1.17334	-1.17262	-1.17053	-1.16897	-1.16841	-1.16591	-1.16252	-1.15962	-1.15721	-1.1559	-1.15505	-1.15426	-1.15328	-1.15181	-1.14979	-1.1477	-1.14583	-1.14448	-1.14382	-1.14352	-1.14309	-1.14301	-1.14348	-1.14348	-1.14299	-1.14313	-1.14338	-1.1436	-1.1442	-1.14575	-1.1486	-1.15173	-1.1549	-1.15757	-1.15937	-1.16157	-1.16254	-1.16229	-1.16353	-1.16528	-1.16526	-1.16263
3	-1.16739	-1.16835	-1.16791	-1.16714	-1.16709	-1.1674	-1.16754	-1.16734	-1.16713	-1.16709	-1.16566	-1.16363	-1.16263	-1.16051	-1.15655	-1.15313	-1.15153	-1.1506	-1.14985	-1.14888	-1.14743	-1.14532	-1.14261	-1.13986	-1.13783	-1.13662	-1.13541	-1.13384	-1.13205	-1.13043	-1.13043	-1.13193	-1.13366	-1.13522	-1.13671	-1.13909	-1.14175	-1.14346	-1.14457	-1.14619	-1.14931	-1.15259	-1.15508	-1.15691	-1.15883	-1.15997	-1.1602	-1.1599	-1.15859
4	-1.16739	-1.16592	-1.16531	-1.16526	-1.16494	-1.16469	-1.16483	-1.16484	-1.16359	-1.16274	-1.16147	-1.15919	-1.15572	-1.15382	-1.15333	-1.15151	-1.14824	-1.1451	-1.14221	-1.13988	-1.13852	-1.13778	-1.13705	-1.13597	-1.13433	-1.13224	-1.13047	-1.12948	-1.12947	-1.13043	-1.13043	-1.1295	-1.12936	-1.13045	-1.13292	-1.13537	-1.13805	-1.1409	-1.14329	-1.14482	-1.14568	-1.1461	-1.1463	-1.15084	-1.15476	-1.15492	-1.15359	-1.15207	-1.15289
5	-1.16161	-1.16244	-1.1622	-1.16137	-1.16084	-1.16099	-1.16168	-1.16253	-1.16288	-1.16039	-1.15645	-1.15307	-1.15337	-1.15231	-1.14993	-1.14822	-1.14597	-1.14307	-1.14008	-1.13717	-1.13439	-1.13279	-1.13154	-1.13033	-1.1285	-1.12597	-1.12307	-1.1201	-1.11758	-1.11619	-1.11619	-1.11851	-1.12209	-1.1256	-1.12817	-1.13019	-1.13171	-1.13396	-1.13791	-1.14127	-1.14224	-1.1419	-1.14284	-1.14435	-1.144	-1.14529	-1.1465	-1.14831	-1.14952
6	-1.16161	-1.16008	-1.15825	-1.15652	-1.15532	-1.15566	-1.15614	-1.15594	-1.15514	-1.1538	-1.15211	-1.15052	-1.14805	-1.14738	-1.14528	-1.14077	-1.13701	-1.13665	-1.13642	-1.13577	-1.13431	-1.13148	-1.12867	-1.12598	-1.12357	-1.12148	-1.11951	-1.11777	-1.11645	-1.11619	-1.11619	-1.11632	-1.11826	-1.12057	-1.12292	-1.12588	-1.12888	-1.1314	-1.13235	-1.13298	-1.13397	-1.13638	-1.14084	-1.14144	-1.14151	-1.13932	-1.13795	-1.13938	-1.13951
7	-1.14684	-1.14944	-1.15187	-1.15367	-1.15473	-1.1547	-1.15355	-1.15059	-1.14651	-1.14524	-1.14522	-1.14548	-1.14451	-1.14151	-1.13882	-1.13719	-1.13465	-1.1294	-1.12555	-1.12409	-1.12377	-1.12332	-1.12232	-1.12097	-1.11951	-1.11765	-1.11565	-1.11416	-1.11352	-1.11277	-1.11277	-1.11349	-1.11487	-1.11808	-1.12168	-1.12407	-1.12544	-1.12591	-1.12665	-1.12811	-1.12966	-1.13149	-1.13391	-1.13482	-1.13493	-1.13576	-1.13635	-1.13395	-1.13434
8	-1.14684	-1.14618	-1.14797	-1.15016	-1.15176	-1.1514	-1.14972	-1.14774	-1.14523	-1.14081	-1.13866	-1.13715	-1.1341	-1.13134	-1.12889	-1.12607	-1.12341	-1.12167	-1.12026	-1.11867	-1.11784	-1.11777	-1.11799	-1.11783	-1.11681	-1.11523	-1.11353	-1.11214	-1.11184	-1.11277	-1.11277	-1.11248	-1.11353	-1.11485	-1.11597	-1.11695	-1.11833	-1.12	-1.12113	-1.12149	-1.12285	-1.12843	-1.12989	-1.13007	-1.13034	-1.13075	-1.1302	-1.13026	-1.13161
9	-1.13828	-1.13778	-1.13383	-1.12995	-1.12915	-1.13069	-1.13289	-1.13505	-1.13642	-1.13635	-1.13711	-1.13511	-1.13137	-1.12812	-1.12605	-1.12408	-1.12187	-1.11971	-1.11787	-1.11589	-1.11377	-1.11231	-1.11144	-1.11068	-1.10975	-1.10859	-1.10746	-1.10688	-1.10615	-1.10476	-1.10476	-1.10572	-1.10659	-1.10738	-1.10894	-1.11069	-1.11208	-1.11324	-1.1145	-1.11719	-1.1216	-1.12208	-1.12325	-1.1252	-1.1268	-1.12685	-1.12631	-1.12559	-1.12447
10	-1.13828	-1.13538	-1.13134	-1.12732	-1.12435	-1.1239	-1.12562	-1.12836	-1.13142	-1.13339	-1.13084	-1.12923	-1.12797	-1.12488	-1.12108	-1.11843	-1.11638	-1.11416	-1.11215	-1.11082	-1.10999	-1.10927	-1.10847	-1.10756	-1.10653	-1.10557	-1.10513	-1.10463	-1.10406	-1.10476	-1.10476	-1.10433	-1.10464	-1.10511	-1.10544	-1.10602	-1.10646	-1.10745	-1.10995	-1.11265	-1.11388	-1.11494	-1.11631	-1.11752	-1.11841	-1.1188	-1.11851	-1.12072	-1.12228
11	-1.11569	-1.117	-1.11847	-1.11923	-1.11811	-1.11665	-1.11736	-1.12043	-1.12399	-1.12615	-1.12555	-1.1234	-1.1211	-1.11883	-1.1161	-1.11255	-1.10976	-1.10891	-1.10762	-1.10567	-1.10378	-1.10225	-1.10099	-1.10038	-1.10062	-1.10118	-1.10113	-1.10044	-1.09991	-1.09947	-1.09947	-1.10044	-1.10093	-1.10149	-1.10144	-1.10087	-1.10093	-1.10106	-1.10063	-1.10163	-1.10507	-1.10792	-1.10942	-1.11035	-1.11112	-1.11229	-1.11575	-1.11762	-1.11674
12	-1.11569	-1.11477	-1.11415	-1.11359	-1.11303	-1.11332	-1.11464	-1.11678	-1.11981	-1.12239	-1.1222	-1.11832	-1.11474	-1.11247	-1.11048	-1.10939	-1.10756	-1.10446	-1.10325	-1.1026	-1.1014	-1.09959	-1.09807	-1.09717	-1.09671	-1.0967	-1.09724	-1.09815	-1.09895	-1.09947	-1.09947	-1.09843	-1.09755	-1.09661	-1.09626	-1.09608	-1.09546	-1.09535	-1.09674	-1.09918	-1.10099	-1.10336	-1.10575	-1.10705	-1.10723	-1.10733	-1.10905	-1.11137	-1.11277
13	-1.10711	-1.10801	-1.10858	-1.10902	-1.1092	-1.10851	-1.11014	-1.11143	-1.11227	-1.11328	-1.11431	-1.11464	-1.11378	-1.11162	-1.10862	-1.10544	-1.10375	-1.10184	-1.0987	-1.09624	-1.09466	-1.09357	-1.09252	-1.09144	-1.09094	-1.09148	-1.0926	-1.09387	-1.09475	-1.09464	-1.09464	-1.09463	-1.09367	-1.09266	-1.09198	-1.09199	-1.09203	-1.09127	-1.09175	-1.09283	-1.09365	-1.09516	-1.09706	-1.09893	-1.10083	-1.10348	-1.10574	-1.10662	-1.10742
14	-1.10711	-1.10608	-1.10519	-1.10433	-1.10465	-1.10755	-1.10699	-1.10665	-1.10737	-1.10871	-1.10967	-1.10946	-1.1076	-1.10515	-1.10387	-1.10293	-1.10038	-1.09725	-1.09372	-1.08978	-1.08679	-1.08601	-1.08662	-1.08767	-1.08885	-1.09015	-1.09164	-1.09291	-1.09388	-1.09464	-1.09464	-1.09337	-1.09142	-1.08965	-1.08861	-1.08784	-1.0871	-1.08727	-1.08753	-1.08554	-1.08563	-1.08641	-1.0877	-1.09085	-1.09554	-1.09991	-1.10204	-1.10264	-1.10218
15	-1.09421	-1.0959	-1.0983	-1.10134	-1.103	-1.10118	-1.10034	-1.10242	-1.10489	-1.10564	-1.10453	-1.10186	-1.1006	-1.10012	-1.09788	-1.09331	-1.09005	-1.0879	-1.0851	-1.08243	-1.08105	-1.08054	-1.08062	-1.08074	-1.08075	-1.08114	-1.08198	-1.08286	-1.08322	-1.08284	-1.08284	-1.08331	-1.0831	-1.0825	-1.08183	-1.08235	-1.08449	-1.08625	-1.08546	-1.08482	-1.08308	-1.08362	-1.0855	-1.08716	-1.08856	-1.09003	-1.09189	-1.09579	-1.099
16	-1.09421	-1.09282	-1.09158	-1.09081	-1.09108	-1.0934	-1.09676	-1.09874	-1.09976	-1.1003	-1.10035	-1.0995	-1.09549	-1.09138	-1.09063	-1.09003	-1.08665	-1.08272	-1.08093	-1.07988	-1.07909	-1.07816	-1.0774	-1.07783	-1.07873	-1.07936	-1.0801	-1.08101	-1.08199	-1.08284	-1.08284	-1.08218	-1.08166	-1.08058	-1.07893	-1.07799	-1.07734	-1.07756	-1.07881	-1.08029	-1.08067	-1.07821	-1.07586	-1.07761	-1.08066	-1.08505	-1.0891	-1.08946	-1.08827
17	-1.08485	-1.08629	-1.08619	-1.08515	-1.08598	-1.0869	-1.08682	-1.08571	-1.085	-1.08542	-1.08674	-1.0881	-1.08857	-1.08656	-1.08116	-1.07867	-1.07734	-1.07533	-1.07713	-1.0784	-1.078	-1.07684	-1.0759	-1.07519	-1.07528	-1.07533	-1.07438	-1.07318	-1.07339	-1.07326	-1.07326	-1.07358	-1.07359	-1.07487	-1.07597	-1.07491	-1.0735	-1.07312	-1.0736	-1.07419	-1.07418	-1.07432	-1.07459	-1.07289	-1.07508	-1.07905	-1.08157	-1.08248	-1.08307
18	-1.08485	-1.08305	-1.08222	-1.08204	-1.08096	-1.08074	-1.08033	-1.07982	-1.08037	-1.08234	-1.08413	-1.08445	-1.08196	-1.07708	-1.07303	-1.07075	-1.07273	-1.07426	-1.07065	-1.06962	-1.07004	-1.07016	-1.07066	-1.07162	-1.07195	-1.07162	-1.0713	-1.07186	-1.07234	-1.07326	-1.07326	-1.07211	-1.07133	-1.07052	-1.06991	-1.06931	-1.06839	-1.0679	-1.06818	-1.06865	-1.06915	-1.06903	-1.06835	-1.06794	-1.06747	-1.07136	-1.07462	-1.07764	-1.07922
19	-1.07657	-1.07712	-1.07759	-1.07789	-1.07751	-1.07649	-1.07508	-1.07406	-1.07368	-1.07319	-1.07289	-1.07285	-1.07261	-1.07035	-1.066	-1.06294	-1.05956	-1.06144	-1.06276	-1.06148	-1.06169	-1.0626	-1.06321	-1.06315	-1.0634	-1.06505	-1.06799	-1.0699	-1.07052	-1.06983	-1.06983	-1.07032	-1.06935	-1.0669	-1.06461	-1.06394	-1.06376	-1.06289	-1.06175	-1.06135	-1.06112	-1.06104	-1.06149	-1.06333	-1.06633	-1.06886	-1.07236	-1.07479	-1.07564
20	-1.07657	-1.07617	-1.07589	-1.07555	-1.07403	-1.06958	-1.06395	-1.06085	-1.05925	-1.05675	-1.05628	-1.05824	-1.06088	-1.06355	-1.06349	-1.05803	-1.05511	-1.05661	-1.05844	-1.05897	-1.05746	-1.05832	-1.05871	-1.0596	-1.06169	-1.06451	-1.06703	-1.06894	-1.06943	-1.06983	-1.06983	-1.06934	-1.06817	-1.06525	-1.063	-1.06076	-1.05982	-1.05964	-1.05868	-1.05678	-1.05525	-1.05457	-1.05516	-1.05875	-1.06387	-1.06427	-1.06423	-1.06405	-1.06287
21	-1.06077	-1.061	-1.06047	-1.05903	-1.05733	-1.0572	-1.05866	-1.05691	-1.05258	-1.05103	-1.0494	-1.04699	-1.04631	-1.04765	-1.04958	-1.05085	-1.05106	-1.04934	-1.05109	-1.05362	-1.05474	-1.05294	-1.05267	-1.05486	-1.05732	-1.06003	-1.06383	-1.06534	-1.06511	-1.06429	-1.06429	-1.06501	-1.06506	-1.06349	-1.05898	-1.05695	-1.0558	-1.05391	-1.05164	-1.04977	-1.04865	-1.04834	-1.04952	-1.05155	-1.05251	-1.05504	-1.0577	-1.05959	-1.05998
22	-1.06077	-1.05999	-1.05868	-1.05674	-1.05415	-1.05116	-1.04944	-1.04939	-1.04885	-1.04622	-1.04321	-1.04149	-1.04223	-1.04363	-1.04616	-1.04813	-1.04635	-1.04284	-1.04215	-1.04367	-1.04603	-1.04877	-1.05129	-1.05241	-1.05422	-1.05888	-1.0607	-1.06207	-1.06328	-1.06429	-1.06429	-1.06316	-1.06114	-1.0579	-1.05552	-1.05389	-1.05261	-1.05143	-1.05009	-1.048	-1.04515	-1.04266	-1.04471	-1.0494	-1.05175	-1.05154	-1.0514	-1.0515	-1.05111
23	-1.0369	-1.03987	-1.04295	-1.04571	-1.04773	-1.04799	-1.04593	-1.04275	-1.04102	-1.04067	-1.04074	-1.04069	-1.03909	-1.03839	-1.03861	-1.03912	-1.03899	-1.03811	-1.03782	-1.03833	-1.03891	-1.03966	-1.04168	-1.04625	-1.05254	-1.05525	-1.057	-1.05814	-1.05844	-1.05777	-1.05777	-1.0584	-1.05805	-1.0571	-1.05382	-1.0471	-1.0415	-1.04001	-1.03923	-1.03857	-1.0387	-1.04038	-1.04374	-1.0458	-1.04795	-1.05018	-1.04993	-1.0475	-1.04433
24	-1.0369	-1.03502	-1.0356	-1.03794	-1.04061	-1.04253	-1.04227	-1.04003	-1.03734	-1.03529	-1.03362	-1.03234	-1.03229	-1.03266	-1.0323	-1.03166	-1.0309	-1.03087	-1.03222	-1.03363	-1.03524	-1.037	-1.03914	-1.04197	-1.04588	-1.04998	-1.05251	-1.05451	-1.05633	-1.05777	-1.05777	-1.05626	-1.05449	-1.05271	-1.0493	-1.04307	-1.03852	-1.03442	-1.03275	-1.03337	-1.03454	-1.03694	-1.03726	-1.04051	-1.04196	-1.04042	-1.03763	-1.03469	-1.03219
25	-1.02697	-1.02814	-1.02853	-1.02904	-1.02946	-1.02892	-1.03035	-1.03208	-1.03157	-1.02867	-1.02611	-1.02613	-1.02666	-1.0265	-1.02644	-1.02759	-1.02909	-1.02701	-1.01888	-1.02095	-1.02357	-1.02583	-1.02943	-1.03771	-1.04286	-1.04441	-1.04517	-1.04535	-1.0449	-1.04389	-1.04389	-1.04497	-1.04536	-1.04475	-1.04283	-1.03889	-1.03231	-1.02939	-1.02848	-1.02701	-1.0261	-1.02998	-1.03594	-1.0346	-1.03227	-1.03031	-1.02907	-1.0286	-1.02835
26	-1.02697	-1.02576	-1.02484	-1.02449	-1.02581	-1.02787	-1.027	-1.02501	-1.02384	-1.0225	-1.02228	-1.0228	-1.02356	-1.02452	-1.02525	-1.02383	-1.01954	-1.01663	-1.01731	-1.01577	-1.01829	-1.02159	-1.02642	-1.03045	-1.03397	-1.03654	-1.03868	-1.04063	-1.04241	-1.04389	-1.04389	-1.04238	-1.0407	-1.03898	-1.03716	-1.0342	-1.02651	-1.01838	-1.01713	-1.01773	-1.02208	-1.02543	-1.02444	-1.02344	-1.02343	-1.02377	-1.02345	-1.02222	-1.02083
27	-1.01825	-1.02025	-1.02184	-1.02241	-1.02179	-1.02147	-1.02169	-1.02135	-1.01957	-1.01867	-1.01744	-1.01553	-1.01484	-1.01425	-1.01379	-1.01377	-1.01429	-1.01327	-1.0128	-1.00486	-0.997913	-1.00989	-1.01946	-1.02128	-1.01936	-1.01761	-1.02089	-1.02915	-1.03499	-1.03668	-1.03668	-1.03427	-1.02647	-1.01644	-1.01455	-1.01661	-1.01661	-1.00864	-0.996667	-1.00529	-1.01265	-1.01489	-1.0183	-1.01967	-1.01864	-1.01671	-1.01512	-1.01476	-1.01573
28	-1.01825	-1.01616	-1.01426	-1.01331	-1.01457	-1.0166	-1.0175	-1.01693	-1.0158	-1.01457	-1.01403	-1.01235	-1.00779	-1.00259	-0.999837	-1.00058	-1.00204	-1.00143	-0.994656	-0.988925	-0.997206	-1.00876	-1.01424	-1.01469	-1.01316	-1.01139	-1.0179	-1.02745	-1.03398	-1.03668	-1.03668	-1.03322	-1.02483	-1.01315	-1.01205	-1.01296	-1.013	-1.0081	-0.994634	-0.989567	-1.00031	-1.00903	-1.01075	-1.00998	-1.00882	-1.00791	-1.00786	-1.00895	-1.01095
29	-1.00163	-1.0036	-1.00637	-1.0088	-1.0093	-1.00851	-1.00765	-1.00811	-1.00943	-1.00988	-1.00785	-1.00367	-0.99971	-0.997722	-0.994846	-0.990069	-0.986275	-0.984245	-0.98355	-0.983875	-0.992018	-0.988498	-0.990213	-0.992241	-0.994616	-1.00578	-1.01206	-1.01147	-1.01042	-1.00947	-1.00947	-1.01014	-1.01052	-1.00998	-0.997623	-0.992542	-0.990577	-0.988382	-0.990407	-0.983924	-0.983488	-0.985751	-0.989615	-0.993829	-0.997279	-0.999632	-1.00103	-1.00165	-1.0021
30	-1.00163	-1.00121	-1.0021	-1.00326	-1.00392	-1.00409	-1.00411	-1.00325	-1.00152	-1.00026	-0.998699	-0.996732	-0.993518	-0.988016	-0.981552	-0.978052	-0.977422	-0.977599	-0.978676	-0.981808	-0.985465	-0.980393	-0.981223	-0.982842	-0.991916	-1.00425	-1.0085	-1.00832	-1.00871	-1.00947	-1.00947	-1.00879	-1.00858	-1.00811	-0.997012	-0.984115	-0.979504	-0.979393	-0.984701	-0.976853	-0.9735	-0.973508	-0.974708	-0.976759	-0.98137	-0.986417	-0.990549	-0.994004	-0.997082
31	-0.992822	-0.993625	-0.994324	-0.995399	-0.996882	-0.998599	-0.999892	-1.00017	-0.999445	-0.99666	-0.992884	-0.988864	-0.985038	-0.98181	-0.979363	-0.975209	-0.970774	-0.968279	-0.970284	-0.980278	-0.978847	-0.979441	-0.974135	-0.97825	-0.990628	-0.99458	-0.994571	-0.993401	-0.992006	-0.990863	-0.990863	-0.99149	-0.991931	-0.992794	-0.992925	-0.981136	-0.971812	-0.975445	-0.974726	-0.975934	-0.968683	-0.96912	-0.971227	-0.97558	-0.978636	-0.980986	-0.983355	-0.985459	-0.986899
32	-0.992822	-0.991946	-0.991794	-0.99192	-0.991882	-0.993003	-0.994551	-0.995572	-0.995294	-0.993089	-0.989105	-0.984346	-0.979699	-0.975522	-0.971926	-0.968379	-0.963579	-0.960299	-0.967352	-0.975855	-0.972768	-0.971059	-0.971935	-0.97684	-0.983587	-0.985374	-0.987006	-0.988497	-0.98977	-0.990863	-0.990863	-0.989998	-0.989364	-0.988118	-0.985314	-0.978291	-0.970829	-0.969436	-0.972243	-0.971517	-0.964702	-0.964753	-0.966142	-0.967496	-0.969268	-0.971102	-0.973158	-0.976312	-0.978263
33	-0.984372	-0.985145	-0.985363	-0.986812	-0.988507	-0.987702	-0.984982	-0.98204	-0.980225	-0.977444	-0.973502	-0.968927	-0.964769	-0.962021	-0.960619	-0.959736	-0.959293	-0.958976	-0.961735	-0.964194	-0.965312	-0.964926	-0.966318	-0.972876	-0.976101	-0.977862	-0.978979	-0.979145	-0.977971	-0.976035	-0.976035	-0.978279	-0.979447	-0.977981	-0.975013	-0.971723	-0.966092	-0.965657	-0.966529	-0.966764	-0.963027	-0.960283	-0.96256	-0.964642	-0.96585	-0.967723	-0.970797	-0.972466	-0.973138
34	-0.984372	-0.983731	-0.983685	-0.982717	-0.981378	-0.980547	-0.980688	-0.980132	-0.976645	-0.972394	-0.968145	-0.964141	-0.960723	-0.958472	-0.95626	-0.95643	-0.957017	-0.957444	-0.957389	-0.958563	-0.960194	-0.961983	-0.964041	-0.970494	-0.973435	-0.975007	-0.975603	-0.975309	-0.975003	-0.976035	-0.976035	-0.975203	-0.97524	-0.974563	-0.972715	-0.969952	-0.964063	-0.961641	-0.963144	-0.96127	-0.955804	-0.953696	-0.954624	-0.956789	-0.959766	-0.96232	-0.963676	-0.964461	-0.964769
35	-0.961984	-0.963169	-0.965316	-0.968039	-0.97082	-0.972742	-0.972573	-0.970649	-0.967972	-0.965121	-0.962473	-0.960209	-0.957896	-0.956002	-0.955732	-0.953029	-0.950402	-0.951006	-0.956058	-0.956435	-0.956436	-0.955777	-0.960575	-0.966378	-0.968401	-0.969685	-0.970217	-0.970323	-0.970221	-0.9695	-0.9695	-0.969961	-0.96971	-0.969219	-0.968198	-0.965915	-0.960356	-0.959345	-0.956783	-0.954566	-0.952456	-0.951051	-0.952459	-0.953386	-0.953397	-0.95352	-0.956568	-0.959583	-0.960798
36	-0.961984	-0.961498	-0.961024	-0.960985	-0.962398	-0.963429	-0.963688	-0.963185	-0.961959	-0.960102	-0.957948	-0.956208	-0.955291	-0.953252	-0.949578	-0.946759	-0.945706	-0.949141	-0.9498	-0.950905	-0.953653	-0.954709	-0.958232	-0.962641	-0.962418	-0.962739	-0.963757	-0.965576	-0.967797	-0.9695	-0.9695	-0.96775	-0.96553	-0.963451	-0.962055	-0.961929	-0.958862	-0.952854	-0.950839	-0.949638	-0.947843	-0.940447	-0.940325	-0.943069	-0.947239	-0.951455	-0.952467	-0.952915	-0.952441
37	-0.949975	-0.953622	-0.956705	-0.957972	-0.956263	-0.953752	-0.951363	-0.949498	-0.948271	-0.94747	-0.946662	-0.945876	-0.944465	-0.941959	-0.939029	-0.937088	-0.938519	-0.942316	-0.944846	-0.944902	-0.945006	-0.947137	-0.952984	-0.95263	-0.954759	-0.956828	-0.95834	-0.959119	-0.959175	-0.958547	-0.958547	-0.959194	-0.959076	-0.958903	-0.958143	-0.956356	-0.95619	-0.94691	-0.945574	-0.945024	-0.944166	-0.939143	-0.938411	-0.940031	-0.94357	-0.947955	-0.950841	-0.950749	-0.94973
38	-0.949975	-0.946716	-0.944473	-0.942699	-0.941242	-0.940438	-0.940497	-0.941332	-0.942672	-0.944126	-0.945107	-0.944265	-0.941477	-0.938007	-0.935131	-0.934243	-0.936611	-0.941928	-0.94284	-0.941618	-0.94023	-0.943548	-0.949281	-0.948953	-0.949201	-0.951271	-0.953541	-0.955592	-0.957303	-0.958547	-0.958547	-0.957361	-0.956154	-0.954141	-0.951506	-0.949846	-0.94927	-0.945018	-0.942228	-0.93982	-0.937756	-0.934752	-0.931036	-0.93076	-0.93255	-0.935214	-0.937089	-0.93745	-0.936366
39	-0.939318	-0.939653	-0.939775	-0.939715	-0.939445	-0.93913	-0.938828	-0.938433	-0.937758	-0.936755	-0.935521	-0.934192	-0.932879	-0.931625	-0.930336	-0.929016	-0.928603	-0.931905	-0.934441	-0.935397	-0.937262	-0.941087	-0.943584	-0.944546	-0.945646	-0.946718	-0.94786	-0.949006	-0.949868	-0.949987	-0.949987	-0.949893	-0.948886	-0.94791	-0.947216	-0.946623	-0.944937	-0.940305	-0.937153	-0.934622	-0.935017	-0.931642	-0.923881	-0.921946	-0.922666	-0.923096	-0.923518	-0.923692	-0.923323
40	-0.939318	-0.937962	-0.935714	-0.933314	-0.931286	-0.92984	-0.92881	-0.928017	-0.927313	-0.926493	-0.925332	-0.923721	-0.921841	-0.920286	-0.919874	-0.920928	-0.92547	-0.928713	-0.930227	-0.932025	-0.933835	-0.937562	-0.939163	-0.938951	-0.939616	-0.942791	-0.945756	-0.94802	-0.94936	-0.949987	-0.949987	-0.948611	-0.94573	-0.942318	-0.940357	-0.941495	-0.941921	-0.936884	-0.931389	-0.932886	-0.931569	-0.928273	-0.918541	-0.914708	-0.916926	-0.918589	-0.918908	-0.918612	-0.918285
41	-0.934287	-0.935167	-0.933355	-0.930142	-0.926732	-0.923178	-0.919635	-0.916555	-0.914643	-0.91395	-0.913617	-0.913167	-0.912723	-0.91339	-0.915429	-0.918306	-0.921386	-0.924595	-0.925191	-0.925614	-0.927242	-0.932946	-0.933319	-0.935758	-0.936465	-0.936472	-0.937085	-0.937661	-0.937922	-0.937805	-0.937805	-0.938206	-0.938186	-0.93784	-0.937022	-0.935876	-0.936692	-0.934437	-0.927287	-0.923684	-0.922792	-0.919014	-0.913677	-0.910439	-0.907685	-0.906805	-0.906543	-0.906811	-0.90752
42	-0.934287	-0.931774	-0.92861	-0.925065	-0.921274	-0.917597	-0.914324	-0.911937	-0.910802	-0.909347	-0.908267	-0.908049	-0.908795	-0.909378	-0.910088	-0.912466	-0.916249	-0.918917	-0.920644	-0.922481	-0.926841	-0.930032	-0.931795	-0.932623	-0.932944	-0.934029	-0.935396	-0.936519	-0.937328	-0.937805	-0.937805	-0.936902	-0.935471	-0.933698	-0.932398	-0.932316	-0.9323	-0.930192	-0.923141	-0.923154	-0.918741	-0.914642	-0.909434	-0.908246	-0.904878	-0.90252	-0.90204	-0.901849	-0.901933
43	-0.919763	-0.920558	-0.920321	-0.919056	-0.917018	-0.914686	-0.912877	-0.911394	-0.908879	-0.906808	-0.905524	-0.905204	-0.905511	-0.906042	-0.906293	-0.907328	-0.913935	-0.913072	-0.91448	-0.918746	-0.922882	-0.926179	-0.928939	-0.926243	-0.92337	-0.922138	-0.923477	-0.92479	-0.925506	-0.925269	-0.925269	-0.925984	-0.925799	-0.924656	-0.922766	-0.925173	-0.926981	-0.927002	-0.920262	-0.912699	-0.9101	-0.908681	-0.906748	-0.901778	-0.900822	-0.89826	-0.897073	-0.89759	-0.898736
44	-0.919763	-0.918128	-0.916024	-0.913918	-0.91215	-0.910612	-0.908466	-0.90527	-0.901657	-0.898098	-0.895141	-0.894659	-0.895048	-0.895027	-0.895143	-0.903164	-0.905908	-0.908408	-0.908222	-0.909081	-0.913179	-0.920867	-0.922652	-0.922123	-0.920467	-0.917599	-0.918856	-0.921604	-0.923922	-0.925269	-0.925269	-0.923645	-0.921156	-0.917964	-0.917426	-0.918242	-0.919956	-0.921948	-0.917122	-0.906252	-0.904698	-0.90366	-0.901863	-0.897004	-0.895492	-0.894919	-0.892054	-0.889342	-0.88922
45	-0.895989	-0.897247	-0.898418	-0.899267	-0.899573	-0.899225	-0.898219	-0.896595	-0.894504	-0.892678	-0.892414	-0.891088	-0.88922	-0.888605	-0.890682	-0.897462	-0.902685	-0.904769	-0.905891	-0.90419	-0.910357	-0.91287	-0.913248	-0.911929	-0.911696	-0.911544	-0.907414	-0.905885	-0.905603	-0.905397	-0.905397	-0.905605	-0.905901	-0.909201	-0.914085	-0.913202	-0.914806	-0.911942	-0.907585	-0.900257	-0.89943	-0.899569	-0.899608	-0.894201	-0.888767	-0.886482	-0.885014	-0.883753	-0.882557
46	-0.895989	-0.894784	-0.89359	-0.892208	-0.890487	-0.888639	-0.887411	-0.887017	-0.887145	-0.887414	-0.886265	-0.884516	-0.884147	-0.885116	-0.888784	-0.892646	-0.892401	-0.892078	-0.891789	-0.897582	-0.905151	-0.908233	-0.909315	-0.909931	-0.90654	-0.903811	-0.904045	-0.904605	-0.905067	-0.905397	-0.905397	-0.904875	-0.904154	-0.903536	-0.904852	-0.909633	-0.906019	-0.903004	-0.901553	-0.898628	-0.893488	-0.894422	-0.894646	-0.889763	-0.887205	-0.88353	-0.880727	-0.879693	-0.879948
47	-0.880567	-0.882257	-0.883567	-0.88441	-0.884788	-0.884552	-0.883257	-0.881209	-0.879889	-0.880084	-0.879375	-0.877532	-0.877753	-0.878319	-0.885366	-0.887364	-0.887276	-0.886866	-0.887758	-0.895084	-0.898349	-0.895443	-0.895139	-0.896854	-0.897976	-0.897988	-0.895298	-0.88834	-0.880963	-0.875824	-0.875824	-0.881823	-0.890686	-0.897558	-0.898951	-0.898718	-0.898258	-0.898875	-0.899186	-0.894798	-0.890302	-0.891096	-0.890312	-0.88641	-0.879693	-0.878168	-0.876464	-0.874058	-0.876301
48	-0.880567	-0.878939	-0.878163	-0.877932	-0.87727	-0.875856	-0.874121	-0.875146	-0.876915	-0.87624	-0.875781	-0.876636	-0.874851	-0.876271	-0.88199	-0.88289	-0.881802	-0.880718	-0.88362	-0.888706	-0.88936	-0.890423	-0.891127	-0.893405	-0.895318	-0.891962	-0.884474	-0.878015	-0.874701	-0.875824	-0.875824	-0.87524	-0.880199	-0.888607	-0.89624	-0.89664	-0.894684	-0.891516	-0.888066	-0.887954	-0.883927	-0.881866	-0.883762	-0.882226	-0.873603	-0.871094	-0.871103	-0.872694	-0.8708
49	-0.870845	-0.87192	-0.871182	-0.868949	-0.866631	-0.867085	-0.870318	-0.870667	-0.869734	-0.870786	-0.872706	-0.873819	-0.874105	-0.873763	-0.875847	-0.875823	-0.87534	-0.874718	-0.879394	-0.884526	-0.885601	-0.886508	-0.885998	-0.881766	-0.876447	-0.87114	-0.866471	-0.863078	-0.861189	-0.859935	-0.859935	-0.861338	-0.863592	-0.867386	-0.872602	-0.87822	-0.883069	-0.886172	-0.887266	-0.883632	-0.879604	-0.877458	-0.875795	-0.874883	-0.868697	-0.864474	-0.865145	-0.86626	-0.866986
50	-0.870845	-0.868892	-0.866765	-0.864862	-0.863387	-0.86263	-0.862543	-0.862924	-0.862966	-0.861573	-0.859684	-0.859086	-0.862914	-0.869748	-0.86975	-0.868105	-0.866548	-0.868444	-0.87254	-0.873411	-0.873473	-0.872399	-0.869762	-0.866196	-0.862524	-0.859433	-0.857459	-0.857616	-0.858707	-0.859935	-0.859935	-0.858892	-0.858141	-0.860139	-0.86427	-0.868786	-0.873336	-0.877142	-0.879426	-0.879633	-0.876249	-0.873069	-0.871797	-0.870494	-0.866688	-0.859887	-0.858752	-0.85948	-0.860312
51	-0.851036	-0.851656	-0.853122	-0.856438	-0.860215	-0.861266	-0.859374	-0.857483	-0.856051	-0.855506	-0.856215	-0.856939	-0.857686	-0.865967	-0.867092	-0.865614	-0.864724	-0.866453	-0.868653	-0.867293	-0.865196	-0.862943	-0.8607	-0.858592	-0.856591	-0.854785	-0.854996	-0.853661	-0.851356	-0.849158	-0.849158	-0.850882	-0.854379	-0.856015	-0.856737	-0.859009	-0.862053	-0.865548	-0.86856	-0.870043	-0.869285	-0.867218	-0.865732	-0.86433	-0.862472	-0.85687	-0.855279	-0.85434	-0.854372
52	-0.851036	-0.850541	-0.850407	-0.850086	-0.849691	-0.84978	-0.850607	-0.851862	-0.853037	-0.85351	-0.852811	-0.851868	-0.854318	-0.855482	-0.855943	-0.856637	-0.858911	-0.859384	-0.861832	-0.862476	-0.860789	-0.858061	-0.855196	-0.853595	-0.853686	-0.854044	-0.851967	-0.849627	-0.848	-0.849158	-0.849158	-0.848857	-0.850499	-0.852363	-0.853578	-0.854297	-0.856092	-0.858048	-0.859707	-0.861467	-0.861823	-0.860825	-0.860568	-0.859723	-0.858095	-0.853997	-0.852641	-0.852544	-0.852539
53	-0.839772	-0.843099	-0.844696	-0.844102	-0.842697	-0.841252	-0.840122	-0.839428	-0.839212	-0.839598	-0.840987	-0.845031	-0.850485	-0.853426	-0.854468	-0.854532	-0.853137	-0.855591	-0.856783	-0.856899	-0.856331	-0.854941	-0.85332	-0.851428	-0.849252	-0.84743	-0.846235	-0.845918	-0.846127	-0.844803	-0.844803	-0.846029	-0.845459	-0.845806	-0.847025	-0.849018	-0.85047	-0.852078	-0.85455	-0.856465	-0.856855	-0.857513	-0.856807	-0.855427	-0.854083	-0.849736	-0.845939	-0.845807	-0.846483
54	-0.839772	-0.836337	-0.833907	-0.833297	-0.834435	-0.835744	-0.836336	-0.836386	-0.836406	-0.83685	-0.838307	-0.842305	-0.847777	-0.847626	-0.846841	-0.846869	-0.848907	-0.851634	-0.852736	-0.851226	-0.849714	-0.849018	-0.848578	-0.847501	-0.845714	-0.844018	-0.842857	-0.842506	-0.84331	-0.844803	-0.844803	-0.843182	-0.842054	-0.8414	-0.842382	-0.843316	-0.844697	-0.847358	-0.850661	-0.853805	-0.854584	-0.851873	-0.851176	-0.850925	-0.850872	-0.849514	-0.842192	-0.83979	-0.839983
55	-0.829494	-0.829637	-0.829479	-0.829779	-0.829516	-0.828543	-0.827278	-0.826044	-0.825232	-0.825424	-0.82836	-0.833845	-0.836708	-0.838279	-0.839598	-0.840867	-0.843645	-0.84789	-0.848171	-0.847088	-0.845657	-0.844196	-0.842923	-0.841744	-0.840704	-0.839942	-0.839462	-0.838978	-0.83802	-0.83634	-0.83634	-0.838256	-0.838527	-0.83862	-0.838505	-0.839528	-0.841044	-0.842422	-0.844251	-0.846285	-0.846818	-0.842333	-0.840165	-0.840857	-0.841729	-0.841638	-0.837927	-0.83813	-0.839289
56	-0.829494	-0.828855	-0.82773	-0.826756	-0.825612	-0.824231	-0.822787	-0.821451	-0.820446	-0.820298	-0.823204	-0.830598	-0.834674	-0.835899	-0.835723	-0.835677	-0.837526	-0.839797	-0.840137	-0.839937	-0.839941	-0.839506	-0.838498	-0.837374	-0.836349	-0.835319	-0.834476	-0.834384	-0.834838	-0.83634	-0.83634	-0.833931	-0.834328	-0.835743	-0.836696	-0.83653	-0.835992	-0.835704	-0.83635	-0.83875	-0.840128	-0.837764	-0.836149	-0.837082	-0.837505	-0.837343	-0.83531	-0.83293	-0.831161
57	-0.82121	-0.823444	-0.825055	-0.823776	-0.82082	-0.817739	-0.814919	-0.812596	-0.811911	-0.815951	-0.821506	-0.823229	-0.824204	-0.82527	-0.82659	-0.828156	-0.830343	-0.831649	-0.832914	-0.833185	-0.832083	-0.830628	-0.829522	-0.828908	-0.828674	-0.829092	-0.830152	-0.830768	-0.830183	-0.827816	-0.827816	-0.829812	-0.828808	-0.827392	-0.827538	-0.828444	-0.830385	-0.832847	-0.834782	-0.835366	-0.835669	-0.835089	-0.831392	-0.828299	-0.828468	-0.830099	-0.830296	-0.825602	-0.82584
58	-0.82121	-0.819269	-0.817707	-0.816176	-0.814348	-0.812168	-0.809935	-0.809159	-0.811013	-0.813292	-0.816719	-0.817253	-0.817737	-0.819009	-0.822104	-0.825373	-0.826768	-0.826694	-0.825841	-0.826173	-0.826432	-0.826704	-0.826982	-0.827239	-0.827562	-0.827709	-0.827278	-0.826324	-0.825666	-0.827816	-0.827816	-0.825804	-0.826001	-0.826202	-0.826026	-0.82682	-0.827742	-0.828607	-0.829612	-0.830618	-0.831415	-0.830238	-0.82495	-0.825138	-0.825465	-0.824396	-0.822541	-0.822597	-0.822605
59	-0.811569	-0.811453	-0.810399	-0.808847	-0.807472	-0.806795	-0.806999	-0.807234	-0.806629	-0.807686	-0.809929	-0.812607	-0.815408	-0.817751	-0.818264	-0.81793	-0.819996	-0.824052	-0.824435	-0.822242	-0.821163	-0.821545	-0.822429	-0.823252	-0.823795	-0.823972	-0.823976	-0.824175	-0.824455	-0.823192	-0.823192	-0.824063	-0.82359	-0.822947	-0.822047	-0.821065	-0.820382	-0.820183	-0.820406	-0.820736	-0.820891	-0.820867	-0.819805	-0.817438	-0.817085	-0.817571	-0.817752	-0.816543	-0.817745
60	-0.811569	-0.81074	-0.809237	-0.807323	-0.805095	-0.802845	-0.801651	-0.801375	-0.803547	-0.806819	-0.807354	-0.807767	-0.808515	-0.809281	-0.809659	-0.811389	-0.817191	-0.817998	-0.81691	-0.816355	-0.816661	-0.816942	-0.817311	-0.817711	-0.818027	-0.818211	-0.818407	-0.819242	-0.821259	-0.823192	-0.823192	-0.82184	-0.820406	-0.819247	-0.817979	-0.816399	-0.815088	-0.814658	-0.815486	-0.817057	-0.818046	-0.81762	-0.81403	-0.810356	-0.81083	-0.811863	-0.812514	-0.813204	-0.813476
61	-0.797115	-0.797907	-0.798696	-0.799378	-0.799872	-0.799986	-0.799188	-0.799479	-0.800353	-0.799485	-0.798601	-0.798918	-0.800171	-0.801329	-0.803907	-0.810504	-0.814489	-0.814742	-0.814419	-0.813453	-0.81171	-0.810073	-0.808713	-0.807831	-0.807592	-0.807999	-0.808872	-0.809632	-0.809035	-0.807106	-0.807106	-0.808829	-0.809922	-0.810031	-0.809573	-0.808939	-0.808597	-0.809415	-0.810792	-0.811623	-0.812598	-0.813159	-0.8117	-0.808637	-0.807953	-0.809487	-0.810376	-0.806718	-0.804647
62	-0.797115	-0.796438	-0.795962	-0.795683	-0.795498	-0.795292	-0.795044	-0.794128	-0.794121	-0.795239	-0.795646	-0.796086	-0.796875	-0.798179	-0.800443	-0.80505	-0.807108	-0.807844	-0.808607	-0.808623	-0.807236	-0.804614	-0.801858	-0.79997	-0.799647	-0.800942	-0.802851	-0.804207	-0.805235	-0.807106	-0.807106	-0.805511	-0.804016	-0.802555	-0.801706	-0.801932	-0.803091	-0.804166	-0.804813	-0.805583	-0.80644	-0.806489	-0.805428	-0.804718	-0.805418	-0.805485	-0.80498	-0.804298	-0.80187
63	-0.783271	-0.784	-0.784822	-0.785811	-0.787082	-0.788646	-0.790367	-0.792162	-0.792293	-0.79107	-0.793028	-0.794199	-0.794518	-0.795708	-0.798127	-0.801579	-0.80367	-0.804031	-0.802959	-0.800696	-0.7983	-0.796749	-0.795706	-0.795191	-0.795088	-0.795	-0.795201	-0.796773	-0.798437	-0.798139	-0.798139	-0.799166	-0.798712	-0.798054	-0.798232	-0.799121	-0.800186	-0.801064	-0.802757	-0.804458	-0.804373	-0.803765	-0.803523	-0.800612	-0.800206	-0.801234	-0.801854	-0.800344	-0.798992
64	-0.783271	-0.782748	-0.782711	-0.783305	-0.784427	-0.785974	-0.787759	-0.789068	-0.789565	-0.790743	-0.790454	-0.790298	-0.790344	-0.791259	-0.795603	-0.799679	-0.801018	-0.801476	-0.800691	-0.799094	-0.796635	-0.793445	-0.791103	-0.790313	-0.790409	-0.79139	-0.793311	-0.794982	-0.796565	-0.798139	-0.798139	-0.795938	-0.794274	-0.79359	-0.793225	-0.793732	-0.795551	-0.797975	-0.79878	-0.798168	-0.798089	-0.798787	-0.799501	-0.798427	-0.794429	-0.793581	-0.795052	-0.796535	-0.792636
65	-0.774852	-0.775617	-0.77581	-0.775374	-0.774655	-0.77423	-0.774989	-0.777463	-0.780751	-0.782833	-0.783725	-0.784952	-0.786117	-0.786963	-0.788863	-0.790748	-0.790899	-0.790393	-0.789604	-0.788356	-0.787155	-0.78693	-0.786481	-0.785677	-0.785503	-0.78606	-0.78673	-0.787016	-0.786553	-0.78539	-0.78539	-0.786517	-0.786407	-0.785318	-0.784352	-0.784235	-0.785498	-0.787879	-0.790193	-0.791865	-0.792885	-0.793958	-0.794269	-0.793682	-0.792384	-0.791713	-0.791571	-0.791291	-0.789929
66	-0.774852	-0.773831	-0.772807	-0.771912	-0.77126	-0.770966	-0.771049	-0.773086	-0.776568	-0.779222	-0.780262	-0.780109	-0.780531	-0.782989	-0.78689	-0.788197	-0.788437	-0.788302	-0.787858	-0.787354	-0.7864	-0.784217	-0.781905	-0.779749	-0.778086	-0.777929	-0.779543	-0.781717	-0.783737	-0.78539	-0.78539	-0.783527	-0.781225	-0.779104	-0.778681	-0.780516	-0.782904	-0.784954	-0.78704	-0.789137	-0.79065	-0.790742	-0.790135	-0.787824	-0.785561	-0.785785	-0.786206	-0.786756	-0.78671
67	-0.765268	-0.765393	-0.765284	-0.76498	-0.764639	-0.765408	-0.767959	-0.769574	-0.769713	-0.769552	-0.768975	-0.768617	-0.771243	-0.777843	-0.781857	-0.781456	-0.780201	-0.778703	-0.776992	-0.775048	-0.773019	-0.771317	-0.770465	-0.770566	-0.771076	-0.770692	-0.768905	-0.76673	-0.764801	-0.763366	-0.763366	-0.76503	-0.767165	-0.769418	-0.770823	-0.77119	-0.771951	-0.773707	-0.776116	-0.77861	-0.780844	-0.78259	-0.783351	-0.782021	-0.781169	-0.781561	-0.782204	-0.782616	-0.782604
68	-0.765268	-0.764896	-0.764334	-0.763787	-0.763583	-0.763385	-0.763093	-0.763179	-0.763616	-0.764336	-0.765364	-0.766969	-0.768882	-0.771014	-0.773157	-0.774856	-0.775521	-0.775085	-0.773821	-0.772114	-0.770342	-0.768843	-0.767733	-0.766798	-0.765702	-0.764389	-0.763181	-0.762484	-0.762552	-0.763366	-0.763366	-0.76218	-0.761405	-0.761049	-0.761341	-0.76254	-0.764354	-0.766557	-0.769079	-0.771856	-0.774737	-0.77738	-0.77937	-0.780619	-0.77774	-0.777861	-0.778128	-0.778004	-0.777422
69	-0.752967	-0.753583	-0.754691	-0.756267	-0.758213	-0.760177	-0.761728	-0.762845	-0.763241	-0.763018	-0.762679	-0.762767	-0.764069	-0.765652	-0.766795	-0.766775	-0.766249	-0.765485	-0.764431	-0.76319	-0.762057	-0.760878	-0.75951	-0.758315	-0.757496	-0.756889	-0.756283	-0.755437	-0.754206	-0.752761	-0.752761	-0.754225	-0.755812	-0.757379	-0.758701	-0.759575	-0.760396	-0.761552	-0.763294	-0.765431	-0.767575	-0.769544	-0.771991	-0.774697	-0.776092	-0.774718	-0.774531	-0.77438	-0.773872
70	-0.752967	-0.75285	-0.753234	-0.754097	-0.755345	-0.756651	-0.757383	-0.757342	-0.757323	-0.757725	-0.758662	-0.760036	-0.759796	-0.761074	-0.763105	-0.763902	-0.763944	-0.763464	-0.762672	-0.7615	-0.759613	-0.757147	-0.754713	-0.752486	-0.75056	-0.749736	-0.749819	-0.750407	-0.751416	-0.752761	-0.752761	-0.751663	-0.751235	-0.751624	-0.752702	-0.754334	-0.75641	-0.758498	-0.760403	-0.762536	-0.765223	-0.76829	-0.770478	-0.771012	-0.770859	-0.767891	-0.7668	-0.767066	-0.767494
71	-0.744229	-0.744802	-0.745708	-0.746882	-0.748216	-0.749599	-0.75093	-0.752003	-0.752453	-0.753444	-0.755448	-0.755765	-0.757019	-0.7579	-0.756316	-0.755064	-0.754272	-0.753843	-0.753685	-0.753681	-0.753633	-0.753134	-0.751405	-0.748282	-0.744845	-0.742263	-0.739531	-0.737267	-0.73593	-0.735092	-0.735092	-0.736345	-0.738367	-0.741118	-0.744272	-0.747495	-0.750593	-0.753503	-0.756306	-0.759184	-0.762279	-0.765477	-0.768386	-0.770011	-0.7665	-0.76086	-0.761652	-0.761873	-0.761473
72	-0.744229	-0.743991	-0.744026	-0.744205	-0.74436	-0.744423	-0.744693	-0.746621	-0.750114	-0.752205	-0.751959	-0.752363	-0.753664	-0.753917	-0.752997	-0.751365	-0.749503	-0.747715	-0.746127	-0.744846	-0.74411	-0.744139	-0.744575	-0.744761	-0.743835	-0.740786	-0.73777	-0.735415	-0.734604	-0.735092	-0.735092	-0.734927	-0.736477	-0.738608	-0.740809	-0.742422	-0.743069	-0.744237	-0.746933	-0.750107	-0.752948	-0.755284	-0.757208	-0.758773	-0.759931	-0.759552	-0.754866	-0.753687	-0.75405
73	-0.734726	-0.735603	-0.736795	-0.738163	-0.739525	-0.740762	-0.74228	-0.743849	-0.744438	-0.744828	-0.745216	-0.746127	-0.748522	-0.748369	-0.746612	-0.744633	-0.742865	-0.74139	-0.740176	-0.739366	-0.73917	-0.738638	-0.737576	-0.736152	-0.734697	-0.734183	-0.734215	-0.734132	-0.732997	-0.731457	-0.731457	-0.733068	-0.733843	-0.734619	-0.735917	-0.737473	-0.738569	-0.739556	-0.741068	-0.742166	-0.743342	-0.745414	-0.748505	-0.751599	-0.753533	-0.752108	-0.748801	-0.747842	-0.748501
74	-0.734726	-0.734237	-0.734156	-0.734497	-0.73538	-0.737111	-0.739128	-0.739735	-0.739901	-0.741043	-0.742004	-0.744007	-0.7446	-0.743372	-0.741717	-0.740436	-0.739551	-0.738962	-0.738707	-0.738508	-0.737694	-0.736574	-0.735229	-0.733906	-0.732922	-0.731596	-0.730517	-0.730271	-0.73057	-0.731457	-0.731457	-0.729929	-0.729156	-0.729724	-0.731281	-0.733466	-0.736246	-0.73772	-0.737392	-0.738395	-0.740623	-0.742637	-0.743814	-0.744554	-0.744691	-0.743331	-0.740312	-0.739686	-0.740098
75	-0.721642	-0.722254	-0.723648	-0.725806	-0.728499	-0.73129	-0.734205	-0.737006	-0.738828	-0.738997	-0.739761	-0.740598	-0.740494	-0.740266	-0.739395	-0.737502	-0.734949	-0.732207	-0.729573	-0.727632	-0.727304	-0.72776	-0.728203	-0.728059	-0.726748	-0.724546	-0.723328	-0.721777	-0.720054	-0.718658	-0.718658	-0.720472	-0.722536	-0.723785	-0.724123	-0.724278	-0.724978	-0.726393	-0.727341	-0.727129	-0.726747	-0.727173	-0.728465	-0.730387	-0.732636	-0.734659	-0.734605	-0.732464	-0.733056
76	-0.721642	-0.721784	-0.722681	-0.724355	-0.726707	-0.72917	-0.730582	-0.730929	-0.731066	-0.731897	-0.73405	-0.736868	-0.738232	-0.737512	-0.735926	-0.733974	-0.731825	-0.729635	-0.727629	-0.725949	-0.724161	-0.722883	-0.722638	-0.723061	-0.723637	-0.723776	-0.721696	-0.719318	-0.718118	-0.718658	-0.718658	-0.717721	-0.718131	-0.71959	-0.720972	-0.721698	-0.721592	-0.720665	-0.719641	-0.71896	-0.718823	-0.719222	-0.720181	-0.721615	-0.723227	-0.724661	-0.725516	-0.72536	-0.727969
77	-0.698377	-0.699427	-0.701112	-0.703142	-0.705215	-0.707114	-0.708746	-0.710192	-0.712007	-0.715167	-0.719342	-0.722405	-0.723246	-0.722848	-0.72215	-0.721635	-0.721523	-0.721823	-0.722244	-0.722121	-0.721085	-0.719563	-0.717705	-0.715734	-0.714037	-0.713463	-0.713731	-0.714174	-0.713948	-0.712676	-0.712676	-0.713695	-0.714578	-0.71543	-0.716523	-0.71729	-0.717219	-0.716799	-0.716596	-0.716445	-0.71631	-0.716789	-0.718019	-0.719704	-0.721607	-0.723287	-0.723988	-0.722959	-0.717847
78	-0.698377	-0.698126	-0.698631	-0.699716	-0.701224	-0.703044	-0.705071	-0.707181	-0.709082	-0.710674	-0.712479	-0.713737	-0.714057	-0.713731	-0.713231	-0.713389	-0.714204	-0.715063	-0.71575	-0.716193	-0.716266	-0.71577	-0.714805	-0.713819	-0.713045	-0.711993	-0.711086	-0.710872	-0.711452	-0.712676	-0.712676	-0.711972	-0.711675	-0.71155	-0.711505	-0.711646	-0.711897	-0.711873	-0.711311	-0.710539	-0.709751	-0.708829	-0.708338	-0.709154	-0.711273	-0.713865	-0.715699	-0.714862	-0.712738
79	-0.690457	-0.690929	-0.691395	-0.691878	-0.692344	-0.692821	-0.693607	-0.695563	-0.699225	-0.702664	-0.704241	-0.706386	-0.708138	-0.709474	-0.71032	-0.71003	-0.708682	-0.706941	-0.705122	-0.703393	-0.701836	-0.700468	-0.699265	-0.698195	-0.697237	-0.696351	-0.695438	-0.694368	-0.693108	-0.691807	-0.691807	-0.693096	-0.694464	-0.695731	-0.696912	-0.698096	-0.699258	-0.700291	-0.701064	-0.701399	-0.701223	-0.700758	-0.700341	-0.700153	-0.700245	-0.700659	-0.70134	-0.702054	-0.702426
80	-0.690457	-0.689938	-0.689406	-0.688985	-0.688862	-0.689338	-0.690822	-0.693365	-0.696588	-0.700307	-0.703041	-0.702292	-0.700297	-0.697888	-0.69539	-0.69302	-0.690956	-0.689365	-0.6884	-0.688141	-0.688486	-0.689148	-0.689805	-0.690227	-0.690323	-0.690166	-0.689996	-0.690119	-0.690734	-0.691807	-0.691807	-0.69089	-0.690579	-0.690827	-0.691239	-0.691327	-0.690846	-0.689852	-0.688668	-0.6881	-0.689233	-0.69167	-0.694148	-0.695868	-0.696862	-0.697607	-0.698291	-0.698589	-0.697609
81	-0.666053	-0.666439	-0.666985	-0.667792	-0.66907	-0.671149	-0.67415	-0.677144	-0.678861	-0.678894	-0.677741	-0.675987	-0.674108	-0.672576	-0.671824	-0.671996	-0.672835	-0.673941	-0.674926	-0.675476	-0.675455	-0.67494	-0.67412	-0.673188	-0.672313	-0.671627	-0.671199	-0.670984	-0.670804	-0.67051	-0.67051	-0.671104	-0.671264	-0.671062	-0.670946	-0.67149	-0.672858	-0.674848	-0.67706	-0.678664	-0.67856	-0.677081	-0.675283	-0.673784	-0.672995	-0.673875	-0.677345	-0.68162	-0.685537
82	-0.666053	-0.665824	-0.665833	-0.666251	-0.66734	-0.669019	-0.670423	-0.670906	-0.670352	-0.66901	-0.667233	-0.665437	-0.664329	-0.664131	-0.664148	-0.664092	-0.664017	-0.663991	-0.664016	-0.66409	-0.664251	-0.66457	-0.665111	-0.665889	-0.666853	-0.667882	-0.668816	-0.669545	-0.670088	-0.67051	-0.67051	-0.669675	-0.668858	-0.66822	-0.667702	-0.667117	-0.666528	-0.666143	-0.666068	-0.666305	-0.666803	-0.667509	-0.668391	-0.669441	-0.67064	-0.671902	-0.673609	-0.675793	-0.679014
83	-0.653487	-0.654416	-0.655897	-0.657699	-0.659381	-0.660497	-0.661059	-0.661343	-0.661536	-0.66171	-0.661858	-0.661821	-0.661023	-0.659197	-0.656862	-0.654247	-0.651519	-0.648898	-0.646628	-0.644951	-0.644042	-0.643853	-0.644133	-0.644621	-0.645116	-0.645466	-0.64557	-0.645385	-0.644918	-0.644219	-0.644219	-0.64495	-0.64549	-0.645817	-0.645942	-0.645947	-0.646019	-0.64647	-0.647604	-0.649502	-0.652049	-0.655115	-0.658613	-0.662465	-0.666481	-0.669748	-0.670729	-0.670988	-0.671419
84	-0.653487	-0.653196	-0.65352	-0.654315	-0.655309	-0.656168	-0.656653	-0.656704	-0.656386	-0.655787	-0.654967	-0.653932	-0.652652	-0.651094	-0.649289	-0.647348	-0.64543	-0.643689	-0.642239	-0.641096	-0.640192	-0.639539	-0.639242	-0.639348	-0.639812	-0.640541	-0.641434	-0.6424	-0.643355	-0.644219	-0.644219	-0.643345	-0.642399	-0.641481	-0.640723	-0.640266	-0.640198	-0.640456	-0.640905	-0.641588	-0.642726	-0.644502	-0.646991	-0.650186	-0.654032	-0.658421	-0.663117	-0.667549	-0.670379
85	-0.612101	-0.612998	-0.613954	-0.614962	-0.616007	-0.617069	-0.61812	-0.619133	-0.620075	-0.620924	-0.621664	-0.622299	-0.622849	-0.623358	-0.623879	-0.624453	-0.62508	-0.625701	-0.626217	-0.626535	-0.626599	-0.626379	-0.625856	-0.625035	-0.623966	-0.622716	-0.621359	-0.61997	-0.618647	-0.617523	-0.617523	-0.619082	-0.620915	-0.622754	-0.624387	-0.625634	-0.626342	-0.626455	-0.626054	-0.625292	-0.6243	-0.623171	-0.621949	-0.620636	-0.619226	-0.617741	-0.616232	-0.614739	-0.613264
86	-0.612101	-0.611269	-0.610507	-0.609825	-0.60924	-0.60878	-0.608487	-0.608403	-0.608563	-0.608983	-0.609652	-0.610535	-0.611577	-0.612704	-0.613825	-0.61485	-0.615708	-0.616369	-0.616839	-0.617154	-0.617374	-0.617542	-0.617637	-0.617585	-0.617348	-0.616974	-0.616609	-0.61647	-0.616759	-0.617523	-0.617523	-0.616549	-0.616332	-0.616636	-0.617053	-0.617298	-0.61725	-0.616912	-0.616344	-0.615608	-0.614734	-0.613694	-0.612419	-0.610845	-0.608963	-0.606823	-0.604525	-0.602217	-0.600064
87	-0.584855	-0.585866	-0.586912	-0.587957	-0.588959	-0.589868	-0.590635	-0.591225	-0.591634	-0.591915	-0.592177	-0.59258	-0.593304	-0.594516	-0.596354	-0.598709	-0.601266	-0.603766	-0.606013	-0.607842	-0.609128	-0.609846	-0.610118	-0.610157	-0.610152	-0.610202	-0.610294	-0.610318	-0.610129	-0.609689	-0.609689	-0.610257	-0.610261	-0.609834	-0.609239	-0.608636	-0.608061	-0.607412	-0.606522	-0.605277	-0.603685	-0.601872	-0.599942	-0.597888	-0.595716	-0.593491	-0.591306	-0.589229	-0.587297
88	-0.584855	-0.583909	-0.583058	-0.582337	-0.581792	-0.581494	-0.581541	-0.582041	-0.583041	-0.584472	-0.5862	-0.588118	-0.590154	-0.592203	-0.594059	-0.595615	-0.596935	-0.598072	-0.599085	-0.600058	-0.601076	-0.602184	-0.60337	-0.604569	-0.605698	-0.606704	-0.607582	-0.608364	-0.609074	-0.609689	-0.609689	-0.608755	-0.607733	-0.606779	-0.605892	-0.604955	-0.603886	-0.602759	-0.601714	-0.600704	-0.599439	-0.597582	-0.595022	-0.59198	-0.588839	-0.585984	-0.583559	-0.581372	-0.579192
89	-0.563591	-0.564957	-0.566477	-0.568117	-0.569832	-0.57156	-0.57322	-0.574741	-0.576133	-0.577527	-0.579067	-0.580775	-0.58254	-0.584227	-0.585753	-0.587103	-0.588283	-0.589283	-0.590084	-0.590692	-0.591157	-0.591515	-0.591741	-0.591798	-0.591722	-0.591611	-0.591559	-0.591558	-0.591493	-0.591308	-0.591308	-0.592364	-0.593168	-0.593724	-0.594092	-0.594291	-0.594235	-0.593754	-0.592703	-0.591102	-0.589096	-0.586819	-0.584409	-0.582172	-0.580464	-0.578783	-0.57676	-0.574722	-0.573053
90	-0.563591	-0.562406	-0.561427	-0.560682	-0.560209	-0.560065	-0.560344	-0.561204	-0.56286	-0.565287	-0.568019	-0.570657	-0.572964	-0.574828	-0.576304	-0.577615	-0.579046	-0.580747	-0.582593	-0.584333	-0.58576	-0.586817	-0.58763	-0.588374	-0.589117	-0.589805	-0.590347	-0.590731	-0.591039	-0.591308	-0.591308	-0.590074	-0.588754	-0.587419	-0.586141	-0.585037	-0.584195	-0.58351	-0.582619	-0.581237	-0.58002	-0.579785	-0.579643	-0.578911	-0.577029	-0.574381	-0.571619	-0.56926	-0.567166
91	-0.529329	-0.5319	-0.53534	-0.539293	-0.543487	-0.547717	-0.5518	-0.555527	-0.558631	-0.561015	-0.562913	-0.564513	-0.566002	-0.567621	-0.569471	-0.571389	-0.573084	-0.57438	-0.575333	-0.576057	-0.57657	-0.576795	-0.57662	-0.575981	-0.574905	-0.573483	-0.571824	-0.570043	-0.568289	-0.566797	-0.566797	-0.568498	-0.570511	-0.572592	-0.574543	-0.576173	-0.577324	-0.577973	-0.578269	-0.578269	-0.577197	-0.574258	-0.570459	-0.566954	-0.565833	-0.565945	-0.565595	-0.563854	-0.560643
92	-0.529329	-0.528036	-0.528315	-0.530124	-0.533099	-0.536764	-0.54069	-0.544524	-0.547985	-0.550924	-0.553385	-0.555518	-0.557401	-0.558988	-0.560247	-0.561264	-0.562134	-0.56288	-0.563493	-0.563983	-0.564378	-0.564712	-0.565002	-0.565241	-0.565408	-0.565478	-0.56547	-0.5655	-0.565848	-0.566797	-0.566797	-0.565701	-0.565302	-0.565256	-0.565174	-0.564863	-0.564271	-0.563442	-0.562522	-0.561767	-0.561449	-0.561619	-0.56202	-0.56174	-0.558674	-0.553838	-0.548593	-0.543311	-0.538185
93	-0.498863	-0.501943	-0.505498	-0.509432	-0.513687	-0.518182	-0.522815	-0.527481	-0.532074	-0.536476	-0.540557	-0.544177	-0.54721	-0.549572	-0.551239	-0.55225	-0.552731	-0.552876	-0.552883	-0.552915	-0.553085	-0.553461	-0.554071	-0.554903	-0.555909	-0.557013	-0.558106	-0.559026	-0.559506	-0.559264	-0.559264	-0.559743	-0.55953	-0.558933	-0.558247	-0.557596	-0.557013	-0.556481	-0.555913	-0.555113	-0.553831	-0.551947	-0.549494	-0.546519	-0.543042	-0.53908	-0.534671	-0.52989	-0.524852
94	-0.498863	-0.496613	-0.496122	-0.497513	-0.499881	-0.502846	-0.506222	-0.509842	-0.513548	-0.517201	-0.520688	-0.523922	-0.526857	-0.529487	-0.531842	-0.533979	-0.535965	-0.537864	-0.539725	-0.541583	-0.543455	-0.545344	-0.547249	-0.549166	-0.551098	-0.55304	-0.554961	-0.556768	-0.558283	-0.559264	-0.559264	-0.558108	-0.556434	-0.554384	-0.552075	-0.549601	-0.547036	-0.544432	-0.541818	-0.539195	-0.536532	-0.533777	-0.530852	-0.527671	-0.524152	-0.520233	-0.5159	-0.511193	-0.506214
95	-0.488317	-0.489864	-0.489838	-0.48817	-0.48596	-0.483941	-0.48275	-0.482755	-0.483828	-0.485665	-0.488025	-0.490739	-0.493688	-0.496778	-0.499931	-0.503086	-0.506189	-0.509196	-0.512075	-0.514797	-0.517341	-0.519688	-0.521815	-0.523695	-0.525287	-0.526542	-0.527399	-0.527796	-0.527677	-0.527008	-0.527008	-0.527622	-0.52751	-0.526763	-0.525486	-0.523771	-0.521691	-0.519301	-0.516636	-0.513727	-0.510608	-0.507319	-0.503912	-0.500442	-0.496974	-0.493578	-0.490353	-0.487463	-0.485259
96	-0.488317	-0.486121	-0.483675	-0.481206	-0.478936	-0.476972	-0.475212	-0.473594	-0.472415	-0.472016	-0.472484	-0.473724	-0.475598	-0.477984	-0.480785	-0.483918	-0.487301	-0.490861	-0.49453	-0.498252	-0.50198	-0.505671	-0.509282	-0.512761	-0.516048	-0.519071	-0.521751	-0.524009	-0.525778	-0.527008	-0.527008	-0.525616	-0.523468	-0.520661	-0.517342	-0.513674	-0.509802	-0.505842	-0.501873	-0.497946	-0.494085	-0.4903	-0.486604	-0.48304	-0.479722	-0.476885	-0.474901	-0.474076	-0.474549
97	-0.466178	-0.467065	-0.467609	-0.46784	-0.467783	-0.467408	-0.46668	-0.465634	-0.464332	-0.462941	-0.463624	-0.466191	-0.468935	-0.471751	-0.474581	-0.477377	-0.480104	-0.482735	-0.485247	-0.487614	-0.489807	-0.491791	-0.493528	-0.494975	-0.496091	-0.496836	-0.497178	-0.497097	-0.496582	-0.49564	-0.49564	-0.496848	-0.497317	-0.497055	-0.496116	-0.494577	-0.492528	-0.490052	-0.48722	-0.4841	-0.480765	-0.477309	-0.473881	-0.470729	-0.468277	-0.467086	-0.468176	-0.470152	-0.471588
98	-0.466178	-0.464965	-0.463504	-0.461929	-0.460407	-0.459116	-0.458212	-0.457909	-0.458795	-0.460775	-0.461086	-0.459965	-0.459424	-0.459704	-0.460583	-0.461946	-0.463771	-0.465998	-0.468527	-0.471261	-0.474121	-0.47704	-0.479959	-0.482822	-0.485571	-0.488149	-0.490498	-0.492562	-0.49429	-0.49564	-0.49564	-0.493737	-0.491225	-0.488218	-0.484841	-0.48122	-0.477479	-0.47375	-0.470208	-0.467138	-0.464986	-0.463976	-0.463745	-0.463918	-0.464465	-0.465242	-0.464607	-0.462945	-0.460874
99	-0.440263	-0.441853	-0.443715	-0.445781	-0.447987	-0.450272	-0.452565	-0.454679	-0.455989	-0.456433	-0.456717	-0.456944	-0.456933	-0.456638	-0.456411	-0.456439	-0.456657	-0.456907	-0.457081	-0.457139	-0.457077	-0.456902	-0.456632	-0.456283	-0.455877	-0.455433	-0.454974	-0.454519	-0.454088	-0.453697	-0.453697	-0.454206	-0.454809	-0.455474	-0.456164	-0.456838	-0.45745	-0.457949	-0.458253	-0.458221	-0.457792	-0.457623	-0.458092	-0.45865	-0.458559	-0.457157	-0.454729	-0.451946	-0.449217
100	-0.440263	-0.439012	-0.438153	-0.437711	-0.437678	-0.438018	-0.438686	-0.439635	-0.440829	-0.442232	-0.443803	-0.445486	-0.447197	-0.448814	-0.450173	-0.451131	-0.451692	-0.45199	-0.452155	-0.452258	-0.452329	-0.452385	-0.452437	-0.452497	-0.452579	-0.452695	-0.452859	-0.453079	-0.453359	-0.453697	-0.453697	-0.453307	-0.453048	-0.452924	-0.452931	-0.453057	-0.453289	-0.453611	-0.453992	-0.454353	-0.454371	-0.453211	-0.450859	-0.448115	-0.445399	-0.442892	-0.440688	-0.438832	-0.437324
101	-0.403605	-0.404729	-0.405512	-0.405903	-0.405879	-0.405434	-0.404573	-0.403305	-0.401655	-0.399674	-0.397431	-0.395009	-0.392494	-0.389964	-0.387491	-0.385132	-0.382932	-0.380922	-0.379119	-0.37753	-0.376149	-0.374958	-0.373931	-0.373033	-0.372224	-0.371459	-0.370696	-0.369906	-0.369094	-0.368311	-0.368311	-0.369519	-0.370794	-0.372062	-0.373307	-0.374545	-0.375803	-0.377108	-0.378487	-0.379965	-0.381566	-0.383308	-0.385206	-0.387269	-0.389494	-0.391872	-0.394375	-0.396961	-0.399558
102	-0.403605	-0.402208	-0.4006	-0.398816	-0.396879	-0.394821	-0.392704	-0.390605	-0.388583	-0.386659	-0.384818	-0.383034	-0.381285	-0.379566	-0.377886	-0.376267	-0.374736	-0.373319	-0.37204	-0.370912	-0.369943	-0.369129	-0.36846	-0.367924	-0.367512	-0.367233	-0.367126	-0.367254	-0.367662	-0.368311	-0.368311	-0.3673	-0.366591	-0.366174	-0.365948	-0.36583	-0.365783	-0.365797	-0.365876	-0.366016	-0.366202	-0.366413	-0.366624	-0.366814	-0.366987	-0.367212	-0.367779	-0.36933	-0.371845
103	-0.376382	-0.377382	-0.377781	-0.377657	-0.377065	-0.376028	-0.374553	-0.372656	-0.370391	-0.367859	-0.365197	-0.362549	-0.360041	-0.357769	-0.355792	-0.354143	-0.35283	-0.35185	-0.351193	-0.35085	-0.350814	-0.351073	-0.351607	-0.352374	-0.353303	-0.354279	-0.355125	-0.35562	-0.355568	-0.3549	-0.3549	-0.355644	-0.355684	-0.355224	-0.354549	-0.353872	-0.353299	-0.352872	-0.352622	-0.352612	-0.352963	-0.353808	-0.355188	-0.357022	-0.359176	-0.361472	-0.363546	-0.364714	-0.36498
104	-0.376382	-0.374701	-0.372291	-0.369164	-0.365403	-0.361151	-0.356587	-0.351926	-0.347418	-0.34336	-0.340076	-0.337815	-0.336622	-0.336321	-0.336656	-0.337397	-0.338371	-0.339461	-0.340589	-0.341709	-0.342801	-0.343873	-0.344959	-0.346114	-0.3474	-0.34886	-0.350479	-0.352154	-0.3537	-0.3549	-0.3549	-0.353466	-0.351557	-0.349518	-0.347712	-0.346395	-0.345648	-0.345423	-0.345607	-0.34605	-0.346563	-0.34697	-0.347202	-0.347331	-0.347479	-0.347769	-0.348331	-0.349315	-0.350906
105	-0.318324	-0.318601	-0.318816	-0.318961	-0.319029	-0.319012	-0.318897	-0.318664	-0.318288	-0.317758	-0.317119	-0.316462	-0.315847	-0.31531	-0.314902	-0.314699	-0.314786	-0.315238	-0.3161	-0.317375	-0.319019	-0.320943	-0.323023	-0.325111	-0.327051	-0.328687	-0.329891	-0.330562	-0.330628	-0.330021	-0.330021	-0.330729	-0.330547	-0.329538	-0.327773	-0.325402	-0.3227	-0.32001	-0.317669	-0.315954	-0.315061	-0.315093	-0.316074	-0.317957	-0.32064	-0.323972	-0.32775	-0.331719	-0.335568
106	-0.318324	-0.317995	-0.317631	-0.317247	-0.316864	-0.316493	-0.316131	-0.315744	-0.315248	-0.314479	-0.313168	-0.311063	-0.308149	-0.304665	-0.300942	-0.2973	-0.29406	-0.291594	-0.290386	-0.29095	-0.293522	-0.297791	-0.303092	-0.308758	-0.314253	-0.319181	-0.323282	-0.326438	-0.328657	-0.330021	-0.330021	-0.328313	-0.325473	-0.321416	-0.316209	-0.310132	-0.303688	-0.297593	-0.292739	-0.289963	-0.289538	-0.291022	-0.293739	-0.297152	-0.300914	-0.304803	-0.308673	-0.312417	-0.31595
107	-0.177878	-0.180029	-0.182719	-0.185507	-0.18827	-0.191	-0.193745	-0.196585	-0.199617	-0.202943	-0.206643	-0.210765	-0.215319	-0.220274	-0.225558	-0.231043	-0.236516	-0.241628	-0.245864	-0.248625	-0.249549	-0.248792	-0.246837	-0.244177	-0.241196	-0.238212	-0.235478	-0.233125	-0.231212	-0.229885	-0.229885	-0.231163	-0.232941	-0.235048	-0.237839	-0.241138	-0.244216	-0.246463	-0.247245	-0.246011	-0.242763	-0.238181	-0.233133	-0.228271	-0.223978	-0.220451	-0.217809	-0.216144	-0.215504
108	-0.177878	-0.176958	-0.17716	-0.178077	-0.179546	-0.181513	-0.183951	-0.186828	-0.190108	-0.193747	-0.19769	-0.201871	-0.20621	-0.210609	-0.214955	-0.219124	-0.222984	-0.226411	-0.229302	-0.231588	-0.233237	-0.234252	-0.23466	-0.234494	-0.233789	-0.232606	-0.231134	-0.229863	-0.229381	-0.229885	-0.229885	-0.229527	-0.230486	-0.232566	-0.234463	-0.235485	-0.235757	-0.235323	-0.234161	-0.232256	-0.229631	-0.226363	-0.222596	-0.218548	-0.214536	-0.210956	-0.208187	-0.206406	-0.205498
109	-0.173213	-0.17448	-0.175495	-0.176664	-0.178081	-0.179732	-0.181565	-0.183521	-0.185539	-0.187571	-0.189589	-0.191596	-0.193615	-0.195678	-0.197812	-0.20003	-0.202328	-0.204685	-0.207064	-0.20942	-0.211699	-0.213843	-0.21579	-0.217473	-0.218816	-0.219717	-0.220026	-0.219547	-0.21824	-0.216438	-0.216438	-0.218879	-0.220682	-0.221224	-0.220658	-0.219355	-0.217554	-0.215417	-0.213073	-0.210634	-0.208199	-0.205848	-0.203638	-0.201581	-0.199626	-0.197628	-0.195385	-0.192799	-0.190003
110	-0.173213	-0.171047	-0.168147	-0.16498	-0.161785	-0.158701	-0.15584	-0.153304	-0.151188	-0.149582	-0.148565	-0.148209	-0.14857	-0.149694	-0.15161	-0.154329	-0.157841	-0.162109	-0.167062	-0.172585	-0.178512	-0.184627	-0.19067	-0.196373	-0.201491	-0.205854	-0.209397	-0.212192	-0.214448	-0.216438	-0.216438	-0.213893	-0.211022	-0.207358	-0.202639	-0.196854	-0.190203	-0.18303	-0.175739	-0.168713	-0.162267	-0.156627	-0.151942	-0.148292	-0.145707	-0.14417	-0.143624	-0.143972	-0.145082
111	0.00670596	0.00555361	0.00418988	0.00260136	0.000751451	-0.0014191	-0.00399017	-0.00705831	-0.0107304	-0.0151144	-0.0203087	-0.0263893	-0.0333977	-0.0413314	-0.0501368	-0.0597076	-0.0698885	-0.0804829	-0.0912679	-0.102012	-0.112495	-0.12253	-0.131969	-0.140716	-0.148758	-0.156474	-0.165957	-0.173984	-0.179032	-0.180501	-0.180501	-0.178491	-0.171825	-0.161892	-0.15222	-0.143073	-0.133193	-0.122471	-0.111055	-0.099202	-0.0872517	-0.075594	-0.0646244	-0.0546994	-0.0461003	-0.0390094	-0.0335004	-0.029542	-0.0270135
112	0.00670597	0.00763728	0.00831549	0.00868707	0.00867837	0.0081977	0.00713851	0.00538417	0.00281449	-0.00068581	-0.00521732	-0.0108554	-0.0176405	-0.0255701	-0.034594	-0.0446137	-0.0554849	-0.0670235	-0.079013	-0.0912135	-0.103371	-0.115226	-0.126529	-0.137064	-0.146747	-0.15605	-0.16458	-0.172619	-0.178235	-0.180501	-0.180501	-0.17751	-0.17009	-0.159619	-0.149134	-0.138479	-0.126481	-0.11337	-0.0995507	-0.0854612	-0.071552	-0.0582618	-0.0459943	-0.0350936	-0.0258193	-0.0183289	-0.012669	-0.00878141	-0.00652088
113	0.380744	0.370351	0.351719	0.330204	0.307521	0.284273	0.260713	0.236965	0.213089	0.189119	0.165075	0.140978	0.116854	0.0927419	0.0686991	0.0448022	0.021151	-0.00213181	-0.0248998	-0.0469838	-0.0681927	-0.0883133	-0.107107	-0.124295	-0.139455	-0.151501	-0.159294	-0.164314	-0.167219	-0.168076	-0.168076	-0.166924	-0.163037	-0.156265	-0.144689	-0.127994	-0.108492	-0.0868756	-0.0635855	-0.0390117	-0.0135176	0.0125565	0.0388956	0.0652149	0.0912675	0.116855	0.141843	0.166169	0.189846
114	0.380744	0.375192	0.358331	0.337412	0.315	0.291912	0.268458	0.244768	0.220901	0.196882	0.172728	0.148458	0.1241	0.0996992	0.075322	0.0510564	0.0270138	0.00332902	-0.0198411	-0.0423183	-0.0639047	-0.0843838	-0.10352	-0.121052	-0.13665	-0.149673	-0.158622	-0.163865	-0.166937	-0.168076	-0.168076	-0.166599	-0.162626	-0.155486	-0.142389	-0.125107	-0.105173	-0.0831561	-0.0594925	-0.0345889	-0.00882914	0.0174313	0.0438744	0.0702307	0.0962895	0.121905	0.146992	0.171519	0.195495
115	0.442138	0.446792	0.461555	0.478236	0.491792	0.49156	0.481358	0.470434	0.459776	0.449794	0.440737	0.432778	0.426037	0.420581	0.416423	0.413528	0.411814	0.411165	0.411437	0.412466	0.414083	0.416118	0.418406	0.420793	0.423143	0.425333	0.427263	0.428851	0.430039	0.430791	0.430791	0.429889	0.428412	0.426425	0.424027	0.421359	0.418597	0.415947	0.413649	0.411956	0.411134	0.411433	0.413077	0.416236	0.421013	0.427423	0.435385	0.444709	0.455087
116	0.442138	0.452515	0.470017	0.487817	0.497	0.497093	0.493187	0.484631	0.474669	0.464706	0.455385	0.447047	0.439876	0.43396	0.429313	0.425891	0.423602	0.422321	0.4219	0.422174	0.422979	0.424147	0.425523	0.426959	0.428325	0.429506	0.430408	0.430955	0.431094	0.430791	0.430791	0.431096	0.430821	0.430023	0.428803	0.4273	0.425695	0.424208	0.423095	0.422646	0.423176	0.425014	0.428476	0.433833	0.441268	0.450831	0.462408	0.475691	0.490126
117	0.561916	0.550376	0.539071	0.529758	0.529833	0.544806	0.564734	0.585333	0.602648	0.618084	0.631406	0.643451	0.655304	0.667471	0.679922	0.690696	0.696063	0.700284	0.704157	0.707839	0.711406	0.714908	0.718369	0.721802	0.72521	0.728584	0.731908	0.73515	0.738243	0.740901	0.740901	0.738356	0.734809	0.730944	0.726927	0.7228	0.718567	0.714203	0.709664	0.704863	0.699632	0.693601	0.685888	0.668522	0.649588	0.630497	0.611584	0.593041	0.575013
118	0.561916	0.572796	0.570618	0.561482	0.555738	0.558292	0.569931	0.586112	0.605991	0.624441	0.636738	0.647006	0.65778	0.669217	0.681069	0.692447	0.701696	0.707562	0.711533	0.714855	0.717956	0.720982	0.723985	0.726983	0.729975	0.732946	0.735869	0.738672	0.741061	0.740901	0.740901	0.740427	0.738214	0.735709	0.733127	0.730579	0.728133	0.725784	0.723302	0.719867	0.713665	0.702449	0.686685	0.67528	0.66117	0.644877	0.627717	0.610523	0.593923
119	0.588737	0.581241	0.584391	0.593714	0.601703	0.606176	0.610601	0.616116	0.622957	0.632384	0.648261	0.664606	0.673978	0.681252	0.687367	0.694709	0.706568	0.717542	0.725208	0.729417	0.731793	0.733532	0.735122	0.736711	0.738306	0.739854	0.741276	0.74247	0.743226	0.743747	0.743747	0.742359	0.740265	0.737784	0.735183	0.732572	0.730022	0.727566	0.725202	0.722888	0.720124	0.715376	0.707278	0.697922	0.6896	0.681848	0.673175	0.663366	0.653134
120	0.588737	0.593939	0.59723	0.599854	0.602686	0.608393	0.614666	0.621572	0.629977	0.64057	0.652917	0.666057	0.68217	0.694709	0.702697	0.70859	0.71565	0.725231	0.734802	0.741172	0.743772	0.744526	0.74475	0.744902	0.745081	0.745257	0.745344	0.745208	0.744531	0.743747	0.743747	0.745323	0.746703	0.7479	0.748833	0.749513	0.749967	0.750165	0.749846	0.748002	0.742438	0.734084	0.723321	0.711046	0.698912	0.68763	0.677848	0.668956	0.658972
121	0.621528	0.61793	0.617152	0.618869	0.623114	0.629678	0.637717	0.646412	0.655361	0.664587	0.674655	0.686703	0.701145	0.71677	0.729701	0.74236	0.749006	0.751941	0.758007	0.76432	0.763471	0.762021	0.760263	0.758261	0.756049	0.753661	0.751151	0.748667	0.746843	0.746834	0.746834	0.746569	0.747968	0.749221	0.750173	0.750868	0.751367	0.751716	0.751884	0.75147	0.746829	0.736838	0.729122	0.72084	0.710625	0.700189	0.690585	0.682145	0.671827
122	0.621528	0.628039	0.636549	0.646094	0.656335	0.667107	0.677888	0.687519	0.694764	0.69968	0.703322	0.706771	0.711218	0.718537	0.73211	0.745113	0.754822	0.76075	0.763546	0.765829	0.765488	0.76401	0.762241	0.76027	0.758131	0.755848	0.753452	0.750991	0.748601	0.746834	0.746834	0.749319	0.752611	0.756198	0.759876	0.763566	0.767218	0.770698	0.768666	0.759181	0.750222	0.742505	0.736492	0.732391	0.72808	0.720758	0.710602	0.695748	0.676257
123	0.648881	0.648985	0.652205	0.658185	0.666474	0.676601	0.688078	0.700281	0.712141	0.721708	0.727862	0.73232	0.736585	0.741221	0.746409	0.751049	0.756698	0.763881	0.765854	0.767213	0.773889	0.779786	0.784982	0.789778	0.794333	0.798717	0.802936	0.80694	0.810576	0.813419	0.813419	0.810626	0.806396	0.801596	0.79645	0.790927	0.784801	0.777714	0.773917	0.763705	0.754488	0.750384	0.744914	0.740866	0.737448	0.732525	0.723036	0.704786	0.687985
124	0.648881	0.652004	0.658087	0.666413	0.676026	0.686124	0.696349	0.706968	0.718395	0.729692	0.73928	0.747375	0.754215	0.756332	0.754608	0.755994	0.764989	0.76805	0.769258	0.771246	0.779202	0.787864	0.794765	0.799721	0.803574	0.80696	0.810073	0.812769	0.814325	0.813419	0.813419	0.81331	0.810978	0.807785	0.804253	0.800439	0.795834	0.788709	0.778246	0.778243	0.771882	0.76378	0.756317	0.748303	0.741859	0.737194	0.728543	0.718541	0.707483
125	0.728786	0.726411	0.72441	0.722947	0.722202	0.722435	0.724053	0.727586	0.7335	0.740119	0.748651	0.756827	0.760675	0.76382	0.76791	0.768579	0.768834	0.769505	0.770864	0.777579	0.786878	0.796899	0.804523	0.810024	0.814819	0.818981	0.821937	0.822263	0.821501	0.822007	0.822007	0.821835	0.821687	0.820093	0.816666	0.811758	0.805465	0.798508	0.791726	0.782036	0.777317	0.771346	0.768295	0.763513	0.759447	0.756637	0.744456	0.734183	0.727032
126	0.728786	0.731212	0.732632	0.732216	0.731387	0.730901	0.731034	0.732083	0.734725	0.742473	0.75412	0.764291	0.766362	0.768209	0.77102	0.771338	0.76997	0.774166	0.783475	0.792407	0.798458	0.803411	0.809865	0.816452	0.820942	0.82334	0.824314	0.824577	0.823489	0.822007	0.822007	0.823784	0.826299	0.826309	0.823426	0.819586	0.813557	0.80488	0.79449	0.786187	0.779741	0.774357	0.770838	0.770734	0.768466	0.75825	0.754397	0.749545	0.744085
127	0.740858	0.738697	0.738368	0.740663	0.74413	0.747988	0.751966	0.755863	0.759456	0.762483	0.764709	0.76722	0.771505	0.772178	0.772148	0.773506	0.77218	0.777713	0.787978	0.797525	0.806635	0.815409	0.823324	0.829778	0.83142	0.830749	0.829896	0.830431	0.832594	0.834844	0.834844	0.832312	0.829357	0.827917	0.827043	0.823804	0.818549	0.810216	0.800125	0.789707	0.783395	0.780546	0.775272	0.774645	0.775387	0.772126	0.763633	0.75831	0.754706
128	0.740858	0.743826	0.747322	0.751222	0.755403	0.759685	0.763796	0.767383	0.770143	0.772029	0.773292	0.77456	0.777355	0.779762	0.778687	0.779136	0.785177	0.79124	0.796694	0.802528	0.810454	0.819211	0.827192	0.832384	0.83556	0.837027	0.837569	0.837424	0.836519	0.834844	0.834844	0.836629	0.837693	0.838645	0.839804	0.829923	0.820041	0.812326	0.804971	0.797748	0.790176	0.787096	0.784636	0.780384	0.778356	0.777229	0.771338	0.769876	0.76748
129	0.789872	0.788485	0.787167	0.785985	0.785001	0.784283	0.78391	0.78397	0.784551	0.78567	0.784989	0.782404	0.784635	0.786158	0.787286	0.790505	0.794616	0.799464	0.804917	0.810671	0.816628	0.823214	0.830338	0.836155	0.842302	0.850317	0.858402	0.865666	0.871844	0.876555	0.876555	0.871096	0.863747	0.853361	0.842046	0.838385	0.830213	0.822268	0.813731	0.80444	0.796119	0.78986	0.790249	0.793599	0.790947	0.781967	0.779386	0.776122	0.774278
130	0.789872	0.791149	0.79074	0.789818	0.789143	0.788831	0.789022	0.789864	0.791362	0.791341	0.788735	0.79157	0.795825	0.799657	0.801314	0.802825	0.804941	0.808244	0.813288	0.819996	0.826386	0.831408	0.834291	0.838539	0.84616	0.854803	0.863278	0.870933	0.876588	0.876555	0.876555	0.875276	0.865804	0.856605	0.847984	0.843709	0.834318	0.824061	0.817313	0.813212	0.810892	0.809025	0.805171	0.79924	0.794309	0.786986	0.787046	0.78575	0.783262
131	0.793418	0.7922	0.79277	0.793902	0.79485	0.795644	0.796413	0.797261	0.797235	0.79401	0.795811	0.797652	0.799313	0.802495	0.808147	0.814124	0.818982	0.81999	0.821024	0.823388	0.82882	0.83422	0.837779	0.842178	0.84876	0.856053	0.863916	0.871973	0.879095	0.881666	0.881666	0.879998	0.876366	0.869522	0.859329	0.847203	0.843944	0.833906	0.826059	0.820737	0.816347	0.812369	0.808809	0.803835	0.797479	0.797825	0.796383	0.79791	0.800442
132	0.793418	0.794914	0.796573	0.7984	0.800404	0.802562	0.804773	0.806597	0.801371	0.80169	0.803997	0.80622	0.806056	0.808613	0.81339	0.816999	0.819589	0.823549	0.826829	0.829249	0.831561	0.835754	0.841795	0.850574	0.859603	0.868378	0.876774	0.883076	0.882109	0.881666	0.881666	0.880702	0.877421	0.872136	0.864655	0.855014	0.846791	0.844919	0.836038	0.828677	0.823023	0.817173	0.813631	0.811555	0.804946	0.801929	0.801375	0.803469	0.806617
133	0.813156	0.811952	0.81118	0.810968	0.811353	0.812137	0.811976	0.807333	0.808216	0.808866	0.809252	0.809351	0.810167	0.812822	0.816431	0.820957	0.825461	0.827076	0.828891	0.830942	0.83337	0.837784	0.845349	0.854498	0.865077	0.875316	0.88386	0.887871	0.88836	0.891354	0.891354	0.888887	0.884018	0.875119	0.86752	0.861442	0.855391	0.84862	0.840402	0.83164	0.82497	0.822184	0.820266	0.816012	0.809531	0.80385	0.805412	0.808914	0.812493
134	0.813156	0.814625	0.816182	0.817615	0.818642	0.818973	0.817649	0.817556	0.819048	0.820876	0.819223	0.815142	0.81639	0.821135	0.825475	0.825632	0.826632	0.829863	0.831135	0.833262	0.83594	0.840079	0.848344	0.858557	0.868886	0.878446	0.886283	0.888239	0.894796	0.891354	0.891354	0.894189	0.887977	0.879978	0.873185	0.866287	0.857351	0.85074	0.848786	0.844676	0.840922	0.838044	0.835679	0.828815	0.824105	0.822592	0.82347	0.824363	0.82514
135	0.834006	0.831238	0.828548	0.825988	0.823511	0.820829	0.818946	0.819001	0.820325	0.822809	0.826278	0.830003	0.833174	0.834403	0.834558	0.833272	0.832342	0.836524	0.846023	0.857219	0.869138	0.88068	0.888759	0.889776	0.889687	0.889022	0.888371	0.893489	0.896369	0.900739	0.900739	0.895791	0.894022	0.888705	0.880028	0.870562	0.86305	0.857568	0.851707	0.846777	0.842738	0.839359	0.836073	0.832312	0.825746	0.824654	0.825343	0.826856	0.828509
136	0.834006	0.83657	0.836788	0.834566	0.832689	0.83057	0.826566	0.824846	0.825116	0.826599	0.82803	0.831348	0.834428	0.83581	0.837366	0.844679	0.85357	0.862107	0.869687	0.875842	0.881594	0.886501	0.889358	0.89114	0.891697	0.891713	0.891693	0.894349	0.899535	0.900739	0.900739	0.899107	0.895539	0.897689	0.890317	0.880365	0.869396	0.859448	0.856501	0.858431	0.86091	0.862732	0.852848	0.842664	0.840597	0.839041	0.836057	0.834365	0.836818
137	0.844588	0.84158	0.841097	0.842656	0.83883	0.833826	0.833967	0.83579	0.836411	0.832122	0.832209	0.83783	0.844965	0.847645	0.849976	0.853864	0.858765	0.864284	0.870555	0.877607	0.883545	0.887563	0.891674	0.898039	0.902733	0.905977	0.907868	0.905574	0.903124	0.907882	0.907882	0.902748	0.902202	0.899696	0.905044	0.910528	0.907327	0.897835	0.890087	0.883738	0.878081	0.870476	0.861099	0.848324	0.845057	0.846028	0.846156	0.844216	0.84377
138	0.844588	0.847782	0.849882	0.847868	0.847896	0.849846	0.850253	0.847468	0.844073	0.846326	0.850813	0.852358	0.851528	0.853972	0.859425	0.867311	0.876028	0.884114	0.889958	0.893554	0.896617	0.900312	0.904562	0.908214	0.910463	0.910916	0.9093	0.908334	0.907485	0.907882	0.907882	0.906539	0.909594	0.914192	0.917351	0.916658	0.915477	0.910267	0.903302	0.895885	0.887306	0.875722	0.864963	0.862872	0.860151	0.859937	0.863507	0.869649	0.876608
139	0.868267	0.863565	0.858966	0.858412	0.860926	0.863583	0.865205	0.8663	0.868104	0.86866	0.863351	0.859794	0.857289	0.865186	0.88013	0.890348	0.892961	0.894909	0.89604	0.897119	0.898534	0.901159	0.906476	0.914951	0.924111	0.92812	0.922665	0.917462	0.91269	0.909615	0.909615	0.914221	0.920417	0.92647	0.929165	0.922227	0.917218	0.920318	0.922302	0.910085	0.893236	0.877853	0.872543	0.872106	0.873369	0.870665	0.868419	0.871743	0.878994
140	0.868267	0.87191	0.874218	0.875041	0.874329	0.872586	0.871711	0.872958	0.874174	0.870339	0.865986	0.864069	0.871069	0.88121	0.887906	0.891452	0.893818	0.896471	0.901489	0.908267	0.915409	0.922262	0.928715	0.934081	0.933386	0.931614	0.93371	0.927977	0.918548	0.909615	0.909615	0.920348	0.930983	0.934887	0.932754	0.928115	0.925847	0.92636	0.924891	0.926769	0.923923	0.908987	0.896271	0.886275	0.878257	0.876476	0.878358	0.880479	0.883159
141	0.920192	0.918989	0.918059	0.917342	0.914915	0.907354	0.898148	0.888683	0.880051	0.876384	0.87726	0.879825	0.882662	0.885505	0.892542	0.900892	0.918866	0.937679	0.950626	0.952531	0.951714	0.949073	0.945458	0.942558	0.945821	0.953572	0.948038	0.945372	0.945228	0.946201	0.946201	0.945005	0.945046	0.949341	0.940932	0.941931	0.946985	0.941051	0.933499	0.932719	0.929258	0.930471	0.931814	0.93311	0.934349	0.935333	0.933085	0.927315	0.921731
142	0.920192	0.921238	0.921405	0.919742	0.916173	0.912039	0.904745	0.896269	0.888515	0.884206	0.884507	0.886296	0.888308	0.890317	0.89376	0.907658	0.922922	0.938436	0.953031	0.957016	0.956067	0.955312	0.955725	0.957152	0.959527	0.955621	0.956434	0.95231	0.948618	0.946201	0.946201	0.949294	0.954159	0.953558	0.957311	0.958451	0.952329	0.954468	0.955378	0.943755	0.936914	0.937729	0.938555	0.938881	0.938606	0.937513	0.937221	0.938077	0.936179
143	0.955559	0.953896	0.950145	0.944063	0.937293	0.932686	0.932082	0.933687	0.936202	0.939059	0.941955	0.944689	0.947122	0.949173	0.950807	0.952034	0.952907	0.953603	0.957616	0.96872	0.970637	0.971998	0.971177	0.967879	0.964102	0.960667	0.962151	0.964772	0.966037	0.967054	0.967054	0.965631	0.963661	0.959753	0.962991	0.963649	0.966065	0.965749	0.963232	0.964037	0.964583	0.964599	0.96439	0.963682	0.958877	0.949562	0.943007	0.939649	0.93902
144	0.955559	0.956	0.953205	0.945504	0.939149	0.936647	0.936608	0.938146	0.940657	0.943695	0.946932	0.95013	0.95313	0.955846	0.958259	0.960405	0.962371	0.964324	0.966807	0.973038	0.979542	0.978037	0.976115	0.972236	0.96556	0.963761	0.965746	0.969397	0.968233	0.967054	0.967054	0.968557	0.969055	0.965996	0.96649	0.966787	0.967849	0.969532	0.969398	0.970525	0.972967	0.975088	0.976152	0.973531	0.966587	0.961733	0.953333	0.947078	0.943901
145	0.973608	0.967178	0.961619	0.960679	0.961122	0.962284	0.964198	0.966887	0.970369	0.974661	0.979774	0.985641	0.98967	0.991171	0.990205	0.986677	0.981928	0.977297	0.974446	0.977861	0.982802	0.982335	0.98035	0.979109	0.975035	0.972204	0.973094	0.973468	0.974602	0.976743	0.976743	0.974611	0.971665	0.970009	0.971005	0.977491	0.97907	0.977381	0.976058	0.977843	0.980437	0.983283	0.985579	0.978454	0.972972	0.966254	0.965501	0.964697	0.963589
146	0.973608	0.971954	0.966599	0.964355	0.96465	0.966091	0.968164	0.970767	0.973924	0.977669	0.981934	0.986383	0.992493	0.998688	0.997627	0.995462	0.993498	0.991256	0.988769	0.986716	0.98911	0.989026	0.983947	0.980099	0.977167	0.97546	0.974734	0.976102	0.979009	0.976743	0.976743	0.979097	0.974565	0.976445	0.978424	0.98159	0.988191	0.992244	0.996911	1.00221	1.00727	1.00205	0.989642	0.984396	0.977131	0.975557	0.974002	0.973134	0.973449
147	0.982412	0.981623	0.980926	0.980395	0.980428	0.981134	0.982506	0.984454	0.986838	0.989507	0.992388	0.995677	0.99994	1.00305	1.00933	1.01402	1.01149	1.00798	1.00434	1.00149	1.0014	1.00065	0.993561	0.984913	0.981345	0.978606	0.97812	0.982542	0.9856	0.988635	0.988635	0.983915	0.982373	0.98287	0.98434	0.986908	0.993224	1.00181	1.0034	1.00674	1.00908	1.00975	0.999626	0.992009	0.994102	0.995919	0.992177	0.989013	0.987011
148	0.982412	0.985871	0.99041	0.994437	0.998273	1.00197	1.0054	1.00834	1.01052	1.01167	1.01153	1.00988	1.00716	1.00794	1.01508	1.01988	1.02851	1.02313	1.01613	1.00947	1.00458	1.00285	0.997367	0.992118	0.988841	0.987442	0.986145	0.985744	0.987823	0.988635	0.988635	0.988062	0.988131	0.991019	0.994379	0.998969	1.00195	1.00391	1.01385	1.02166	1.02141	1.01571	1.01363	1.0086	1.0023	0.997759	0.999162	0.999688	1.00068
149	0.995846	0.995689	1.00075	1.00782	1.01546	1.02286	1.0285	1.03024	1.02958	1.02807	1.02615	1.02416	1.0223	1.02046	1.0187	1.02424	1.02998	1.03633	1.02879	1.02033	1.0128	1.00876	1.00344	0.99903	0.995358	0.993132	0.991803	0.991735	0.995209	0.997465	0.997465	0.995641	0.993818	0.993407	0.997039	1.0032	1.01064	1.01871	1.02608	1.02939	1.02508	1.02113	1.02295	1.01912	1.0123	1.0068	1.00419	1.00515	1.00737
150	0.995846	1.0032	1.01376	1.02445	1.03233	1.03528	1.03602	1.03711	1.03867	1.04053	1.04259	1.04433	1.04548	1.04627	1.04432	1.03816	1.03498	1.03957	1.03815	1.02947	1.01906	1.011	1.01183	1.00954	1.00543	1.00144	0.999086	0.998274	0.997591	0.997465	0.997465	0.996496	0.995219	0.996528	1.00167	1.00871	1.01624	1.0232	1.03017	1.0346	1.03684	1.03763	1.03186	1.03188	1.03582	1.03998	1.04373	1.04698	1.0497
151	1.03912	1.03864	1.03816	1.03773	1.03729	1.03706	1.03857	1.04215	1.04507	1.04589	1.04614	1.04734	1.04971	1.05106	1.04911	1.04808	1.04447	1.04226	1.04182	1.03302	1.02727	1.02665	1.03011	1.02937	1.0211	1.01329	1.0075	1.00422	1.00359	1.00525	1.00525	1.00375	1.00207	1.00194	1.00494	1.01166	1.02046	1.02933	1.03678	1.04227	1.04485	1.04134	1.03739	1.0393	1.04363	1.04808	1.05167	1.05397	1.05522
152	1.03912	1.03953	1.03994	1.04089	1.0446	1.05231	1.05685	1.05831	1.06113	1.06618	1.07205	1.0695	1.06299	1.05822	1.05931	1.06081	1.05594	1.04918	1.04829	1.0502	1.04508	1.04113	1.0387	1.03281	1.02766	1.0213	1.01573	1.01155	1.00833	1.00525	1.00525	1.00905	1.01528	1.02339	1.03204	1.03329	1.03117	1.03609	1.0441	1.04887	1.0477	1.04537	1.05114	1.0565	1.06017	1.06053	1.06121	1.06294	1.06515
153	1.06645	1.06462	1.06214	1.05986	1.05853	1.05872	1.06307	1.0683	1.07273	1.07667	1.0758	1.07827	1.08121	1.07792	1.07191	1.06629	1.06295	1.05598	1.05805	1.05773	1.05723	1.05187	1.04657	1.04891	1.04865	1.04757	1.04473	1.04022	1.03625	1.03666	1.03666	1.03667	1.04136	1.04373	1.04165	1.04515	1.05472	1.06263	1.06263	1.05712	1.05654	1.05823	1.05978	1.0608	1.06172	1.06506	1.06829	1.07086	1.07226
154	1.06645	1.06743	1.06796	1.06859	1.06958	1.07104	1.0739	1.07815	1.08142	1.08422	1.08571	1.08686	1.08546	1.08372	1.07855	1.07221	1.06812	1.06547	1.05999	1.06619	1.06938	1.06387	1.05595	1.05032	1.0527	1.05421	1.05261	1.04804	1.04179	1.03666	1.03666	1.04274	1.04992	1.05643	1.06264	1.06726	1.06895	1.06716	1.06342	1.06132	1.05909	1.06385	1.06872	1.07132	1.07428	1.07823	1.08224	1.08298	1.0827
155	1.07781	1.07549	1.07468	1.07469	1.07492	1.07547	1.07715	1.08211	1.08892	1.08788	1.08966	1.0935	1.09509	1.09056	1.0859	1.08043	1.07494	1.07126	1.07221	1.07544	1.08114	1.08769	1.09214	1.09346	1.09206	1.08877	1.08466	1.08086	1.07833	1.07759	1.07759	1.07876	1.08155	1.08475	1.08705	1.08722	1.08439	1.07837	1.07167	1.06575	1.06662	1.06977	1.07522	1.08036	1.08349	1.08413	1.08409	1.08712	1.08899
156	1.07781	1.08131	1.0851	1.08856	1.09141	1.09351	1.09487	1.09501	1.09406	1.09727	1.09843	1.09915	1.10037	1.10236	1.0935	1.08437	1.07867	1.07967	1.08248	1.08354	1.08526	1.092	1.09903	1.1021	1.09919	1.09313	1.08681	1.08182	1.07875	1.07759	1.07759	1.07891	1.08343	1.09069	1.09754	1.10016	1.09736	1.09156	1.084	1.07519	1.07242	1.07624	1.08015	1.08508	1.0884	1.09056	1.09144	1.09088	1.09029
157	1.09378	1.09178	1.09101	1.09125	1.0922	1.09372	1.09552	1.09745	1.09958	1.10242	1.10413	1.10364	1.10434	1.10691	1.11309	1.11676	1.11826	1.11682	1.11287	1.10861	1.10727	1.11015	1.11601	1.11759	1.11765	1.11751	1.11743	1.11749	1.11772	1.11813	1.11813	1.11795	1.118	1.11822	1.1184	1.11805	1.10764	1.09566	1.08806	1.08708	1.08601	1.08536	1.08692	1.08971	1.09413	1.09801	1.09914	1.09711	1.09357
158	1.09378	1.09673	1.10005	1.10324	1.10598	1.1079	1.10826	1.10645	1.10544	1.10822	1.11498	1.11586	1.11305	1.10968	1.11369	1.11909	1.12152	1.12017	1.11619	1.11389	1.11503	1.11721	1.11839	1.1216	1.12157	1.1209	1.12014	1.11939	1.1187	1.11813	1.11813	1.11856	1.11919	1.11997	1.12076	1.11904	1.11682	1.11174	1.10479	1.09992	1.09838	1.09978	1.10273	1.1059	1.10838	1.10952	1.10892	1.10676	1.1036
159	1.11095	1.11042	1.11093	1.11241	1.11453	1.11699	1.11561	1.11451	1.11485	1.11562	1.11665	1.11813	1.11918	1.12169	1.1236	1.12543	1.12503	1.12366	1.12237	1.12098	1.12027	1.12095	1.12218	1.12637	1.13223	1.13539	1.1355	1.13558	1.13581	1.13626	1.13626	1.13582	1.1354	1.13491	1.1316	1.12392	1.12322	1.11971	1.11864	1.11798	1.1175	1.11733	1.1176	1.11826	1.11919	1.12021	1.12021	1.11762	1.11339
160	1.11095	1.11235	1.11339	1.1138	1.11577	1.11843	1.1207	1.12228	1.1218	1.12002	1.11854	1.12361	1.12781	1.12939	1.12994	1.1293	1.13035	1.12982	1.1285	1.12752	1.12666	1.12618	1.12667	1.12786	1.13403	1.13837	1.13861	1.13781	1.13696	1.13626	1.13626	1.13692	1.13789	1.13895	1.13727	1.13244	1.12529	1.12526	1.12385	1.12448	1.12505	1.12312	1.12173	1.12154	1.12212	1.12259	1.12264	1.12171	1.11816
161	1.12185	1.11817	1.11786	1.12097	1.12302	1.12172	1.12484	1.13011	1.13636	1.14263	1.1394	1.13448	1.13425	1.13562	1.13665	1.13859	1.13968	1.13955	1.13968	1.13997	1.13977	1.13892	1.13822	1.13806	1.13841	1.1418	1.14486	1.14491	1.14583	1.147	1.147	1.14563	1.14471	1.14336	1.14006	1.13722	1.13515	1.1299	1.12862	1.12888	1.13023	1.1326	1.13399	1.13471	1.13482	1.13397	1.13198	1.12931	1.12473
162	1.12185	1.12743	1.13358	1.1349	1.13464	1.13976	1.14491	1.14683	1.14782	1.14464	1.14544	1.14194	1.13893	1.1387	1.13982	1.14138	1.143	1.14604	1.14836	1.14786	1.14561	1.14297	1.14191	1.1432	1.14269	1.14382	1.14713	1.14787	1.1476	1.147	1.147	1.14788	1.1485	1.14614	1.14207	1.14154	1.13997	1.14046	1.14056	1.13946	1.14021	1.14252	1.14368	1.14359	1.14235	1.13989	1.13661	1.13302	1.1299
163	1.14802	1.1454	1.14257	1.14405	1.14496	1.14452	1.1475	1.15165	1.15043	1.15039	1.15099	1.14947	1.14687	1.14715	1.14832	1.14788	1.1477	1.14877	1.14983	1.14991	1.14884	1.14747	1.14609	1.146	1.14961	1.15008	1.15048	1.15349	1.15284	1.1536	1.1536	1.15266	1.15326	1.15035	1.15055	1.14808	1.14711	1.14765	1.1473	1.14716	1.14893	1.15282	1.15622	1.15565	1.15164	1.14699	1.1419	1.13726	1.13503
164	1.14802	1.14923	1.14921	1.14959	1.15304	1.15467	1.15403	1.1557	1.15834	1.15699	1.15476	1.15511	1.15494	1.15403	1.1538	1.15359	1.15312	1.15373	1.15372	1.15386	1.1542	1.15413	1.15377	1.15292	1.1525	1.1529	1.15493	1.15557	1.15573	1.1536	1.1536	1.15614	1.15411	1.15343	1.15251	1.15345	1.15509	1.15578	1.15484	1.15558	1.15785	1.161	1.16243	1.16011	1.15648	1.15263	1.15071	1.14986	1.14862
165	1.16297	1.16224	1.16231	1.16319	1.16604	1.16784	1.16666	1.16547	1.16632	1.16455	1.15923	1.15751	1.15553	1.15494	1.15549	1.15613	1.15556	1.15458	1.15553	1.15755	1.15865	1.15806	1.15679	1.15551	1.15379	1.15567	1.15716	1.15795	1.16032	1.16282	1.16282	1.15975	1.15833	1.15726	1.15471	1.15616	1.15981	1.16263	1.1632	1.16422	1.16541	1.16564	1.16578	1.16465	1.16252	1.15945	1.15587	1.15354	1.15215
166	1.16297	1.16454	1.16648	1.16807	1.16884	1.17144	1.17123	1.17003	1.17157	1.1666	1.163	1.16197	1.1653	1.16672	1.16528	1.16325	1.16317	1.16477	1.16712	1.16782	1.16798	1.16575	1.16338	1.16236	1.16203	1.15892	1.15803	1.16065	1.16293	1.16282	1.16282	1.16275	1.1597	1.15787	1.16133	1.16353	1.16231	1.16412	1.16703	1.17047	1.17318	1.17494	1.17411	1.17154	1.16947	1.16763	1.16481	1.16187	1.15965
167	1.18004	1.17936	1.17846	1.17741	1.17623	1.17613	1.17943	1.17876	1.17412	1.17201	1.17227	1.17426	1.17753	1.17948	1.17697	1.17588	1.17273	1.17071	1.16968	1.16985	1.17038	1.17544	1.17744	1.17134	1.1681	1.17101	1.1759	1.18086	1.18513	1.18835	1.18835	1.18454	1.17938	1.17343	1.16769	1.16801	1.17608	1.16884	1.16957	1.17435	1.18074	1.18158	1.1796	1.17639	1.17208	1.16981	1.17029	1.17193	1.17435
168	1.18004	1.1804	1.1804	1.18023	1.18031	1.18104	1.18306	1.18434	1.1766	1.18019	1.18696	1.18712	1.18377	1.18264	1.181	1.17696	1.17758	1.17882	1.18064	1.18478	1.19	1.1839	1.18321	1.19218	1.19879	1.19787	1.19478	1.19242	1.19058	1.18835	1.18835	1.19088	1.19311	1.19652	1.19995	1.19138	1.18005	1.19057	1.20139	1.19671	1.1889	1.18841	1.18296	1.1865	1.18275	1.17862	1.17662	1.17693	1.1785
[truncated: 41 more columns]

## Sheet: Fig. S3f (DeepH-E3)
index of k-point index of band	1(M)	2	3	4	5	6	7	8	9	10	11	12	13	14	15	16	17(Gamma)	18(Gamma)	19	20	21	22	23	24	25	26	27	28	29	30	31	32	33	34	35	36	37(K)	38(K)	39	40	41	42	43	44	45	46	47(M)
1	-0.567856	-0.570487	-0.564595	-0.564402	-0.565939	-0.570037	-0.56925	-0.571946	-0.564712	-0.566518	-0.567881	-0.568872	-0.569714	-0.570465	-0.570972	-0.57128	-0.572288	-0.572288	-0.57139	-0.571066	-0.570395	-0.569106	-0.567439	-0.566043	-0.565659	-0.566249	-0.568668	-0.568832	-0.568006	-0.571685	-0.56781	-0.57067	-0.565585	-0.559937	-0.554587	-0.550408	-0.548991	-0.548991	-0.550518	-0.554526	-0.559498	-0.564475	-0.568595	-0.570324	-0.570116	-0.569206	-0.567856
2	-0.567846	-0.565837	-0.548235	-0.555592	-0.562063	-0.566344	-0.559538	-0.562449	-0.556093	-0.557045	-0.557138	-0.557368	-0.558199	-0.559651	-0.561404	-0.562871	-0.572295	-0.572295	-0.563552	-0.562833	-0.56176	-0.560668	-0.559567	-0.558108	-0.555649	-0.55191	-0.565177	-0.557543	-0.549251	-0.564328	-0.558694	-0.562891	-0.557508	-0.552062	-0.547046	-0.543597	-0.542692	-0.542692	-0.543442	-0.546091	-0.5498	-0.553784	-0.557549	-0.560884	-0.563722	-0.56604	-0.567846
3	-0.53602	-0.541198	-0.538319	-0.544553	-0.550973	-0.555941	-0.547747	-0.553104	-0.536996	-0.540611	-0.543997	-0.547387	-0.550858	-0.554407	-0.557979	-0.561249	-0.563165	-0.563165	-0.561095	-0.557965	-0.554276	-0.550319	-0.546268	-0.542173	-0.537946	-0.533368	-0.546953	-0.540871	-0.533859	-0.541318	-0.534346	-0.552619	-0.546968	-0.542431	-0.539525	-0.537705	-0.535222	-0.535222	-0.535637	-0.53593	-0.536558	-0.537397	-0.538127	-0.538432	-0.538125	-0.537236	-0.53602
4	-0.536001	-0.534793	-0.516293	-0.524196	-0.53251	-0.540602	-0.527618	-0.532776	-0.502389	-0.507769	-0.512874	-0.517515	-0.521551	-0.524814	-0.527041	-0.527877	-0.563093	-0.563093	-0.527727	-0.526873	-0.524775	-0.521764	-0.518057	-0.513778	-0.509037	-0.503995	-0.528154	-0.522072	-0.515108	-0.526298	-0.518728	-0.529093	-0.526223	-0.525667	-0.526519	-0.527701	-0.528418	-0.528418	-0.528423	-0.52821	-0.528146	-0.528648	-0.529775	-0.531323	-0.532996	-0.53459	-0.536001
5	-0.503715	-0.50937	-0.503506	-0.508603	-0.51492	-0.521518	-0.492058	-0.497014	-0.483911	-0.489352	-0.495549	-0.502036	-0.508474	-0.514585	-0.520011	-0.52429	-0.527006	-0.527006	-0.524494	-0.520428	-0.515277	-0.509584	-0.50378	-0.498131	-0.492734	-0.487601	-0.498867	-0.493915	-0.489577	-0.507588	-0.5002	-0.511866	-0.507357	-0.507929	-0.510409	-0.512251	-0.513246	-0.513246	-0.513002	-0.512241	-0.511342	-0.510353	-0.509233	-0.50803	-0.506868	-0.5056	-0.503715
6	-0.503703	-0.500839	-0.492411	-0.48823	-0.486398	-0.488148	-0.476876	-0.479594	-0.480101	-0.485375	-0.490125	-0.494283	-0.49774	-0.500295	-0.501715	-0.501809	-0.526979	-0.526979	-0.501921	-0.501677	-0.499923	-0.496918	-0.492902	-0.488066	-0.482646	-0.477106	-0.482927	-0.479482	-0.478175	-0.487185	-0.489113	-0.49497	-0.496935	-0.49504	-0.491205	-0.488041	-0.486649	-0.486649	-0.488263	-0.489493	-0.4905	-0.491398	-0.492436	-0.494921	-0.497653	-0.500897	-0.503703
7	-0.494047	-0.495725	-0.485364	-0.481597	-0.478609	-0.476539	-0.469535	-0.474653	-0.466449	-0.469673	-0.474014	-0.479023	-0.484264	-0.489374	-0.494004	-0.497804	-0.500506	-0.500506	-0.497453	-0.493167	-0.488011	-0.482428	-0.476926	-0.472387	-0.470117	-0.469585	-0.472718	-0.472297	-0.475018	-0.479102	-0.479818	-0.492193	-0.48829	-0.484955	-0.483236	-0.483078	-0.483301	-0.483301	-0.481912	-0.482057	-0.484146	-0.487673	-0.491219	-0.492913	-0.494591	-0.494939	-0.494047
8	-0.494037	-0.489905	-0.470299	-0.470207	-0.469285	-0.467725	-0.465467	-0.464656	-0.462929	-0.463175	-0.463579	-0.463739	-0.463571	-0.463124	-0.462491	-0.461777	-0.500456	-0.500456	-0.461832	-0.462689	-0.463532	-0.464216	-0.46452	-0.463947	-0.463235	-0.464154	-0.469517	-0.468989	-0.46638	-0.476558	-0.474939	-0.478586	-0.475568	-0.471817	-0.468665	-0.467668	-0.468765	-0.468765	-0.471285	-0.474224	-0.47728	-0.48087	-0.485183	-0.489291	-0.49156	-0.492803	-0.494037
9	-0.468544	-0.469775	-0.464184	-0.462358	-0.462066	-0.464598	-0.461968	-0.46306	-0.455469	-0.457409	-0.458414	-0.458982	-0.459369	-0.459696	-0.460055	-0.460515	-0.461098	-0.461098	-0.460564	-0.460277	-0.460244	-0.460443	-0.460843	-0.461314	-0.460041	-0.455838	-0.464519	-0.461498	-0.456693	-0.462933	-0.459821	-0.472049	-0.469237	-0.467071	-0.46573	-0.46399	-0.46163	-0.46163	-0.464321	-0.467558	-0.470609	-0.472902	-0.474358	-0.474988	-0.474397	-0.47219	-0.468544
10	-0.468539	-0.466541	-0.449258	-0.453611	-0.457788	-0.460403	-0.448881	-0.452431	-0.391	-0.387221	-0.38406	-0.38157	-0.379677	-0.378209	-0.376925	-0.375601	-0.461091	-0.461091	-0.376001	-0.377841	-0.379634	-0.38143	-0.383318	-0.385391	-0.387734	-0.390415	-0.451284	-0.447162	-0.443759	-0.452109	-0.448501	-0.457525	-0.456007	-0.454809	-0.453424	-0.45259	-0.454021	-0.454021	-0.453667	-0.452946	-0.452116	-0.45162	-0.452948	-0.455856	-0.459719	-0.464137	-0.468539
11	-0.442144	-0.445286	-0.439639	-0.440516	-0.442548	-0.445443	-0.399482	-0.3952	-0.381701	-0.379099	-0.376888	-0.37517	-0.373954	-0.373188	-0.372875	-0.3732	-0.374301	-0.374301	-0.372838	-0.371972	-0.371503	-0.371235	-0.371119	-0.371147	-0.371279	-0.371434	-0.393462	-0.396853	-0.400492	-0.441164	-0.439249	-0.446456	-0.446218	-0.447274	-0.448848	-0.450078	-0.450216	-0.450216	-0.44835	-0.447827	-0.448361	-0.449214	-0.448824	-0.447519	-0.4459	-0.444085	-0.442144
12	-0.44211	-0.44017	-0.40873	-0.408228	-0.406416	-0.403384	-0.38747	-0.384536	-0.359134	-0.357147	-0.356219	-0.356285	-0.357226	-0.358783	-0.360426	-0.361242	-0.374174	-0.374174	-0.361316	-0.360942	-0.360009	-0.359093	-0.358421	-0.358154	-0.358635	-0.360242	-0.371557	-0.371785	-0.373068	-0.404163	-0.407483	-0.437599	-0.435693	-0.433366	-0.431121	-0.430242	-0.431422	-0.431422	-0.429524	-0.429431	-0.430582	-0.432336	-0.434264	-0.436193	-0.438127	-0.440112	-0.44211
13	-0.406292	-0.408	-0.400654	-0.397204	-0.393725	-0.390492	-0.366191	-0.362198	-0.342042	-0.34397	-0.34612	-0.348213	-0.350266	-0.352515	-0.355185	-0.358088	-0.360415	-0.360415	-0.358123	-0.355166	-0.352577	-0.351039	-0.350629	-0.351016	-0.351633	-0.351957	-0.362858	-0.365932	-0.368233	-0.376418	-0.380713	-0.409963	-0.411328	-0.411845	-0.411941	-0.411241	-0.409291	-0.409291	-0.40998	-0.409998	-0.409617	-0.409092	-0.408575	-0.408101	-0.407616	-0.407024	-0.406292
14	-0.406188	-0.403727	-0.379914	-0.378094	-0.374881	-0.370665	-0.341911	-0.340981	-0.317137	-0.317017	-0.318168	-0.320645	-0.324034	-0.327582	-0.330419	-0.331762	-0.360412	-0.360412	-0.331832	-0.330604	-0.327737	-0.323923	-0.320197	-0.317615	-0.316932	-0.318448	-0.352014	-0.352185	-0.352881	-0.368646	-0.368375	-0.385245	-0.38959	-0.39308	-0.394707	-0.393819	-0.390822	-0.390822	-0.393147	-0.39519	-0.397105	-0.398983	-0.400781	-0.402445	-0.403936	-0.405212	-0.406188
15	-0.378629	-0.380186	-0.368744	-0.361069	-0.352954	-0.346005	-0.319481	-0.318115	-0.299778	-0.29367	-0.290696	-0.293644	-0.302124	-0.312365	-0.321387	-0.327695	-0.331027	-0.331027	-0.327783	-0.321796	-0.3133	-0.303515	-0.294777	-0.290144	-0.290791	-0.294858	-0.322059	-0.327349	-0.333655	-0.35463	-0.358036	-0.368734	-0.371943	-0.376675	-0.38088	-0.384101	-0.386157	-0.386157	-0.384962	-0.384284	-0.383954	-0.383705	-0.383376	-0.382817	-0.381881	-0.38048	-0.378629
16	-0.378613	-0.374812	-0.322981	-0.322779	-0.322132	-0.320942	-0.313159	-0.306845	-0.230639	-0.240516	-0.248689	-0.251937	-0.249838	-0.245205	-0.240303	-0.236289	-0.331013	-0.331013	-0.235612	-0.238373	-0.242205	-0.246569	-0.249146	-0.247669	-0.241905	-0.234503	-0.300436	-0.306531	-0.312634	-0.340035	-0.345325	-0.36235	-0.36425	-0.364081	-0.363637	-0.36375	-0.364549	-0.364549	-0.364642	-0.364566	-0.365353	-0.366953	-0.369048	-0.37143	-0.373935	-0.376389	-0.378613
17	-0.322431	-0.322842	-0.320872	-0.320042	-0.319031	-0.317178	-0.21276	-0.221105	-0.2199	-0.226915	-0.232414	-0.235939	-0.237412	-0.237005	-0.235116	-0.233265	-0.233688	-0.233688	-0.233462	-0.235664	-0.238091	-0.238722	-0.237661	-0.234876	-0.230408	-0.224577	-0.227767	-0.222643	-0.219532	-0.318412	-0.323598	-0.349121	-0.352173	-0.354992	-0.357439	-0.358787	-0.358648	-0.358648	-0.357569	-0.355262	-0.351164	-0.345874	-0.34015	-0.334522	-0.329421	-0.325248	-0.322431
18	-0.322273	-0.321643	-0.190414	-0.195252	-0.200205	-0.205858	-0.204208	-0.212085	-0.201533	-0.205586	-0.209783	-0.213866	-0.217492	-0.220255	-0.221605	-0.220765	-0.233607	-0.233607	-0.221426	-0.22309	-0.222248	-0.219843	-0.216607	-0.213025	-0.209469	-0.206202	-0.218182	-0.212596	-0.209194	-0.218674	-0.219937	-0.328016	-0.331635	-0.334567	-0.337007	-0.339132	-0.341003	-0.341003	-0.339921	-0.337332	-0.333711	-0.329707	-0.325942	-0.322964	-0.321215	-0.320979	-0.322273
19	-0.180868	-0.185401	-0.181739	-0.185366	-0.19048	-0.196862	-0.194114	-0.197734	-0.155246	-0.161267	-0.169666	-0.179825	-0.190641	-0.200669	-0.208642	-0.214146	-0.217962	-0.217962	-0.21387	-0.208373	-0.200588	-0.190749	-0.179913	-0.169393	-0.160277	-0.153248	-0.203276	-0.200319	-0.196596	-0.208046	-0.208307	-0.222724	-0.226268	-0.229884	-0.233024	-0.235237	-0.236121	-0.236121	-0.234975	-0.231748	-0.226464	-0.21941	-0.211122	-0.2023	-0.193718	-0.1862	-0.180868
20	-0.180865	-0.179847	-0.180351	-0.18331	-0.186814	-0.190491	-0.150975	-0.15183	-0.0515205	-0.0696479	-0.0889358	-0.108066	-0.125839	-0.141494	-0.156812	-0.171949	-0.217909	-0.217909	-0.17226	-0.158059	-0.143108	-0.128239	-0.111538	-0.0936495	-0.0757416	-0.059176	-0.148627	-0.146453	-0.146531	-0.192189	-0.187973	-0.209502	-0.211389	-0.213642	-0.215797	-0.217323	-0.21775	-0.21775	-0.217093	-0.214757	-0.210857	-0.205727	-0.199823	-0.19364	-0.187648	-0.182232	-0.180865
21	-0.176397	-0.178206	-0.166317	-0.160653	-0.155833	-0.152439	-0.0226714	-0.0356505	-0.0370828	-0.0563857	-0.0776281	-0.0994423	-0.120323	-0.13896	-0.155749	-0.170508	-0.177056	-0.177056	-0.170717	-0.155775	-0.139419	-0.121647	-0.101479	-0.0803053	-0.0596994	-0.0411476	-0.0451735	-0.0345357	-0.0275094	-0.148456	-0.151646	-0.184557	-0.182252	-0.181146	-0.180992	-0.181231	-0.181333	-0.181333	-0.181127	-0.180343	-0.179143	-0.177756	-0.176473	-0.175659	-0.175724	-0.177009	-0.176397
22	-0.176391	-0.172113	0.00383476	-2.45854e-05	-0.00532661	-0.0126794	-0.00803352	-0.0207676	0.060117	0.017054	-0.0246139	-0.0639077	-0.0995959	-0.130039	-0.150843	-0.160499	-0.177043	-0.177043	-0.1607	-0.151672	-0.132388	-0.103419	-0.069442	-0.03209	0.00731304	0.04759	-0.0258501	-0.0145359	-0.00736387	-0.0238135	-0.0227921	-0.155383	-0.158897	-0.161545	-0.163089	-0.163758	-0.16392	-0.16392	-0.163834	-0.16369	-0.163578	-0.163679	-0.164278	-0.165692	-0.168186	-0.171869	-0.176391
23	0.00886309	0.00671725	0.0107492	0.00977284	0.00676178	0.00102912	0.147764	0.103848	0.0671187	0.0234303	-0.0189108	-0.0588769	-0.0952174	-0.126399	-0.149397	-0.160039	-0.163441	-0.163441	-0.160273	-0.150801	-0.129184	-0.0994278	-0.0648238	-0.0269586	0.0127817	0.0531808	0.087726	0.126925	0.1647	-0.0039714	-0.00364503	-0.0236159	-0.0254548	-0.0275899	-0.0294698	-0.0307314	-0.0311731	-0.0311731	-0.0306509	-0.0288177	-0.0254743	-0.0206172	-0.0145091	-0.00768915	-0.00092955	0.00487747	0.00886309
24	0.0088924	0.0103053	0.320728	0.278379	0.235183	0.191591	0.155632	0.111366	0.417012	0.413415	0.413198	0.415438	0.419128	0.423312	0.427178	0.430115	-0.163426	-0.163426	0.430188	0.427379	0.423655	0.419557	0.415809	0.413279	0.412893	0.415504	0.0932657	0.132387	0.170245	0.200946	0.235889	-0.00551722	-0.00870724	-0.0123879	-0.0158028	-0.0182694	-0.0192168	-0.0192168	-0.0180918	-0.0149415	-0.0101883	-0.00449898	0.00129012	0.00625788	0.00953785	0.0104917	0.0088924
25	0.38606	0.360443	0.328142	0.286151	0.243158	0.19961	0.436533	0.424644	0.428825	0.424248	0.422889	0.423804	0.426001	0.428559	0.430707	0.431867	0.431688	0.431688	0.431871	0.43079	0.428767	0.426357	0.424337	0.423679	0.42551	0.430984	0.421737	0.431832	0.445512	0.206816	0.242266	0.269875	0.303168	0.335818	0.367563	0.397336	0.415866	0.415866	0.403747	0.388951	0.377546	0.37011	0.366635	0.366923	0.37064	0.377284	0.38606
26	0.386119	0.366869	0.49264	0.49142	0.471279	0.452369	0.450067	0.437337	0.690053	0.701955	0.709028	0.715425	0.721591	0.727676	0.733681	0.739474	0.43174	0.43174	0.739641	0.733804	0.727655	0.721278	0.714603	0.707421	0.69915	0.687328	0.441042	0.456093	0.475709	0.461894	0.479351	0.276873	0.310924	0.344562	0.377587	0.408808	0.428012	0.428012	0.419201	0.410633	0.405603	0.404952	0.408669	0.413006	0.405423	0.395948	0.386119
27	0.446199	0.463137	0.500593	0.500728	0.48542	0.466623	0.646185	0.66775	0.691019	0.708384	0.716206	0.721764	0.727072	0.732371	0.737608	0.742455	0.744135	0.744135	0.742807	0.739284	0.735519	0.731975	0.728721	0.724061	0.711679	0.687989	0.658798	0.629481	0.600758	0.498375	0.520042	0.494386	0.49413	0.475123	0.456528	0.440484	0.43096	0.43096	0.428108	0.422959	0.420722	0.419815	0.417758	0.416121	0.426097	0.436901	0.446199
28	0.446215	0.471027	0.530674	0.556912	0.593651	0.623169	0.648492	0.668999	0.695137	0.714909	0.730174	0.735117	0.737789	0.740508	0.743234	0.745499	0.744167	0.744167	0.744887	0.741167	0.737218	0.733393	0.729834	0.726631	0.721735	0.709398	0.66913	0.644236	0.617778	0.573152	0.547301	0.519739	0.500513	0.485737	0.470529	0.456142	0.441821	0.441821	0.439459	0.434107	0.433055	0.435809	0.44132	0.447509	0.451723	0.451576	0.446215
29	0.56586	0.544699	0.559138	0.564994	0.594367	0.627452	0.666578	0.683459	0.710357	0.722633	0.741161	0.748491	0.748624	0.748496	0.74865	0.748677	0.747145	0.747145	0.749945	0.752322	0.753687	0.754601	0.755061	0.752982	0.741443	0.725789	0.695327	0.683542	0.66985	0.592424	0.571585	0.531849	0.530526	0.513364	0.482561	0.458234	0.452945	0.452945	0.46593	0.491301	0.515096	0.535759	0.548293	0.550831	0.555354	0.560704	0.56586
30	0.56587	0.57482	0.60332	0.611717	0.621952	0.639456	0.669938	0.697194	0.740133	0.75124	0.76067	0.767296	0.764598	0.760872	0.756489	0.751822	0.74716	0.74716	0.750677	0.752432	0.753971	0.75508	0.756011	0.756131	0.743811	0.732539	0.706973	0.689689	0.675349	0.653308	0.62351	0.567471	0.547422	0.529851	0.502247	0.477346	0.462359	0.462359	0.482564	0.511392	0.538492	0.549255	0.553743	0.567349	0.576103	0.571183	0.56587
31	0.592017	0.587282	0.605055	0.614852	0.62664	0.644024	0.690137	0.716275	0.743439	0.760064	0.765978	0.769202	0.766216	0.762618	0.758569	0.754243	0.750475	0.750475	0.754288	0.759484	0.765024	0.770539	0.77365	0.760369	0.748998	0.739451	0.718506	0.702267	0.688218	0.660117	0.636748	0.586667	0.56603	0.544432	0.55299	0.559755	0.561894	0.561894	0.560263	0.556666	0.553122	0.564299	0.584359	0.584528	0.580042	0.586478	0.592017
32	0.592049	0.600064	0.624344	0.63707	0.653382	0.670418	0.710008	0.719138	0.751001	0.763913	0.769352	0.776299	0.787116	0.796006	0.804098	0.811465	0.750504	0.750504	0.811974	0.80466	0.796428	0.786889	0.776915	0.764698	0.75637	0.746847	0.733902	0.722911	0.703754	0.670231	0.645332	0.602542	0.589949	0.607376	0.605522	0.60181	0.600771	0.600771	0.601145	0.600975	0.599286	0.596148	0.592821	0.604613	0.603497	0.597124	0.592049
33	0.625068	0.620069	0.656986	0.676616	0.694623	0.704366	0.734563	0.741974	0.756076	0.769914	0.772257	0.780672	0.796054	0.805086	0.811315	0.816387	0.816994	0.816994	0.815888	0.811325	0.805932	0.799308	0.786093	0.781324	0.769355	0.759862	0.74189	0.735598	0.713635	0.67721	0.663714	0.632682	0.622327	0.615873	0.626665	0.631678	0.631977	0.631977	0.63192	0.63174	0.630743	0.628966	0.623049	0.613234	0.619362	0.622985	0.625068
34	0.625105	0.639192	0.666075	0.684707	0.706884	0.725778	0.750415	0.759098	0.773223	0.772101	0.774829	0.789194	0.806601	0.81631	0.82337	0.825251	0.817105	0.817105	0.825239	0.823133	0.817381	0.808651	0.79838	0.783126	0.774597	0.770536	0.747751	0.739071	0.724816	0.687879	0.672333	0.653441	0.646516	0.64199	0.640457	0.643679	0.645132	0.645132	0.644965	0.644591	0.64148	0.633421	0.62699	0.624989	0.624023	0.626973	0.625105
35	0.651001	0.653985	0.67425	0.692694	0.711644	0.733189	0.759321	0.766593	0.775573	0.774781	0.788528	0.802019	0.811535	0.822302	0.826856	0.827975	0.825247	0.825247	0.828481	0.8297	0.825278	0.816559	0.801666	0.788458	0.779206	0.77316	0.763252	0.758429	0.741508	0.70805	0.696228	0.664697	0.65888	0.654305	0.650924	0.648937	0.648543	0.648543	0.648836	0.650554	0.652844	0.653815	0.652209	0.647912	0.643048	0.643187	0.651001
36	0.651002	0.658466	0.72557	0.725924	0.731837	0.743013	0.766644	0.772312	0.776838	0.775645	0.793123	0.810174	0.825255	0.835498	0.834372	0.833712	0.8253	0.8253	0.833643	0.831426	0.829135	0.821599	0.806956	0.79178	0.785019	0.776285	0.772083	0.759734	0.753853	0.729625	0.720808	0.687372	0.680263	0.674568	0.67084	0.671091	0.675238	0.675238	0.66863	0.66193	0.660218	0.665705	0.67412	0.67507	0.668088	0.659888	0.651002
37	0.732372	0.728198	0.735274	0.733995	0.73513	0.745849	0.770856	0.776095	0.782105	0.791996	0.802032	0.81399	0.829186	0.837969	0.840256	0.839879	0.837393	0.837393	0.83972	0.841337	0.837875	0.822216	0.811135	0.799212	0.790007	0.785782	0.778231	0.773504	0.761683	0.746076	0.7375	0.712835	0.705545	0.698854	0.6921	0.684878	0.678821	0.678821	0.686739	0.693955	0.693047	0.690381	0.685527	0.689202	0.702328	0.717744	0.732372
38	0.732517	0.736403	0.746944	0.754372	0.761977	0.768116	0.779336	0.784192	0.794717	0.802279	0.811069	0.820269	0.831983	0.842731	0.856921	0.870695	0.8374	0.8374	0.871272	0.856211	0.844368	0.83267	0.820362	0.805986	0.793839	0.794264	0.781905	0.778892	0.773017	0.756619	0.747544	0.727723	0.71782	0.709748	0.705464	0.705365	0.70709	0.70709	0.704873	0.702183	0.698031	0.692937	0.694154	0.701113	0.711906	0.72506	0.732517
39	0.745116	0.742159	0.758877	0.76711	0.774077	0.777651	0.78483	0.790143	0.804461	0.808517	0.81701	0.829278	0.837605	0.846315	0.861707	0.87542	0.87991	0.87991	0.873518	0.859824	0.847182	0.837685	0.823936	0.81759	0.814688	0.808728	0.797238	0.785132	0.781216	0.769475	0.759008	0.737409	0.72829	0.720952	0.715595	0.711731	0.709308	0.709308	0.710573	0.709948	0.71886	0.733823	0.750496	0.766496	0.770628	0.755069	0.745116
40	0.745199	0.75127	0.788268	0.78685	0.786714	0.787923	0.794112	0.800943	0.81389	0.822785	0.825233	0.832418	0.840005	0.848922	0.862455	0.876386	0.879936	0.879936	0.881438	0.872749	0.856367	0.846185	0.832291	0.824091	0.817556	0.811496	0.799437	0.789843	0.788696	0.777898	0.777738	0.747061	0.735994	0.726883	0.720559	0.717984	0.718184	0.718184	0.717796	0.723056	0.732491	0.744333	0.757584	0.770418	0.772404	0.758705	0.745199
41	0.79322	0.790535	0.791304	0.790329	0.791469	0.793317	0.800439	0.802896	0.81793	0.82451	0.830698	0.835573	0.843692	0.85911	0.875265	0.885887	0.884627	0.884627	0.882393	0.875516	0.863169	0.850296	0.843003	0.831578	0.823169	0.818371	0.802662	0.800265	0.800921	0.784488	0.779668	0.771685	0.762878	0.753009	0.743683	0.735903	0.732108	0.732108	0.736775	0.745519	0.753227	0.76105	0.769731	0.778385	0.784567	0.789943	0.79322
42	0.793264	0.793238	0.798134	0.799518	0.800693	0.796756	0.808925	0.810417	0.821134	0.829171	0.833405	0.837571	0.847563	0.864544	0.882823	0.891279	0.884681	0.884681	0.891569	0.878514	0.867328	0.858001	0.846891	0.834107	0.827135	0.824814	0.811052	0.80471	0.805853	0.804764	0.80916	0.772882	0.764913	0.758336	0.753286	0.749934	0.748682	0.748682	0.750546	0.757686	0.771353	0.788736	0.806549	0.793465	0.785965	0.790475	0.793264
43	0.795834	0.796035	0.802431	0.80641	0.8078	0.804631	0.812325	0.814215	0.829345	0.83046	0.834239	0.83865	0.849704	0.867973	0.884988	0.893701	0.89342	0.89342	0.8951	0.882444	0.872129	0.859792	0.853879	0.848574	0.843595	0.839301	0.815329	0.806236	0.811097	0.810838	0.813379	0.8181	0.829496	0.838446	0.844259	0.849538	0.853758	0.853758	0.849508	0.841731	0.832053	0.821486	0.808794	0.797219	0.79374	0.799011	0.795834
44	0.79584	0.798851	0.814271	0.81508	0.810154	0.811773	0.818136	0.82254	0.837958	0.836239	0.849546	0.870716	0.890112	0.892641	0.891479	0.897407	0.893427	0.893427	0.896185	0.891972	0.878344	0.866205	0.857861	0.850303	0.844864	0.840921	0.828327	0.826083	0.827479	0.816746	0.822595	0.820327	0.831504	0.842348	0.850677	0.854679	0.854598	0.854598	0.850495	0.842897	0.833184	0.82219	0.811209	0.810783	0.806977	0.80106	0.79584
45	0.816587	0.814639	0.822037	0.822376	0.821436	0.82503	0.833203	0.838003	0.842944	0.858638	0.873599	0.884297	0.89189	0.894355	0.894391	0.898803	0.904348	0.904348	0.901266	0.901025	0.888463	0.872134	0.860295	0.862274	0.865816	0.852231	0.83064	0.828943	0.830612	0.829473	0.836242	0.828391	0.834419	0.84319	0.851229	0.855002	0.855055	0.855055	0.859256	0.863399	0.850844	0.833273	0.819628	0.813075	0.810113	0.807099	0.816587
46	0.816645	0.819407	0.829453	0.82462	0.823631	0.826329	0.834223	0.838861	0.855068	0.863422	0.873891	0.886193	0.89328	0.903806	0.910052	0.907602	0.904354	0.904354	0.905587	0.902409	0.910305	0.909231	0.895663	0.885671	0.876359	0.858857	0.844143	0.841556	0.83726	0.832604	0.837942	0.84472	0.853745	0.864097	0.876052	0.886034	0.889784	0.889784	0.884804	0.869499	0.854869	0.836506	0.82187	0.828387	0.819261	0.820977	0.816645
47	0.838956	0.834049	0.836464	0.83193	0.828827	0.830514	0.84155	0.851825	0.865655	0.881075	0.893164	0.898945	0.906004	0.912475	0.913542	0.912058	0.912638	0.912638	0.911472	0.917415	0.92076	0.917728	0.908569	0.897073	0.882752	0.867983	0.8477	0.848921	0.845734	0.840871	0.851566	0.845995	0.85526	0.865905	0.878586	0.892118	0.899312	0.899312	0.892155	0.874662	0.867658	0.869289	0.850956	0.832016	0.822386	0.826848	0.838956
48	0.838975	0.84106	0.844717	0.836705	0.839173	0.835722	0.855169	0.855922	0.889882	0.897425	0.899393	0.901416	0.907612	0.923126	0.928729	0.920254	0.912756	0.912756	0.921004	0.929142	0.928762	0.919343	0.924584	0.911541	0.884661	0.875442	0.86382	0.86415	0.872473	0.844827	0.853528	0.867092	0.88444	0.894321	0.897247	0.900775	0.902875	0.902875	0.898522	0.895774	0.888511	0.872371	0.854148	0.834975	0.845369	0.839038	0.838975
49	0.848272	0.845139	0.851697	0.854902	0.850994	0.850062	0.862607	0.862645	0.893208	0.897714	0.905019	0.91716	0.929133	0.936727	0.93667	0.931454	0.914184	0.914184	0.931399	0.938735	0.933575	0.929308	0.928632	0.92944	0.915474	0.896093	0.876756	0.87219	0.874123	0.883152	0.888248	0.868465	0.886474	0.90246	0.909636	0.912605	0.913754	0.913754	0.911755	0.906403	0.898311	0.877488	0.871406	0.862317	0.851514	0.858676	0.848272
50	0.84834	0.853904	0.863394	0.868573	0.870982	0.870074	0.866549	0.881063	0.898647	0.927814	0.954711	0.954667	0.948768	0.945473	0.957485	0.949596	0.914188	0.914188	0.949133	0.954581	0.941876	0.949558	0.938789	0.934257	0.932668	0.934941	0.88237	0.880761	0.884	0.885724	0.899711	0.890982	0.893765	0.905053	0.91657	0.919513	0.921681	0.921681	0.923154	0.916073	0.901173	0.888164	0.879057	0.877387	0.874784	0.861708	0.84834
51	0.87215	0.862688	0.879763	0.876499	0.876763	0.873307	0.884223	0.889227	0.904218	0.931464	0.957291	0.958952	0.95845	0.961551	0.959237	0.956694	0.950903	0.950903	0.956893	0.95618	0.963824	0.954258	0.958041	0.943299	0.938456	0.939482	0.936512	0.936626	0.933047	0.888351	0.90075	0.909748	0.910751	0.912048	0.921886	0.930058	0.93255	0.93255	0.929951	0.922824	0.905891	0.903404	0.903248	0.895421	0.87911	0.863406	0.87215
52	0.872277	0.878539	0.918331	0.904514	0.888463	0.881114	0.889954	0.893536	0.954603	0.956101	0.962273	0.975031	0.977668	0.972209	0.965068	0.96979	0.950929	0.950929	0.969735	0.965286	0.967128	0.97159	0.967767	0.968915	0.971166	0.971256	0.940101	0.94069	0.940153	0.926072	0.921055	0.915811	0.92586	0.928493	0.933233	0.939397	0.935695	0.935695	0.935969	0.932946	0.93641	0.929441	0.913245	0.896933	0.880389	0.876913	0.872277
53	0.923118	0.92157	0.920445	0.912675	0.897726	0.887956	0.947881	0.951889	0.96388	0.967176	0.970141	0.984617	0.982337	0.974645	0.968872	0.973657	0.971672	0.971672	0.973616	0.971169	0.971747	0.972892	0.973717	0.974196	0.977041	0.979399	0.966834	0.952048	0.943739	0.937238	0.934228	0.92342	0.933495	0.936857	0.939041	0.94053	0.941313	0.941313	0.940459	0.937867	0.93781	0.932464	0.915692	0.905156	0.907687	0.913526	0.923118
54	0.923121	0.923777	0.943667	0.935963	0.93815	0.942968	0.954547	0.959707	0.993255	0.984176	0.979285	0.988395	0.98668	0.982528	0.977061	0.978268	0.971764	0.971764	0.97874	0.974392	0.980296	0.982736	0.981391	0.984324	0.988672	0.990102	0.974046	0.962825	0.951505	0.942096	0.940141	0.932613	0.938699	0.950074	0.955147	0.958748	0.959179	0.959179	0.959066	0.960168	0.950702	0.94574	0.947683	0.948141	0.943423	0.934248	0.923121
55	0.96059	0.955711	0.945798	0.941421	0.943674	0.948805	0.992421	0.998047	1.00307	0.99981	0.995256	0.99368	0.990048	0.983917	0.980804	0.980529	0.981128	0.981128	0.979884	0.981493	0.984282	0.993007	0.999862	1.00778	1.00928	0.992965	0.978992	0.97302	0.971994	0.946829	0.947817	0.939782	0.942361	0.953675	0.963677	0.963964	0.96611	0.96611	0.966699	0.964851	0.955662	0.948675	0.952838	0.955151	0.955455	0.957451	0.96059
56	0.960695	0.958211	0.967224	0.969895	0.974867	0.982367	0.992714	1.00425	1.02049	1.01686	1.0097	1.00506	1.00078	0.98668	0.982352	0.987379	0.981215	0.981215	0.986472	0.986899	0.990148	0.99974	1.00749	1.0114	1.01419	1.00091	0.980782	0.979234	0.978026	0.970123	0.969279	0.949908	0.952725	0.957747	0.964944	0.967501	0.966972	0.966972	0.969014	0.969756	0.971179	0.972485	0.967375	0.964609	0.965955	0.964281	0.960695
57	0.978261	0.968046	0.969812	0.972143	0.976908	0.983872	1.00246	1.00841	1.02468	1.03238	1.01974	1.00901	1.00403	0.995465	0.991597	0.989932	0.992431	0.992431	0.991776	0.99497	1.00165	1.00786	1.0154	1.02696	1.02288	1.01987	1.00017	1.00237	0.996874	0.97901	0.981569	0.970281	0.972653	0.975034	0.976718	0.976805	0.976577	0.976577	0.974608	0.975919	0.977902	0.979256	0.97873	0.978386	0.976829	0.976509	0.978261
58	0.978372	0.97264	0.988119	0.989918	0.993383	0.997761	1.01614	1.01294	1.02668	1.04017	1.03336	1.01883	1.00849	1.00124	0.99709	0.996772	0.992469	0.992469	0.998937	0.997592	1.00482	1.01574	1.02787	1.03331	1.02529	1.02825	1.01124	1.00481	1.00541	0.993622	0.993239	0.984717	0.987944	0.991774	0.994646	0.996592	1.00028	1.00028	0.997242	0.995497	0.992326	0.981737	0.98064	0.982669	0.984022	0.981556	0.978372
59	0.988823	0.988145	1.00278	1.00961	1.01553	1.01859	1.02965	1.02743	1.04616	1.04398	1.0417	1.02472	1.01463	1.01068	1.0053	1.00259	1.00101	1.00101	0.999766	1.00191	1.01089	1.02194	1.03229	1.03954	1.04441	1.03742	1.0212	1.01227	1.01125	1.00624	1.00988	0.996022	1.00148	1.0067	1.00142	1.00155	1.00514	1.00514	1.00122	1.00116	1.00287	1.00202	0.999558	0.993767	0.988514	0.9869	0.988823
60	0.98883	0.995762	1.01711	1.03027	1.03485	1.03243	1.05032	1.05243	1.05535	1.04864	1.04592	1.03258	1.03472	1.02957	1.01515	1.00925	1.00109	1.00109	1.0085	1.00775	1.01378	1.02687	1.04041	1.04937	1.04868	1.04211	1.0399	1.04639	1.05199	1.01466	1.01789	1.01514	1.02051	1.01518	1.00492	1.00477	1.007	1.007	1.00564	1.0055	1.00754	1.00518	1.00063	0.997848	0.995641	0.992279	0.98883
61	0.999977	1.00386	1.03533	1.04182	1.04411	1.04717	1.0535	1.05762	1.06654	1.05771	1.05687	1.04987	1.0448	1.03523	1.02327	1.01502	1.0106	1.0106	1.01601	1.02747	1.0382	1.0352	1.04552	1.0547	1.05104	1.05575	1.04571	1.05238	1.05727	1.05627	1.05659	1.02064	1.02289	1.0162	1.01317	1.01488	1.01524	1.01524	1.01397	1.01029	1.01416	1.02291	1.01361	1.00697	1.00228	1.0001	0.999977
62	1.00006	1.01592	1.04251	1.04351	1.04876	1.05143	1.07444	1.06349	1.07267	1.06651	1.06334	1.06432	1.05257	1.0535	1.05203	1.04483	1.01061	1.01061	1.04442	1.04864	1.04614	1.06002	1.0687	1.06214	1.06356	1.06621	1.06178	1.0659	1.06794	1.05929	1.05881	1.04744	1.03261	1.02722	1.03088	1.02442	1.01756	1.01756	1.01963	1.01519	1.01914	1.02962	1.02537	1.01282	1.0056	1.00211	1.00006
63	1.04404	1.04323	1.04727	1.06003	1.06306	1.07154	1.08257	1.08301	1.07933	1.07292	1.0663	1.07531	1.06207	1.05585	1.05866	1.05188	1.04192	1.04192	1.05163	1.06175	1.07076	1.07404	1.07076	1.06612	1.06706	1.07456	1.06759	1.06824	1.07199	1.07097	1.07131	1.0511	1.03612	1.03071	1.03493	1.02927	1.02087	1.02087	1.02995	1.0428	1.03378	1.03461	1.03973	1.03147	1.0262	1.03134	1.04404
64	1.04417	1.04487	1.06479	1.06387	1.07408	1.08128	1.09067	1.08857	1.08768	1.07727	1.07902	1.08842	1.09894	1.09896	1.09221	1.08459	1.04194	1.04194	1.08445	1.0895	1.0924	1.08891	1.07897	1.07095	1.07422	1.08107	1.0786	1.08436	1.08807	1.07508	1.07585	1.06961	1.0694	1.0588	1.04512	1.03868	1.03952	1.03952	1.04279	1.04566	1.05429	1.04092	1.04415	1.05004	1.05572	1.05697	1.04417
65	1.07177	1.06905	1.07275	1.0757	1.08261	1.0881	1.09693	1.09713	1.09456	1.0853	1.08983	1.09228	1.10587	1.1078	1.0956	1.08526	1.08159	1.08159	1.08507	1.09646	1.10675	1.10526	1.09552	1.08159	1.0792	1.08621	1.08761	1.08939	1.09117	1.08745	1.08532	1.07638	1.07281	1.06134	1.04892	1.05151	1.06002	1.06002	1.05139	1.05605	1.05752	1.05291	1.05501	1.06626	1.06773	1.06386	1.07177
66	1.07178	1.07196	1.07905	1.07955	1.08716	1.09142	1.10374	1.10841	1.12009	1.12309	1.11592	1.11066	1.11939	1.12254	1.12217	1.12222	1.08169	1.08169	1.12262	1.1228	1.12291	1.11445	1.09708	1.09424	1.09254	1.0929	1.09343	1.09606	1.09607	1.09302	1.08896	1.0841	1.07797	1.07736	1.07569	1.07007	1.06211	1.06211	1.07018	1.06868	1.06026	1.05754	1.05993	1.07202	1.07716	1.07867	1.07178
67	1.08275	1.07927	1.09462	1.09805	1.09907	1.10197	1.10829	1.11069	1.12205	1.12616	1.12076	1.12074	1.12253	1.12693	1.12556	1.12407	1.12286	1.12286	1.12366	1.12488	1.12622	1.12114	1.11102	1.10264	1.10256	1.10787	1.09729	1.10355	1.10305	1.09387	1.09096	1.08657	1.08321	1.08199	1.08297	1.08479	1.08544	1.08544	1.08177	1.07243	1.07874	1.08611	1.08792	1.08009	1.08246	1.08301	1.08275
68	1.08276	1.0891	1.09546	1.09868	1.10199	1.10645	1.11976	1.11488	1.12853	1.12971	1.12694	1.12538	1.12716	1.13588	1.14029	1.1404	1.12288	1.12288	1.1404	1.13974	1.1337	1.12623	1.12291	1.12219	1.12173	1.12222	1.11294	1.11499	1.11296	1.09893	1.09949	1.0896	1.08891	1.08788	1.08811	1.08874	1.09158	1.09158	1.0866	1.08154	1.07891	1.09182	1.09658	1.09731	1.0918	1.08549	1.08276
69	1.09726	1.09447	1.10928	1.11278	1.10973	1.11178	1.12318	1.12446	1.13442	1.13535	1.13341	1.132	1.1321	1.13742	1.14392	1.14254	1.14113	1.14113	1.14226	1.14391	1.14098	1.12997	1.12967	1.12974	1.12988	1.12739	1.12357	1.12491	1.12287	1.10817	1.10584	1.09642	1.09318	1.09166	1.09116	1.09156	1.09272	1.09272	1.08891	1.08698	1.09019	1.09624	1.10383	1.10254	1.09358	1.09274	1.09726
70	1.09727	1.10334	1.11685	1.12077	1.1183	1.11955	1.12637	1.13271	1.14196	1.14444	1.14501	1.14521	1.14378	1.14252	1.15005	1.14852	1.14115	1.14115	1.14857	1.14918	1.14194	1.14014	1.13425	1.13415	1.13644	1.139	1.12744	1.12822	1.12725	1.11634	1.10827	1.09938	1.09594	1.09676	1.09531	1.0952	1.09568	1.09568	1.09733	1.10109	1.10667	1.10734	1.10665	1.10503	1.10756	1.10344	1.09727
71	1.11565	1.11482	1.11903	1.12237	1.12627	1.12454	1.13934	1.13971	1.14502	1.14882	1.15329	1.15053	1.14709	1.14771	1.15133	1.15325	1.15129	1.15129	1.15356	1.15236	1.14661	1.14542	1.14606	1.14491	1.14708	1.14867	1.13988	1.13872	1.13474	1.12131	1.11081	1.10326	1.10435	1.10187	1.09852	1.0979	1.09767	1.09767	1.10104	1.10688	1.11028	1.11268	1.11415	1.11661	1.1167	1.11185	1.11565
72	1.11572	1.11747	1.12798	1.1269	1.13638	1.14732	1.14565	1.14266	1.15294	1.15237	1.1557	1.154	1.15135	1.15477	1.15524	1.15888	1.1513	1.1513	1.15845	1.15593	1.15439	1.15181	1.1522	1.15257	1.15674	1.16191	1.1471	1.14311	1.13889	1.12722	1.11991	1.10936	1.11235	1.10958	1.10652	1.10439	1.10215	1.10215	1.10553	1.11145	1.11606	1.11732	1.11985	1.11728	1.11937	1.1214	1.11572
73	1.12518	1.12256	1.13914	1.14922	1.15138	1.15017	1.15374	1.15041	1.15731	1.15811	1.15828	1.1599	1.15974	1.15743	1.15782	1.16204	1.15837	1.15837	1.16215	1.15815	1.15895	1.16135	1.1614	1.16065	1.16448	1.1679	1.15866	1.15081	1.14293	1.13513	1.13049	1.1152	1.11419	1.11739	1.11642	1.11158	1.1114	1.1114	1.10966	1.11357	1.12141	1.12695	1.12059	1.12581	1.12106	1.12336	1.12518
74	1.1252	1.13566	1.15075	1.15002	1.15728	1.15354	1.1594	1.15728	1.16076	1.15962	1.16159	1.16434	1.16254	1.15916	1.16257	1.16498	1.15839	1.15839	1.16522	1.16201	1.16027	1.16609	1.16789	1.16942	1.17115	1.17083	1.16131	1.15593	1.15416	1.13948	1.13846	1.12455	1.11841	1.12305	1.12245	1.11759	1.11307	1.11307	1.11925	1.12379	1.12874	1.13232	1.13836	1.13657	1.13646	1.12766	1.1252
75	1.15376	1.14826	1.15654	1.1612	1.16346	1.16164	1.16228	1.16085	1.16834	1.16772	1.17158	1.17327	1.16952	1.16825	1.1635	1.16822	1.17087	1.17087	1.16846	1.16432	1.16899	1.16828	1.17038	1.17544	1.17872	1.17761	1.16809	1.16254	1.15745	1.1518	1.14762	1.1376	1.1346	1.12816	1.12499	1.12457	1.12198	1.12198	1.12553	1.13634	1.13867	1.14022	1.14587	1.14289	1.13903	1.14531	1.15376
76	1.15378	1.15519	1.16944	1.17161	1.16902	1.1676	1.16614	1.1713	1.18001	1.17506	1.17374	1.17459	1.18329	1.17608	1.18239	1.19063	1.17089	1.17089	1.19078	1.18258	1.1738	1.18014	1.17303	1.17918	1.18787	1.18246	1.17429	1.17036	1.16521	1.15541	1.1518	1.14224	1.13607	1.13016	1.13411	1.13089	1.131	1.131	1.13406	1.14086	1.14517	1.14621	1.14822	1.15194	1.15375	1.15744	1.15378
77	1.16866	1.16815	1.17399	1.17511	1.17386	1.17058	1.17865	1.18421	1.18187	1.18207	1.18408	1.19334	1.18585	1.20123	1.20074	1.19807	1.19601	1.19601	1.19808	1.20091	1.20119	1.18412	1.20264	1.19974	1.18934	1.18616	1.17725	1.17349	1.17488	1.16233	1.16026	1.14531	1.14082	1.13964	1.14108	1.13683	1.1322	1.1322	1.13812	1.14866	1.15292	1.15179	1.15354	1.15694	1.1602	1.16419	1.16866
78	1.1687	1.17171	1.1804	1.18087	1.18162	1.17601	1.19125	1.18591	1.19742	1.20499	1.20269	1.19413	1.20853	1.21511	1.22931	1.24939	1.19603	1.19603	1.24952	1.2283	1.21267	1.22139	1.21369	1.20828	1.19471	1.19563	1.18633	1.18056	1.17892	1.17784	1.17722	1.15566	1.15058	1.15146	1.15009	1.14184	1.13603	1.13603	1.13991	1.15151	1.16297	1.16153	1.16106	1.16236	1.1647	1.16903	1.1687
79	1.18424	1.18302	1.18433	1.18584	1.18668	1.18596	1.19858	1.19186	1.20624	1.21152	1.21688	1.22524	1.22207	1.22485	1.24263	1.25672	1.25883	1.25883	1.25681	1.24777	1.2363	1.22703	1.22401	1.21763	1.20684	1.1998	1.19416	1.19763	1.19413	1.18042	1.18264	1.17323	1.16966	1.1638	1.15503	1.15922	1.16843	1.16843	1.16343	1.15899	1.16784	1.171	1.16738	1.17171	1.17534	1.17981	1.18424
80	1.1843	1.18418	1.19901	1.19722	1.18925	1.19286	1.20424	1.20666	1.22149	1.21815	1.22202	1.22934	1.23741	1.24744	1.25559	1.26438	1.25884	1.25884	1.26471	1.25505	1.24484	1.23697	1.22699	1.22343	1.22043	1.2158	1.20607	1.20215	1.19701	1.18934	1.18988	1.18441	1.18151	1.16998	1.1628	1.1711	1.17133	1.17133	1.17107	1.16361	1.16835	1.17792	1.1803	1.17643	1.1859	1.18726	1.1843
