# Supplementary material for: General framework for E(3)-equivariant neural network representation of density functional theory Hamiltonian
Source: Nat Commun. 2023 May 18;14:2848. doi: 10.1038/s41467-023-38468-8 (PMC10199065; doi:10.1038/s41467-023-38468-8)
Supplement: Supplementary file 4 — Source data [file 41467_2023_38468_MOESM4_ESM.zip › source_data/Supplementary Figure 4.xlsx]

## Sheet: Fig. S4
# Epoch	With E3LayerNorm	No E3LayerNorm
0	0.014	0.012
1	0.00433	0.00448
2	0.0026	0.00232
3	0.00204	0.00237
4	0.00157	0.00132
5	0.00137	0.0012
6	0.00119	0.00182
7	0.00105	0.00254
8	0.000929	0.00122
9	0.000871	0.000893
10	0.000841	0.00126
11	0.000669	0.00066
12	0.000582	0.000534
13	0.000583	0.000511
14	0.000565	0.00049
15	0.000697	0.000843
16	0.000448	0.000522
17	0.000399	0.00045
18	0.000736	0.00183
19	0.000384	0.000302
20	0.0004	0.000282
21	0.000357	0.000328
22	0.000293	0.000688
23	0.000324	0.000246
24	0.000276	0.000251
25	0.000298	0.000707
26	0.000394	0.00038
27	0.00026	0.000223
28	0.000238	0.000291
29	0.000296	0.00074
30	0.000286	0.000239
31	0.000276	0.000201
32	0.000236	0.00021
33	0.000346	0.000598
34	0.00024	0.000306
35	0.000206	0.000207
36	0.00023	0.000173
37	0.000243	0.000607
38	0.000195	0.000166
39	0.000192	0.000127
40	0.000259	0.000291
41	0.000328	0.00014
42	0.000271	0.000975
43	0.000158	0.000317
44	0.000183	0.000225
45	0.000156	0.000153
46	0.000242	0.000403
47	0.000308	0.000197
48	0.00017	0.000145
49	0.000134	0.000263
50	0.00018	0.000122
51	0.000232	0.000328
52	0.000138	0.000111
53	0.000163	0.000113
54	0.000156	0.002
55	0.000147	9.53e-05
56	0.000155	0.000114
57	0.000234	0.000154
58	0.000247	0.000397
59	0.000279	0.000109
60	0.000197	0.000213
61	0.000133	0.00024
62	0.00016	0.000121
63	0.000139	78.2
64	0.000115	427000000000
65	0.000145	12600000000
66	0.000107	5710000000
67	0.000126	2920000000
68	0.000118	1930000000
69	0.000139	4000000000
70	0.000154	3310000000
71	0.000107	2880000000
72	0.00013	2280000000
73	0.000137	1390000000
74	0.000229	1380000000
75	8.9e-05	900000000
76	0.000223	721000000
77	0.000118	610000000
78	0.000141	529000000
79	0.000147	457000000
80	0.000129	424000000
81	7.95e-05	393000000
82	9.26e-05	358000000
83	0.000133	7.91e-05
84	0.000115	7.92e-05
85	9.77e-05	7.43e-05
86	0.000111	9.71e-05
87	8.86e-05	8.22e-05
88	9.48e-05	9.68e-05
89	0.0001	8.35e-05
90	0.000103	9.84e-05
91	0.000117	0.000186
92	0.000113	0.000171
93	0.000102	0.000263
94	0.000142	0.0001
95	0.000165	0.000138
96	0.000147	0.000368
97	0.00014	0.000135
98	0.0001	0.000112
99	0.000105	0.000149
100	7.77e-05	7.96e-05
101	7.13e-05	0.000144
102	0.000165	0.000219
103	0.000116	0.000152
104	7.08e-05	9.63e-05
105	7.33e-05	9.6e-05
106	0.000163	0.000269
107	6.05e-05	0.000163
108	9.59e-05	9.59e-05
109	0.000191	8.85e-05
110	5.27e-05	8.75e-05
111	0.000104	0.000264
112	7.27e-05	8.27e-05
113	0.000109	0.000205
114	0.000179	9.26e-05
115	5.62e-05	7.36e-05
116	8.02e-05	0.00059
117	0.000114	6.41e-05
118	7.27e-05	0.00018
119	7.65e-05	0.000133
120	5.75e-05	0.0158
121	6.21e-05	1030000000
122	0.000123	1400000000000000
123	8.15e-05	529000000000000
124	5.64e-05	69300000000000
125	8.44e-05	30500000000000
126	8.54e-05	52600000000000
127	5.89e-05	20800000000000
128	5.14e-05	40800000000000
129	6.92e-05	17600000000000
130	0.000109	12800000000000
131	7.6e-05	10100000000000
132	9.74e-05	8470000000000
133	6.71e-05	7350000000000
134	6.88e-05	5980000000000
135	5.75e-05	6360000000000
136	5.45e-05	6560000000000
137	8.36e-05	5600000000000
138	5.97e-05	4.45e-05
139	6.5e-05	4.61e-05
140	6.23e-05	4.55e-05
141	7.93e-05	4.74e-05
142	5.1e-05	4.47e-05
143	5.16e-05	5.93e-05
144	5.08e-05	0.000171
145	7.28e-05	7.52e-05
146	6.2e-05	5.93e-05
147	4.89e-05	8.49e-05
148	4.28e-05	5.91e-05
149	6e-05	0.000209
150	6.28e-05	6.81e-05
151	7.17e-05	0.000209
152	4.88e-05	5.52e-05
153	6e-05	0.000216
154	4.07e-05	5.5e-05
155	4.63e-05	6.26e-05
156	3.75e-05	0.000123
157	4.34e-05	6.88e-05
158	7.64e-05	0.000105
159	4.48e-05	9.74e-05
160	4.96e-05	7.33e-05
161	5.43e-05	6.99e-05
162	4.93e-05	7.83e-05
163	8.01e-05	8.66e-05
164	3.92e-05	0.000146
165	3.88e-05	0.000208
166	7.2e-05	9.97e-05
167	4.41e-05	7.08e-05
168	4.56e-05	4.43e-05
169	4.87e-05	8.98e-05
170	4.34e-05	8.82e-05
171	3.84e-05	0.000115
172	6.13e-05	3.96e-05
173	4.59e-05	6.13e-05
174	3.81e-05	8.43e-05
175	6.36e-05	8.57e-05
176	5.3e-05	4.73e-05
177	8.2e-05	8.19e-05
178	5.13e-05	7.62e-05
179	5.24e-05	7.59e-05
180	5.56e-05	5.77e-05
181	5.58e-05	0.000118
182	4.68e-05	5.42e-05
183	4.03e-05	7.21e-05
184	4.21e-05	0.000209
185	4.06e-05	9.16e-05
186	4.65e-05	3.49e-05
187	6.56e-05	3.55e-05
188	5.62e-05	3.27e-05
189	5.28e-05	3.13e-05
190	3.64e-05	3.95e-05
191	5.41e-05	3.94e-05
192	4.42e-05	3.44e-05
193	3.46e-05	3.57e-05
194	3.72e-05	4.16e-05
195	4.24e-05	3.54e-05
196	3.67e-05	7.6e-05
197	4.49e-05	5.91e-05
198	3.88e-05	5.56e-05
199	4.39e-05	5.71e-05
